# Supplementary material for: Phenylimino Indolinone: A Green‐Light‐Responsive T‐Type Photoswitch Exhibiting Negative Photochromism
Source: Angew Chem Int Ed Engl. 2021 Oct 22;60(48):25290–5. doi: 10.1002/anie.202111748 (PMC9298291; doi:10.1002/anie.202111748)
Supplement: Supplementary file 6 — Supporting Information [file ANIE-60-25290-s003.zip]

Archive with 4 entries (4 files):
- cartesian_coordinates.tar.xz
- cu_NSredPIO_0ma_a.cif
- cu_NSyellowITI_0m_a.cif
- fid_files.tar.xz
