# Supplementary material for: Phenylimino Indolinone: A Green‐Light‐Responsive T‐Type Photoswitch Exhibiting Negative Photochromism
Source: Angew Chem Int Ed Engl. 2021 Oct 22;60(48):25290–5. doi: 10.1002/anie.202111748 (PMC9298291; doi:10.1002/anie.202111748)
Supplement: Supplementary file 6 — Supporting Information [file ANIE-60-25290-s003.zip › cu_NSredPIO_0ma_a.cif]

data_cu_nsredpio_0ma_a
_audit_creation_date               2021-04-30
_audit_creation_method
;
Olex2 1.2
(compiled 2018.05.29 svn.r3508 for OlexSys, GUI svn.r5506)
;
_shelx_SHELXL_version_number       '2018/3'
_audit_contact_author_address      ?
_audit_contact_author_email        ?
_audit_contact_author_name         ''
_audit_contact_author_phone        ?
_publ_contact_author_id_orcid      ?
_publ_section_references
;
Dolomanov, O.V., Bourhis, L.J., Gildea, R.J, Howard, J.A.K. & Puschmann, H.
 (2009), J. Appl. Cryst. 42, 339-341.

Sheldrick, G.M. (2015). Acta Cryst. A71, 3-8.

Sheldrick, G.M. (2015). Acta Cryst. C71, 3-8.
;
_chemical_name_common              ?
_chemical_name_systematic          ?
_chemical_formula_moiety           'C16 H12 N2 O2'
_chemical_formula_sum              'C16 H12 N2 O2'
_chemical_formula_weight           264.28
_chemical_melting_point            ?
loop_
  _atom_type_symbol
  _atom_type_description
  _atom_type_scat_dispersion_real
  _atom_type_scat_dispersion_imag
  _atom_type_scat_source
 'C' 'C' 0.0181 0.0091 'International Tables Vol C Tables 4.2.6.8 and 6.1.1.4'
 'H' 'H' 0.0000 0.0000 'International Tables Vol C Tables 4.2.6.8 and 6.1.1.4'
 'N' 'N' 0.0311 0.0180 'International Tables Vol C Tables 4.2.6.8 and 6.1.1.4'
 'O' 'O' 0.0492 0.0322 'International Tables Vol C Tables 4.2.6.8 and 6.1.1.4'

_shelx_space_group_comment
;
The symmetry employed for this shelxl refinement is uniquely defined
by the following loop, which should always be used as a source of
symmetry information in preference to the above space-group names.
They are only intended as comments.
;
_space_group_crystal_system        'monoclinic'
_space_group_IT_number             14
_space_group_name_H-M_alt          'P 1 21/c 1'
_space_group_name_Hall             '-P 2ybc'
loop_
  _space_group_symop_operation_xyz
 'x, y, z'
 '-x, y+1/2, -z+1/2'
 '-x, -y, -z'
 'x, -y-1/2, z-1/2'

_cell_length_a                     16.6180(6)
_cell_length_b                     9.5463(3)
_cell_length_c                     7.9561(3)
_cell_angle_alpha                  90
_cell_angle_beta                   101.335(2)
_cell_angle_gamma                  90
_cell_volume                       1237.54(8)
_cell_formula_units_Z              4
_cell_measurement_reflns_used      9938
_cell_measurement_temperature      100(2)
_cell_measurement_theta_max        68.08
_cell_measurement_theta_min        2.71
_shelx_estimated_absorpt_T_max     0.945
_shelx_estimated_absorpt_T_min     0.855
_exptl_absorpt_coefficient_mu      0.776
_exptl_absorpt_correction_T_max    0.7531
_exptl_absorpt_correction_T_min    0.6783
_exptl_absorpt_correction_type     multi-scan
_exptl_absorpt_process_details    
 'SADABS-2016/2 (Bruker,2016/2) was used for absorption correction. wR2(int) was 0.1136 before and 0.0783 after correction. The Ratio of minimum to maximum transmission is 0.9007. The \l/2 correction factor is Not present.'
_exptl_absorpt_special_details     ?
_exptl_crystal_colour              red
_exptl_crystal_colour_primary      red
_exptl_crystal_density_diffrn      1.418
_exptl_crystal_density_meas        ?
_exptl_crystal_density_method      ?
_exptl_crystal_description         'Block'
_exptl_crystal_F_000               552
_exptl_crystal_size_max            0.209
_exptl_crystal_size_mid            0.154
_exptl_crystal_size_min            0.074
_exptl_transmission_factor_max     ?
_exptl_transmission_factor_min     ?
_diffrn_reflns_av_R_equivalents    0.0675
_diffrn_reflns_av_unetI/netI       0.0259
_diffrn_reflns_Laue_measured_fraction_full  0.987
_diffrn_reflns_Laue_measured_fraction_max  0.987
_diffrn_reflns_limit_h_max         19
_diffrn_reflns_limit_h_min         -19
_diffrn_reflns_limit_k_max         11
_diffrn_reflns_limit_k_min         -11
_diffrn_reflns_limit_l_max         9
_diffrn_reflns_limit_l_min         -9
_diffrn_reflns_number              32130
_diffrn_reflns_point_group_measured_fraction_full  0.987
_diffrn_reflns_point_group_measured_fraction_max  0.987
_diffrn_reflns_theta_full          67.679
_diffrn_reflns_theta_max           68.332
_diffrn_reflns_theta_min           2.712
_diffrn_ambient_temperature        100.0
_diffrn_detector_area_resol_mean   ?
_diffrn_measured_fraction_theta_full  0.987
_diffrn_measured_fraction_theta_max  0.987
_diffrn_measurement_device_type    'Bruker APEX-II CCD'
_diffrn_measurement_method         '\f and \w scans'
_diffrn_radiation_type             CuK\a
_diffrn_radiation_wavelength       1.54178
_diffrn_source                     ?
_diffrn_standards_number           0
_reflns_Friedel_coverage           0.000
_reflns_Friedel_fraction_full      .
_reflns_Friedel_fraction_max       .
_reflns_number_gt                  1950
_reflns_number_total               2234
_reflns_special_details
;
 Reflections were merged by SHELXL according to the crystal
 class for the calculation of statistics and refinement.
 
 _reflns_Friedel_fraction is defined as the number of unique
 Friedel pairs measured divided by the number that would be
 possible theoretically, ignoring centric projections and
 systematic absences.
;
_reflns_threshold_expression       'I > 2\s(I)'
_computing_cell_refinement         'SAINT V8.40A (?, 2016)'
_computing_data_collection         ?
_computing_data_reduction          'SAINT V8.40A (?, 2016)'
_computing_molecular_graphics      'Olex2 (Dolomanov et al., 2009)'
_computing_publication_material    'Olex2 (Dolomanov et al., 2009)'
_computing_structure_refinement    'ShelXL (Sheldrick, 2015)'
_computing_structure_solution      'ShelXT (Sheldrick, 2015)'
_refine_diff_density_max           0.283
_refine_diff_density_min           -0.188
_refine_diff_density_rms           0.049
_refine_ls_extinction_coef         0.0074(10)
_refine_ls_extinction_expression  
 'Fc^*^=kFc[1+0.001xFc^2^\l^3^/sin(2\q)]^-1/4^'
_refine_ls_extinction_method       'SHELXL-2018/3 (Sheldrick 2018)'
_refine_ls_goodness_of_fit_ref     1.270
_refine_ls_hydrogen_treatment      constr
_refine_ls_matrix_type             full
_refine_ls_number_parameters       183
_refine_ls_number_reflns           2234
_refine_ls_number_restraints       0
_refine_ls_R_factor_all            0.0593
_refine_ls_R_factor_gt             0.0517
_refine_ls_restrained_S_all        1.270
_refine_ls_shift/su_max            0.000
_refine_ls_shift/su_mean           0.000
_refine_ls_structure_factor_coef   Fsqd
_refine_ls_weighting_details      
 'w=1/[\s^2^(Fo^2^)+(0.0200P)^2^+1.4861P] where P=(Fo^2^+2Fc^2^)/3'
_refine_ls_weighting_scheme        calc
_refine_ls_wR_factor_gt            0.1208
_refine_ls_wR_factor_ref           0.1248
_refine_special_details            ?
_olex2_refinement_description
;
1. Fixed Uiso
 At 1.2 times of:
  All C(H) groups
 At 1.5 times of:
  All C(H,H,H) groups
2.a Aromatic/amide H refined with riding coordinates:
 C10(H10), C11(H11), C12(H12), C5(H5), C14(H14), C2(H2), C13(H13), C4(H4),
 C3(H3)
2.b Idealised Me refined as rotating group:
 C16(H16A,H16B,H16C)
;
_atom_sites_solution_hydrogens     geom
_atom_sites_solution_primary       dual
_atom_sites_solution_secondary     ?
loop_
  _atom_site_label
  _atom_site_type_symbol
  _atom_site_fract_x
  _atom_site_fract_y
  _atom_site_fract_z
  _atom_site_U_iso_or_equiv
  _atom_site_adp_type
  _atom_site_occupancy
  _atom_site_site_symmetry_order
  _atom_site_calc_flag
  _atom_site_refinement_flags_posn
  _atom_site_refinement_flags_adp
  _atom_site_refinement_flags_occupancy
  _atom_site_disorder_assembly
  _atom_site_disorder_group
 O1 O 0.34216(10) 0.76381(18) 0.8240(2) 0.0299(4) Uani 1 1 d . . . . .
 O2 O 0.04246(10) 0.6854(2) 0.3237(2) 0.0375(5) Uani 1 1 d . . . . .
 N1 N 0.16251(11) 0.6989(2) 0.5164(2) 0.0253(5) Uani 1 1 d . . . . .
 N2 N 0.25711(12) 0.5173(2) 0.6197(3) 0.0259(5) Uani 1 1 d . . . . .
 C9 C 0.33692(14) 0.4722(2) 0.7057(3) 0.0228(5) Uani 1 1 d . . . . .
 C10 C 0.40737(14) 0.5181(2) 0.6529(3) 0.0234(5) Uani 1 1 d . . . . .
 H10 H 0.403555 0.585050 0.563406 0.028 Uiso 1 1 calc R . . . .
 C11 C 0.48316(14) 0.4657(2) 0.7316(3) 0.0262(5) Uani 1 1 d . . . . .
 H11 H 0.531342 0.496997 0.695615 0.031 Uiso 1 1 calc R . . . .
 C6 C 0.23442(14) 0.8937(3) 0.6405(3) 0.0243(5) Uani 1 1 d . . . . .
 C7 C 0.28214(14) 0.7712(2) 0.7093(3) 0.0241(5) Uani 1 1 d . . . . .
 C8 C 0.23749(14) 0.6449(3) 0.6156(3) 0.0230(5) Uani 1 1 d . . . . .
 C12 C 0.48930(16) 0.3681(2) 0.8620(3) 0.0297(6) Uani 1 1 d . . . . .
 H12 H 0.541511 0.333586 0.916761 0.036 Uiso 1 1 calc R . . . .
 C1 C 0.16360(14) 0.8485(3) 0.5282(3) 0.0249(5) Uani 1 1 d . . . . .
 C5 C 0.24951(15) 1.0341(3) 0.6771(3) 0.0277(6) Uani 1 1 d . . . . .
 H5 H 0.297656 1.062891 0.754673 0.033 Uiso 1 1 calc R . . . .
 C14 C 0.34265(16) 0.3707(3) 0.8324(3) 0.0292(6) Uani 1 1 d . . . . .
 H14 H 0.294402 0.335239 0.864465 0.035 Uiso 1 1 calc R . . . .
 C2 C 0.10581(15) 0.9457(3) 0.4497(3) 0.0305(6) Uani 1 1 d . . . . .
 H2 H 0.057230 0.916949 0.373423 0.037 Uiso 1 1 calc R . . . .
 C15 C 0.09655(14) 0.6228(3) 0.4207(3) 0.0289(6) Uani 1 1 d . . . . .
 C13 C 0.41907(17) 0.3212(3) 0.9120(3) 0.0330(6) Uani 1 1 d . . . . .
 H13 H 0.423130 0.254349 1.001728 0.040 Uiso 1 1 calc R . . . .
 C16 C 0.09491(15) 0.4679(3) 0.4464(3) 0.0319(6) Uani 1 1 d . . . . .
 H16A H 0.043463 0.429664 0.380955 0.048 Uiso 1 1 calc GR . . . .
 H16B H 0.098813 0.447455 0.568464 0.048 Uiso 1 1 calc GR . . . .
 H16C H 0.141387 0.424944 0.406699 0.048 Uiso 1 1 calc GR . . . .
 C4 C 0.19258(15) 1.1319(3) 0.5978(3) 0.0311(6) Uani 1 1 d . . . . .
 H4 H 0.201818 1.229080 0.619007 0.037 Uiso 1 1 calc R . . . .
 C3 C 0.12188(16) 1.0863(3) 0.4871(3) 0.0321(6) Uani 1 1 d . . . . .
 H3 H 0.083043 1.154147 0.434976 0.038 Uiso 1 1 calc R . . . .

loop_
  _atom_site_aniso_label
  _atom_site_aniso_U_11
  _atom_site_aniso_U_22
  _atom_site_aniso_U_33
  _atom_site_aniso_U_23
  _atom_site_aniso_U_13
  _atom_site_aniso_U_12
 O1 0.0270(9) 0.0309(10) 0.0277(9) -0.0067(7) -0.0048(7) 0.0060(7)
 O2 0.0266(10) 0.0465(12) 0.0344(10) -0.0022(8) -0.0065(8) 0.0022(8)
 N1 0.0199(10) 0.0297(11) 0.0238(10) -0.0031(8) -0.0017(8) 0.0014(8)
 N2 0.0222(10) 0.0273(11) 0.0269(10) -0.0022(8) 0.0020(8) 0.0006(8)
 C9 0.0250(12) 0.0207(11) 0.0207(11) -0.0040(9) -0.0006(9) 0.0007(9)
 C10 0.0282(12) 0.0203(11) 0.0214(11) -0.0004(9) 0.0043(9) 0.0014(9)
 C11 0.0237(12) 0.0257(12) 0.0281(12) -0.0056(10) 0.0027(10) 0.0019(9)
 C6 0.0212(12) 0.0301(13) 0.0218(11) 0.0001(10) 0.0046(9) 0.0027(10)
 C7 0.0224(12) 0.0291(13) 0.0209(11) -0.0028(9) 0.0040(9) 0.0023(9)
 C8 0.0198(11) 0.0304(13) 0.0187(11) -0.0027(9) 0.0033(9) 0.0018(9)
 C12 0.0322(14) 0.0234(13) 0.0292(12) -0.0057(10) -0.0042(10) 0.0080(10)
 C1 0.0219(12) 0.0303(13) 0.0223(11) -0.0001(10) 0.0040(9) 0.0028(10)
 C5 0.0251(12) 0.0294(13) 0.0281(12) 0.0004(10) 0.0035(10) 0.0014(10)
 C14 0.0342(14) 0.0272(13) 0.0254(12) -0.0006(10) 0.0041(10) -0.0061(10)
 C2 0.0246(13) 0.0388(15) 0.0266(12) 0.0020(11) 0.0015(10) 0.0051(11)
 C15 0.0217(12) 0.0399(15) 0.0246(12) -0.0053(11) 0.0032(10) 0.0007(11)
 C13 0.0485(16) 0.0214(12) 0.0255(13) 0.0027(10) -0.0013(11) -0.0003(11)
 C16 0.0236(13) 0.0378(15) 0.0328(13) -0.0068(11) 0.0013(10) -0.0032(11)
 C4 0.0329(14) 0.0278(13) 0.0325(13) 0.0031(11) 0.0063(11) 0.0038(11)
 C3 0.0290(13) 0.0357(15) 0.0314(13) 0.0083(11) 0.0057(11) 0.0091(11)

_geom_special_details
;
 All esds (except the esd in the dihedral angle between two l.s. planes)
 are estimated using the full covariance matrix.  The cell esds are taken
 into account individually in the estimation of esds in distances, angles
 and torsion angles; correlations between esds in cell parameters are only
 used when they are defined by crystal symmetry.  An approximate (isotropic)
 treatment of cell esds is used for estimating esds involving l.s. planes.
;
loop_
  _geom_bond_atom_site_label_1
  _geom_bond_atom_site_label_2
  _geom_bond_distance
  _geom_bond_site_symmetry_2
  _geom_bond_publ_flag
 O1 C7 1.215(3) . ?
 O2 C15 1.220(3) . ?
 N1 C8 1.434(3) . ?
 N1 C1 1.431(3) . ?
 N1 C15 1.407(3) . ?
 N2 C9 1.434(3) . ?
 N2 C8 1.260(3) . ?
 C9 C10 1.390(3) . ?
 C9 C14 1.389(3) . ?
 C10 H10 0.9500 . ?
 C10 C11 1.385(3) . ?
 C11 H11 0.9500 . ?
 C11 C12 1.383(4) . ?
 C6 C7 1.458(3) . ?
 C6 C1 1.398(3) . ?
 C6 C5 1.384(3) . ?
 C7 C8 1.531(3) . ?
 C12 H12 0.9500 . ?
 C12 C13 1.379(4) . ?
 C1 C2 1.392(3) . ?
 C5 H5 0.9500 . ?
 C5 C4 1.389(3) . ?
 C14 H14 0.9500 . ?
 C14 C13 1.386(4) . ?
 C2 H2 0.9500 . ?
 C2 C3 1.390(4) . ?
 C15 C16 1.494(4) . ?
 C13 H13 0.9500 . ?
 C16 H16A 0.9800 . ?
 C16 H16B 0.9800 . ?
 C16 H16C 0.9800 . ?
 C4 H4 0.9500 . ?
 C4 C3 1.393(4) . ?
 C3 H3 0.9500 . ?

loop_
  _geom_angle_atom_site_label_1
  _geom_angle_atom_site_label_2
  _geom_angle_atom_site_label_3
  _geom_angle
  _geom_angle_site_symmetry_1
  _geom_angle_site_symmetry_3
  _geom_angle_publ_flag
 C1 N1 C8 108.95(18) . . ?
 C15 N1 C8 127.8(2) . . ?
 C15 N1 C1 123.3(2) . . ?
 C8 N2 C9 120.9(2) . . ?
 C10 C9 N2 121.1(2) . . ?
 C14 C9 N2 118.8(2) . . ?
 C14 C9 C10 119.8(2) . . ?
 C9 C10 H10 120.2 . . ?
 C11 C10 C9 119.7(2) . . ?
 C11 C10 H10 120.2 . . ?
 C10 C11 H11 119.7 . . ?
 C12 C11 C10 120.6(2) . . ?
 C12 C11 H11 119.7 . . ?
 C1 C6 C7 108.7(2) . . ?
 C5 C6 C7 129.4(2) . . ?
 C5 C6 C1 121.9(2) . . ?
 O1 C7 C6 129.4(2) . . ?
 O1 C7 C8 124.6(2) . . ?
 C6 C7 C8 105.86(19) . . ?
 N1 C8 C7 105.68(19) . . ?
 N2 C8 N1 123.7(2) . . ?
 N2 C8 C7 130.6(2) . . ?
 C11 C12 H12 120.2 . . ?
 C13 C12 C11 119.5(2) . . ?
 C13 C12 H12 120.2 . . ?
 C6 C1 N1 110.3(2) . . ?
 C2 C1 N1 129.6(2) . . ?
 C2 C1 C6 120.1(2) . . ?
 C6 C5 H5 120.8 . . ?
 C6 C5 C4 118.4(2) . . ?
 C4 C5 H5 120.8 . . ?
 C9 C14 H14 120.1 . . ?
 C13 C14 C9 119.7(2) . . ?
 C13 C14 H14 120.1 . . ?
 C1 C2 H2 121.3 . . ?
 C3 C2 C1 117.5(2) . . ?
 C3 C2 H2 121.3 . . ?
 O2 C15 N1 119.2(2) . . ?
 O2 C15 C16 122.7(2) . . ?
 N1 C15 C16 118.0(2) . . ?
 C12 C13 C14 120.6(2) . . ?
 C12 C13 H13 119.7 . . ?
 C14 C13 H13 119.7 . . ?
 C15 C16 H16A 109.5 . . ?
 C15 C16 H16B 109.5 . . ?
 C15 C16 H16C 109.5 . . ?
 H16A C16 H16B 109.5 . . ?
 H16A C16 H16C 109.5 . . ?
 H16B C16 H16C 109.5 . . ?
 C5 C4 H4 120.3 . . ?
 C5 C4 C3 119.5(2) . . ?
 C3 C4 H4 120.3 . . ?
 C2 C3 C4 122.7(2) . . ?
 C2 C3 H3 118.7 . . ?
 C4 C3 H3 118.7 . . ?

_shelx_res_file
;
TITL cu_NSredPIO_0ma_a.res in P2(1)/c
    cu_nsredpio_0ma_a.res
    created by SHELXL-2018/3 at 00:22:27 on 25-Apr-2021
REM Old TITL cu_NSredPIO_0ma in P2(1)/c
REM SHELXT solution in P2(1)/c
REM R1 0.124, Rweak 0.010, Alpha 0.030, Orientation as input
REM Formula found by SHELXT: C16 N2 O2
CELL 1.54178 16.618 9.5463 7.9561 90 101.335 90
ZERR 4 0.0006 0.0003 0.0003 0 0.002 0
LATT 1
SYMM -X,0.5+Y,0.5-Z
SFAC C H N O
UNIT 64 48 8 8

L.S. 10
PLAN  20
SIZE 0.074 0.154 0.209
TEMP -173.15
BOND $H
LIST 6
fmap 2
ACTA
REM <olex2.extras>
REM <HklSrc "%.\\cu_NSredPIO_0ma_a.hkl">
REM </olex2.extras>

WGHT    0.020000    1.486100
EXTI    0.007411
FVAR       1.04329
O1    4    0.342161    0.763811    0.824007    11.00000    0.02704    0.03089 =
         0.02765   -0.00670   -0.00484    0.00598
O2    4    0.042459    0.685371    0.323655    11.00000    0.02663    0.04647 =
         0.03440   -0.00218   -0.00652    0.00217
N1    3    0.162510    0.698914    0.516361    11.00000    0.01991    0.02973 =
         0.02383   -0.00309   -0.00172    0.00142
N2    3    0.257112    0.517279    0.619686    11.00000    0.02220    0.02733 =
         0.02695   -0.00224    0.00199    0.00062
C9    1    0.336918    0.472216    0.705700    11.00000    0.02498    0.02073 =
         0.02074   -0.00400   -0.00064    0.00070
C10   1    0.407367    0.518080    0.652946    11.00000    0.02822    0.02025 =
         0.02137   -0.00043    0.00429    0.00144
AFIX  43
H10   2    0.403555    0.585050    0.563406    11.00000   -1.20000
AFIX   0
C11   1    0.483158    0.465660    0.731569    11.00000    0.02374    0.02572 =
         0.02807   -0.00561    0.00270    0.00187
AFIX  43
H11   2    0.531342    0.496997    0.695615    11.00000   -1.20000
AFIX   0
C6    1    0.234418    0.893686    0.640453    11.00000    0.02125    0.03008 =
         0.02177    0.00005    0.00458    0.00266
C7    1    0.282135    0.771159    0.709279    11.00000    0.02237    0.02912 =
         0.02086   -0.00276    0.00403    0.00233
C8    1    0.237493    0.644857    0.615553    11.00000    0.01980    0.03040 =
         0.01874   -0.00268    0.00332    0.00177
C12   1    0.489297    0.368070    0.861992    11.00000    0.03222    0.02337 =
         0.02918   -0.00569   -0.00418    0.00796
AFIX  43
H12   2    0.541511    0.333586    0.916761    11.00000   -1.20000
AFIX   0
C1    1    0.163603    0.848530    0.528158    11.00000    0.02187    0.03029 =
         0.02232   -0.00011    0.00403    0.00278
C5    1    0.249507    1.034086    0.677118    11.00000    0.02509    0.02936 =
         0.02806    0.00038    0.00349    0.00142
AFIX  43
H5    2    0.297656    1.062891    0.754673    11.00000   -1.20000
AFIX   0
C14   1    0.342652    0.370651    0.832429    11.00000    0.03420    0.02721 =
         0.02540   -0.00060    0.00412   -0.00614
AFIX  43
H14   2    0.294402    0.335239    0.864465    11.00000   -1.20000
AFIX   0
C2    1    0.105813    0.945677    0.449671    11.00000    0.02461    0.03884 =
         0.02658    0.00196    0.00145    0.00512
AFIX  43
H2    2    0.057230    0.916949    0.373423    11.00000   -1.20000
AFIX   0
C15   1    0.096546    0.622818    0.420705    11.00000    0.02165    0.03988 =
         0.02457   -0.00528    0.00322    0.00065
C13   1    0.419069    0.321171    0.911970    11.00000    0.04848    0.02144 =
         0.02546    0.00270   -0.00133   -0.00028
AFIX  43
H13   2    0.423130    0.254349    1.001728    11.00000   -1.20000
AFIX   0
C16   1    0.094912    0.467895    0.446417    11.00000    0.02358    0.03776 =
         0.03277   -0.00683    0.00132   -0.00321
AFIX 137
H16A  2    0.043463    0.429664    0.380955    11.00000   -1.50000
H16B  2    0.098813    0.447455    0.568464    11.00000   -1.50000
H16C  2    0.141387    0.424944    0.406699    11.00000   -1.50000
AFIX   0
C4    1    0.192585    1.131894    0.597839    11.00000    0.03289    0.02782 =
         0.03246    0.00314    0.00634    0.00376
AFIX  43
H4    2    0.201818    1.229080    0.619007    11.00000   -1.20000
AFIX   0
C3    1    0.121880    1.086321    0.487085    11.00000    0.02896    0.03574 =
         0.03142    0.00830    0.00567    0.00914
AFIX  43
H3    2    0.083043    1.154147    0.434976    11.00000   -1.20000
AFIX   0
HKLF 4


REM  cu_NSredPIO_0ma_a.res in P2(1)/c
REM wR2 = 0.1248, GooF = S = 1.270, Restrained GooF = 1.270 for all data
REM R1 = 0.0517 for 1950 Fo > 4sig(Fo) and 0.0593 for all 2234 data
REM 183 parameters refined using 0 restraints

END

WGHT      0.0199      1.4883

REM Highest difference peak  0.283,  deepest hole -0.188,  1-sigma level  0.049
Q1    1   0.5595  0.3332  0.9532  11.00000  0.05    0.28
Q2    1   0.2152  0.8559  0.5649  11.00000  0.05    0.25
Q3    1   0.2579  0.8457  0.6835  11.00000  0.05    0.25
Q4    1   0.3392  0.7462  0.9942  11.00000  0.05    0.24
Q5    1   0.2014  1.3820  0.5964  11.00000  0.05    0.20
Q6    1   0.2419  0.9514  0.6363  11.00000  0.05    0.19
Q7    1   0.1604  0.7769  0.5195  11.00000  0.05    0.18
Q8    1   0.1875  0.8781  0.6210  11.00000  0.05    0.18
Q9    1   0.0419  0.7209  0.4999  11.00000  0.05    0.18
Q10   1   0.2640  0.7034  0.6593  11.00000  0.05    0.18
Q11   1   0.3393  0.4772  0.5479  11.00000  0.05    0.17
Q12   1   0.3523  0.7534  0.6701  11.00000  0.05    0.17
Q13   1   0.2416  0.4453  0.5416  11.00000  0.05    0.16
Q14   1   0.2390  0.6444  0.4370  11.00000  0.05    0.16
Q15   1   0.1574  0.8424  0.7511  11.00000  0.05    0.16
Q16   1   0.2583  0.8883  0.4882  11.00000  0.05    0.16
Q17   1   0.0836  0.6220  0.2150  11.00000  0.05    0.15
Q18   1   0.4164  0.3167  1.0685  11.00000  0.05    0.15
Q19   1   0.4778  0.4528  0.8342  11.00000  0.05    0.15
Q20   1   0.0575  0.7138  0.1319  11.00000  0.05    0.15
;
_shelx_res_checksum                51649
_shelx_hkl_file
;
   0   0  -1    0.70    0.50
   0   0  -1   -0.10    0.40
   0   0   1    0.00    0.70
   0   0  -1   -0.20    0.40
   0   0   1   -0.50    0.50
   0   0  -2   35.10    3.30
   0   0   2   28.50    3.50
   0   0  -2   29.20    3.30
   0   0  -2   29.90    2.90
   0   0  -3   -1.70    1.90
   0   0  -3    0.30    1.70
   0   0   3   -0.70    2.00
   0   0  -4 1416.06   66.59
   0   0  -4 1327.17   63.99
   0   0   4 1249.77   65.89
   0   0   4 1204.08   67.39
   0   0   5   -4.20    3.20
   0   0  -5    3.60    3.00
   0   0  -5    0.50    4.00
   0   0   5    0.20    4.30
   0   0  -5   -0.60    4.00
   0   0   5    5.30    5.00
   0   0  -5   -0.90    5.40
   0   0   6  597.04   36.50
   0   0   6  582.44   35.60
   0   0  -6  612.54   37.50
   0   0  -6  505.25   38.10
   0   0   6  611.64   47.90
   0   0  -6  556.64   34.80
   0   0   6  673.03   55.29
   0   0  -6  556.44   37.50
   0   0  -6  579.34   33.30
   0   0  -6  490.95   36.20
   0   0   6  588.34   37.70
   0   0   6  569.54   36.50
   0   0   6  588.34   38.00
   0   0  -6  546.05   33.20
   0   0   7   16.40   16.00
   0   0   7   -3.20    8.50
   0   0  -7   -9.90    9.80
   0   0   7   -4.70   11.90
   0   0  -7    2.90    4.60
   0   0   7   -8.80    8.70
   0   0   7    1.40    5.70
   0   0   7   -7.10    6.40
   0   0   7   -1.80    5.20
   0   0   7    0.50    6.60
   0   0  -7    5.50    7.40
   0   0  -7   -4.50    4.20
   0   0   8   19.30    8.60
   0   0  -8   18.80    5.80
   0   0   8    4.30    9.50
   0   0  -8   16.90    6.60
   0   0  -8   -1.20   10.20
   0   0   8   11.30    5.30
   0   0   8   14.00    7.10
   0   0   8   16.20    6.90
   0   0  -8   18.50    5.80
   0   0   8   14.90    6.10
   0   0   9   -4.60    6.50
   0   0   9    1.50    3.80
   0   0   9   -2.60    4.90
   0   0  -9   -7.60    6.00
   0   0   9    1.50    3.80
   0   0  -9   -4.20    4.00
   0   0   9    1.00    5.20
   0   0  -9   -4.50    3.80
   0   1   0    1.20    0.40
   0   1   0    0.30    0.30
   0   1   0    0.30    0.30
   0  -1   0    0.70    0.50
   0  -1   0    1.20    0.40
   0  -1   0    0.60    0.50
   0  -1   0    0.70    0.30
   0  -1   0    0.30    0.30
   0   1   1   26.00    2.50
   0   1   1   26.50    2.70
   0   1   1   26.40    1.90
   0   1   1   30.40    2.80
   0   1  -1   27.00    2.10
   0   1   1   32.20    2.50
   0  -1  -1   28.90    2.40
   0  -1  -1   29.10    2.60
   0  -1  -1   26.60    2.50
   0   1  -2  440.76   20.70
   0   1  -2  403.06   20.90
   0   1  -2  412.06   20.80
   0   1   2  411.56   20.10
   0   1   2  399.76   22.70
   0   1   2  457.85   22.00
   0   1  -2  445.86   22.80
   0  -1   2  440.06   22.10
   0  -1   2  402.76   22.00
   0  -1  -2  439.66   22.40
   0  -1  -2  421.86   22.30
   0   1  -3  455.55   26.60
   0   1   3  506.65   27.20
   0   1  -3  492.75   23.10
   0   1   3  547.15   27.50
   0   1  -3  435.06   24.60
   0  -1   3  501.25   26.90
   0  -1  -3  467.25   26.30
   0  -1  -3  483.15   26.40
   0  -1  -3  467.05   25.50
   0  -1   3  482.05   26.30
   0   1  -4  563.44   30.40
   0   1   4  588.54   32.50
   0   1  -4  568.74   29.60
   0   1  -4  579.94   32.60
   0   1   4  563.24   32.80
   0  -1  -4  545.75   30.60
   0  -1  -4  587.04   32.10
   0  -1   4  547.35   31.80
   0   1  -5   15.50    4.00
   0   1   5   15.00    5.90
   0   1   5   20.50    6.10
   0   1   5   13.80    5.40
   0   1  -5   14.80    5.60
   0   1  -5   12.60    5.50
   0  -1  -5   19.10    4.60
   0  -1   5   14.60    4.90
   0  -1  -5   13.60    5.40
   0  -1  -5   13.90    5.00
   0  -1  -5    9.10    5.90
   0  -1  -5   17.10    5.80
   0   1   6   37.80   11.80
   0   1   6   16.60    9.90
   0   1   6   29.40    8.60
   0   1  -6   19.20    5.80
   0   1  -6   21.80    5.60
   0   1   6   18.00    6.90
   0   1   6   21.20   10.40
   0   1   6   30.40    9.60
   0   1  -6   21.90   10.00
   0   1   6   45.70   16.30
   0   1   6   15.10   11.00
   0   1   6   25.90    7.80
   0  -1  -6   27.70    6.40
   0  -1  -6   26.30    7.90
   0  -1   6   23.20    8.80
   0  -1  -6   -0.90    9.70
   0  -1  -6   10.70    8.50
   0  -1   6   19.80    8.70
   0  -1   6   31.20   14.00
   0  -1   6   24.50    7.60
   0  -1  -6   25.40    6.50
   0  -1   6   22.50    7.80
   0  -1   6   17.50    7.10
   0  -1  -6   14.90    8.50
   0   1   7  178.48   18.30
   0   1   7  154.38   29.30
   0   1  -7  164.18   14.00
   0   1  -7  123.79   17.00
   0   1   7  161.88   16.60
   0   1   7  154.78   16.80
   0   1   7  156.78   24.50
   0   1  -7  143.19   13.90
   0   1   7  131.59   18.10
   0   1   7  144.79   15.20
   0  -1   7  164.38   15.50
   0  -1  -7  164.68   15.90
   0  -1   7  154.78   17.30
   0  -1  -7  119.89   17.40
   0  -1  -7  148.19   14.00
   0  -1   7  126.09   18.40
   0  -1  -7  154.28   16.30
   0  -1   7  168.78   18.00
   0  -1  -7  168.08   14.60
   0  -1   7  139.59   24.30
   0  -1   7  154.28   17.90
   0  -1   7  152.48   16.50
   0   1   8   19.40    8.30
   0   1  -8   31.90    9.80
   0   1  -8   26.90    8.10
   0   1   8   17.40   10.80
   0   1   8   19.50    7.00
   0   1   8   14.00    7.60
   0   1  -8   28.50    7.00
   0   1   8   21.70    6.50
   0   1   8   36.30    7.80
   0  -1  -8   41.10    8.10
   0  -1  -8   26.80    8.30
   0  -1   8   14.90   11.20
   0  -1   8   12.70    5.90
   0  -1   8   29.80    6.70
   0  -1  -8   24.10    9.50
   0  -1  -8   37.20    8.00
   0  -1   8   14.40    7.30
   0  -1   8   33.50    8.10
   0  -1   8   20.20    6.80
   0   1   9   24.90    7.50
   0   1  -9   55.29    8.30
   0   1   9   56.49    7.70
   0   1  -9   57.29    7.10
   0   1   9   35.60    6.90
   0   1   9   36.80    6.70
   0   1   9   59.59    9.80
   0  -1   9   66.09    9.10
   0  -1   9   39.50    7.20
   0  -1  -9   40.50    7.20
   0  -1   9   33.30    5.60
   0  -1   9   36.20    6.70
   0  -1  -9   55.39    9.40
   0  -1   9   63.89    8.50
   0  -1  -9   65.59    8.80
   0  -1  -9   59.19    7.90
   0   2   0 1361.46   64.59
   0   2   0 1469.75   66.19
   0   2   0 1389.06   64.59
   0   2   0 1291.87   64.19
   0  -2   0 1333.17   64.29
   0  -2   0 1353.86   64.49
   0  -2   0 1354.26   64.49
   0  -2   0 1425.66   64.99
   0   2   1 3329.57  149.29
   0   2  -1 3199.68  147.69
   0   2   1 2902.91  149.49
   0   2  -1 3465.45  147.89
   0   2  -1 3027.60  149.19
   0  -2  -1 3188.48  149.69
   0  -2   1 3264.57  149.59
   0   2   2   23.70    4.30
   0   2   2   24.60    2.40
   0   2   2   25.00    3.20
   0   2  -2   25.70    1.70
   0   2  -2   22.20    2.60
   0   2  -2   18.30    1.70
   0   2  -2   20.10    1.70
   0  -2   2   17.10    2.80
   0  -2  -2   23.60    3.10
   0  -2  -2   31.20    4.30
   0  -2  -2   25.50    3.60
   0  -2   2   26.30    3.30
   0   2   3   42.80    3.10
   0   2  -3   46.40    5.80
   0   2  -3   52.29    4.10
   0   2   3   40.20    5.60
   0  -2   3   44.90    5.10
   0  -2   3   40.10    5.40
   0  -2  -3   44.20    5.70
   0  -2  -3   45.20    5.10
   0   2   4   29.60    6.60
   0   2  -4   31.90    6.70
   0   2   4   33.50    6.70
   0   2  -4   26.30    3.60
   0   2  -4   20.80    3.80
   0   2  -4   29.90    4.50
   0  -2  -4   30.70    6.00
   0  -2  -4   32.90    6.00
   0  -2   4   30.80    5.50
   0  -2  -4   32.40    6.80
   0   2   5   93.39   11.90
   0   2  -5  133.99   14.60
   0   2   5  132.29   33.40
   0   2   5  103.29   11.90
   0   2   5  117.89   12.60
   0   2  -5  110.89    9.40
   0  -2  -5  101.29   11.90
   0  -2  -5  123.29   11.60
   0  -2  -5   95.59   12.60
   0  -2   5  124.89   16.70
   0  -2   5  121.89   16.10
   0  -2  -5   97.59   11.90
   0  -2   5  119.89   14.80
   0  -2   5  114.69   13.40
   0  -2   5  102.29   11.00
   0  -2  -5  109.69   10.30
   0   2   6  117.89   14.40
   0   2   6  157.88   27.60
   0   2  -6   97.89   12.10
   0   2   6  131.79   15.50
   0   2  -6  120.09   11.00
   0   2   6  136.69   21.10
   0   2   6  133.99   18.50
   0   2   6  134.09   16.30
   0   2   6  127.09   14.60
   0   2   6  113.19   13.70
   0   2   6  122.99   17.70
   0  -2  -6  125.39   13.80
   0  -2  -6  108.89   11.80
   0  -2   6  147.69   14.30
   0  -2   6  113.19   15.30
   0  -2   6  104.29   14.50
   0  -2   6  130.39   22.90
   0  -2   6  123.99   14.80
   0  -2   6  122.89   15.80
   0  -2  -6  130.79   12.70
   0  -2   6  134.19   15.90
   0  -2  -6  124.49   17.40
   0  -2  -6  123.79   14.60
   0  -2  -6  159.48   20.50
   0  -2   6  107.09   15.40
   0  -2  -6   90.79   15.10
   0   2   7  160.28   17.90
   0   2   7  167.48   24.20
   0   2   7  125.39   17.00
   0   2   7  137.69   15.20
   0   2   7  168.88   16.40
   0   2   7  137.69   17.00
   0   2  -7  181.38   17.60
   0   2   7  147.89   15.60
   0   2  -7  149.09   13.70
   0  -2   7  149.99   17.60
   0  -2   7  134.89   16.20
   0  -2  -7  110.29   16.50
   0  -2   7  157.68   16.70
   0  -2   7  148.49   15.80
   0  -2  -7  155.08   16.50
   0  -2   7  155.58   15.70
   0  -2  -7  146.89   16.00
   0  -2   7  135.59   24.80
   0  -2  -7  161.28   14.70
   0  -2   7  140.79   16.90
   0  -2  -7  153.28   15.20
   0   2  -8   10.30    5.40
   0   2   8    8.50    7.40
   0   2   8   -5.20    6.40
   0   2   8   -0.10    9.60
   0   2   8    2.40    5.10
   0   2   8    8.80    7.30
   0   2   8    1.50    7.70
   0   2  -8   -2.50    7.70
   0   2   8    7.50    9.20
   0   2  -8    5.40    5.30
   0  -2  -8    4.40    5.20
   0  -2   8    4.10    6.20
   0  -2   8   14.20    6.90
   0  -2  -8    8.20    5.80
   0  -2   8  -10.90    9.10
   0  -2  -8    5.90    8.10
   0  -2   8    5.10    6.10
   0  -2   8    6.80    4.10
   0  -2  -8    3.20    7.10
   0  -2  -8    9.60    6.50
   0  -2   8    5.60    4.80
   0   2   9   -7.50    4.70
   0   2   9    6.10    5.30
   0   2  -9   -6.00    4.00
   0   2   9   -0.50    5.40
   0   2  -9   -5.40    5.00
   0  -2   9    4.30    5.30
   0  -2   9    3.60    4.60
   0  -2   9    2.10    4.80
   0  -2  -9    3.20    3.80
   0  -2  -9    6.90    6.60
   0  -2   9    2.30    3.80
   0  -2   9   -1.10    3.30
   0  -2  -9    2.60    3.80
   0   3   0    1.30    1.00
   0   3   0    0.90    1.10
   0   3   0    0.70    1.30
   0   3   0    0.80    1.00
   0  -3   0    0.00    0.80
   0  -3   0    2.30    1.60
   0   3   1 1957.60   97.19
   0   3   1 2050.59   97.89
   0   3  -1 1960.10   97.49
   0   3  -1 2315.57   98.39
   0   3  -1 2056.29   95.79
   0   3  -1 2151.58   95.59
   0   3   1 2083.69   97.39
   0   3   1 1946.91   97.39
   0  -3  -1 2006.90   97.09
   0  -3   1 2056.09   97.89
   0  -3  -1 2124.39   97.39
   0  -3   1 2062.39   95.69
   0  -3  -1 1943.61   97.79
   0   3  -2  960.00   48.40
   0   3   2  989.90   50.19
   0   3   2  953.80   49.70
   0   3   2  921.41   47.80
   0   3   2  998.90   49.10
   0  -3  -2 1055.29   49.80
   0  -3  -2  947.21   49.40
   0  -3  -2  986.10   49.40
   0  -3   2 1050.89   49.60
   0  -3  -2  986.60   48.30
   0   3   3  565.54   32.10
   0   3   3  535.65   28.50
   0   3  -3  619.34   33.30
   0   3   3  544.75   31.90
   0   3  -3  558.54   29.50
   0  -3  -3  547.35   31.00
   0  -3  -3  657.13   32.10
   0  -3   3  551.84   31.20
   0  -3   3  547.45   28.80
   0   3  -4  351.16   19.70
   0   3   4  384.36   24.10
   0   3   4  354.76   23.80
   0   3  -4  354.86   24.30
   0   3   4  356.16   23.80
   0   3  -4  352.96   19.70
   0  -3  -4  347.07   22.50
   0  -3  -4  367.56   22.60
   0  -3  -4  351.26   24.00
   0  -3  -4  382.46   23.30
   0  -3   4  344.27   20.70
   0  -3  -4  359.06   23.80
   0  -3   4  368.06   23.00
   0   3  -5  141.49   16.20
   0   3   5  145.39   14.70
   0   3   5  151.48   15.20
   0   3  -5  150.18   11.40
   0   3   5  189.38   23.70
   0  -3  -5  169.58   17.80
   0  -3   5  150.58   16.90
   0  -3  -5  165.28   14.10
   0  -3  -5  147.49   15.90
   0  -3   5  172.28   16.50
   0  -3  -5  161.88   13.80
   0  -3  -5  173.48   15.30
   0  -3   5  141.39   14.80
   0  -3  -5  148.49   16.80
   0   3   6  408.86   27.50
   0   3  -6  362.96   24.20
   0   3   6  372.36   30.00
   0   3   6  394.46   27.50
   0   3   6  413.16   37.40
   0   3   6  324.97   27.10
   0   3   6  349.07   28.00
   0   3   6  406.36   27.80
   0   3  -6  366.06   23.00
   0  -3   6  401.56   28.60
   0  -3   6  381.86   26.10
   0  -3  -6  387.86   26.00
   0  -3  -6  379.46   26.90
   0  -3   6  396.86   29.10
   0  -3  -6  410.06   26.40
   0  -3  -6  377.76   25.10
   0  -3  -6  366.36   27.60
   0  -3   6  371.36   37.20
   0  -3   6  338.27   33.20
   0  -3   6  378.06   26.90
   0  -3  -6  414.76   31.60
   0  -3   6  367.16   28.20
   0  -3  -6  400.46   27.20
   0   3   7   -2.30    8.00
   0   3  -7    2.30    4.80
   0   3   7  -10.70    7.90
   0   3   7    3.30    8.50
   0   3  -7    5.10    5.70
   0   3   7   -2.10    7.60
   0   3   7   -6.90    7.90
   0   3   7    0.50    8.00
   0   3   7    0.20    8.00
   0   3   7   -2.70    6.40
   0  -3   7   -3.60   11.40
   0  -3   7    1.00    7.00
   0  -3   7    2.10    5.80
   0  -3  -7    5.20    5.70
   0  -3  -7   -7.70    7.10
   0  -3   7    2.70    6.50
   0  -3  -7    1.50    4.20
   0  -3   7   -5.90    4.20
   0  -3   7    1.70    6.60
   0  -3   7    4.90    5.70
   0  -3  -7    5.10    5.60
   0  -3  -7    5.80    5.70
   0   3  -8  419.36   25.70
   0   3   8  382.46   28.50
   0   3  -8  406.56   25.60
   0   3   8  386.76   30.00
   0   3   8  447.26   27.00
   0   3  -8  438.06   28.10
   0  -3   8  453.15   29.20
   0  -3   8  399.16   37.50
   0  -3  -8  436.76   27.80
   0  -3   8  438.76   28.50
   0  -3   8  431.56   27.50
   0  -3   8  474.85   29.60
   0  -3   8  485.05   29.40
   0  -3  -8  477.95   30.30
   0  -3  -8  443.06   28.50
   0  -3  -8  449.36   27.60
   0  -3  -8  431.86   27.80
   0   3  -9   16.70    7.30
   0   3   9   31.70    6.60
   0   3   9   12.80    5.70
   0  -3   9   13.50    4.60
   0  -3  -9   23.90    4.90
   0  -3   9   12.30    3.60
   0  -3   9   14.90    4.20
   0  -3   9   38.50    8.00
   0  -3  -9   17.90    4.40
   0  -3  -9   13.90    6.10
   0  -3   9   19.20    5.30
   0   4   0   18.30    3.50
   0   4   0   16.60    3.30
   0   4   0   16.30    2.70
   0  -4   0   13.90    3.00
   0  -4   0   15.90    3.40
   0  -4   0   16.10    2.90
   0   4   1 1653.63   77.89
   0   4  -1 1769.82   78.89
   0   4  -1 1493.05   75.69
   0   4  -1 1682.53   77.79
   0   4   1 1490.95   77.49
   0   4   1 1728.63   78.49
   0  -4  -1 1629.24   77.59
   0  -4   1 1587.14   78.59
   0  -4  -1 1656.23   77.99
   0  -4  -1 1710.53   79.39
   0  -4   1 1402.36   76.49
   0   4   2 1879.31   95.69
   0   4  -2 1886.41   95.19
   0   4   2 2004.10   94.79
   0   4   2 1892.71   95.19
   0   4   2 2060.69   97.29
   0  -4   2 2056.49   96.39
   0  -4  -2 1992.00   94.79
   0  -4  -2 2013.40   95.59
   0   4   3  463.95   28.90
   0   4  -3  490.05   26.90
   0   4   3  488.95   31.10
   0   4  -3  492.15   25.10
   0   4   3  488.25   28.70
   0   4   3  423.76   31.00
   0   4   3  459.05   25.80
   0  -4  -3  480.65   28.30
   0  -4  -3  476.25   28.00
   0  -4  -3  465.65   27.80
   0  -4  -3  521.45   28.90
   0  -4  -3  512.95   26.80
   0  -4   3  502.85   28.60
   0   4   4  512.75   31.90
   0   4  -4  520.05   28.30
   0   4   4  503.65   32.10
   0   4   4  498.05   31.70
   0   4  -4  458.45   27.50
   0  -4  -4  517.75   31.90
   0  -4  -4  535.65   30.80
   0  -4  -4  601.34   34.60
   0  -4   4  538.15   31.60
   0  -4  -4  492.25   30.40
   0  -4  -4  492.45   31.80
   0   4   5    6.70   19.60
   0   4   5   57.19   15.00
   0   4   5   36.40    9.60
   0   4  -5   53.69   11.70
   0   4   5   52.69   10.90
   0   4  -5   50.39    7.30
   0   4   5   58.59   15.20
   0   4   5   49.70   14.10
   0  -4  -5   51.79   10.30
   0  -4   5   56.69   11.10
   0  -4   5   52.19   10.90
   0  -4   5   59.19   10.80
   0  -4  -5   64.89   12.10
   0  -4  -5   45.90    9.30
   0  -4  -5   49.80   10.50
   0  -4   5   76.59   15.00
   0  -4  -5   51.19    9.40
   0  -4  -5   47.10    8.20
   0  -4  -5   51.09   10.10
   0  -4   5   55.39   12.20
   0  -4  -5   55.59    9.70
   0  -4   5   56.59   10.30
   0  -4   5   39.30    9.80
   0   4  -6   88.59   10.10
   0   4   6   69.39   13.80
   0   4   6   99.09   19.70
   0   4   6  119.89   19.40
   0   4   6  102.49   13.50
   0   4  -6   99.89   11.90
   0  -4   6   99.69   12.60
   0  -4   6  100.79   13.50
   0  -4   6  127.59   14.80
   0  -4  -6  101.29   12.70
   0  -4   6   90.39   21.20
   0  -4   6  105.49   14.30
   0  -4   6  109.69   15.10
   0  -4   6  119.59   15.20
   0  -4  -6   92.09   12.60
   0  -4  -6  100.89   15.20
   0  -4  -6   69.79   15.50
   0  -4   6  160.68   21.20
   0   4   7  145.59   21.00
   0   4   7  175.78   17.10
   0   4   7  169.98   19.40
   0   4  -7  189.18   14.30
   0   4  -7  159.28   16.50
   0   4  -7  190.38   15.50
   0  -4   7  156.58   25.40
   0  -4   7  194.58   21.60
   0  -4  -7  180.58   16.70
   0  -4  -7  176.38   16.90
   0  -4   7  175.28   20.20
   0  -4  -7  217.78   23.80
   0  -4   7  169.18   22.00
   0  -4   7  210.48   28.20
   0  -4   7  161.18   16.00
   0  -4  -7  135.99   21.00
   0  -4  -7  203.78   16.20
   0   4  -8  117.29   13.80
   0   4   8  103.79   13.30
   0   4   8  109.99   13.20
   0   4  -8  137.39   12.40
   0  -4  -8  143.39   12.50
   0  -4   8  108.89   11.80
   0  -4   8  131.29   13.30
   0  -4   8  125.99   11.90
   0  -4   8  127.39   12.80
   0  -4   8  123.59   13.40
   0  -4  -8  143.99   13.90
   0  -4  -8  131.59   14.20
   0  -4  -8  131.59   12.00
   0  -4   8  116.49   12.60
   0  -4  -8  155.28   13.10
   0   5   0   20.30    4.40
   0   5   0    3.20    2.60
   0  -5   0    8.00    3.90
   0  -5   0    6.80    3.40
   0  -5   0    4.40    2.00
   0  -5   0    4.30    2.50
   0   5   1 2144.49  110.09
   0   5   1 2442.56  111.49
   0   5  -1 2283.97  108.39
   0   5   1 2226.08  109.49
   0   5   1 2259.07  109.89
   0   5  -1 2348.17  109.99
   0  -5   1 2208.48  109.79
   0  -5  -1 2247.78  109.09
   0  -5   1 2191.88  109.49
   0  -5  -1 2296.77  108.19
   0   5  -2  761.52   38.20
   0   5  -2  698.93   39.00
   0   5   2  793.42   42.00
   0   5   2  756.12   41.40
   0   5   2  796.12   42.10
   0   5  -2  745.23   40.30
   0   5   2  755.12   39.70
   0   5   2  697.53   39.50
   0   5   2  756.22   40.80
   0  -5  -2  737.53   41.60
   0  -5   2  773.22   41.10
   0  -5  -2  736.63   39.20
   0  -5  -2  740.03   39.40
   0   5   3  555.04   33.80
   0   5   3  547.55   34.10
   0   5   3  552.44   32.90
   0   5  -3  553.84   31.50
   0   5   3  583.04   31.10
   0   5  -3  549.54   31.80
   0   5   3  567.14   32.80
   0   5  -3  550.24   29.50
   0  -5   3  599.64   34.00
   0  -5  -3  553.74   34.30
   0  -5  -3  582.34   34.20
   0  -5  -3  545.55   32.30
   0   5   4  211.48   22.90
   0   5   4  223.48   17.80
   0   5  -4  188.38   19.60
   0   5   4  179.08   23.30
   0   5   4  203.08   17.40
   0   5  -4  181.78   15.80
   0   5   4  212.98   18.20
   0   5  -4  188.58   13.10
   0  -5   4  180.48   18.20
   0  -5  -4  208.48   16.10
   0  -5  -4  202.68   17.30
   0  -5   4  210.68   17.70
   0  -5  -4  204.88   18.80
   0  -5   4  183.18   16.80
   0  -5  -4  211.88   17.60
   0  -5   4  181.08   23.30
   0  -5  -4  216.38   17.00
   0  -5   4  181.58   17.80
   0  -5  -4  189.08   14.90
   0  -5  -4  202.28   22.00
   0  -5  -4  180.08   17.40
   0  -5   4  176.38   18.20
   0   5   5  354.76   27.20
   0   5   5  350.76   26.80
   0   5   5  402.36   33.30
   0   5  -5  359.46   25.40
   0   5   5  381.46   29.80
   0   5  -5  355.46   21.90
   0   5   5  339.97   26.50
   0   5  -5  354.76   23.10
   0  -5   5  359.16   27.30
   0  -5  -5  376.76   26.10
   0  -5  -5  299.37   25.00
   0  -5   5  376.46   25.60
   0  -5   5  437.36   28.60
   0  -5  -5  354.36   24.90
   0  -5   5  415.36   28.10
   0  -5  -5  370.66   30.20
   0  -5  -5  326.87   32.40
   0  -5  -5  354.16   26.20
   0  -5  -5  356.36   27.80
   0  -5  -5  385.96   25.70
   0  -5   5  403.26   28.10
   0  -5   5  390.76   26.30
   0  -5   5  355.76   31.50
   0   5   6   42.00   13.60
   0   5   6   23.20    8.80
   0   5  -6   28.90    7.30
   0   5   6   30.50   10.60
   0   5   6   53.59   15.70
   0  -5   6   43.00    8.70
   0  -5   6   53.69   10.80
   0  -5  -6   37.40    8.40
   0  -5  -6   48.20   11.30
   0  -5   6   58.59   10.70
   0  -5   6   28.50   11.80
   0  -5   6   46.60    9.30
   0  -5   6   48.10    8.60
   0  -5  -6   43.00    8.60
   0  -5   6   40.50   10.00
   0  -5  -6   43.50    8.70
   0   5   7  360.16   27.00
   0   5   7  378.26   26.40
   0   5  -7  393.36   24.40
   0   5   7  344.77   31.00
   0   5   7  410.06   29.60
   0  -5   7  415.16   27.20
   0  -5   7  397.86   25.80
   0  -5   7  383.86   26.60
   0  -5  -7  386.96   26.90
   0  -5   7  419.36   27.40
   0  -5  -7  404.06   25.80
   0  -5   7  346.37   25.00
   0  -5  -7  324.77   29.00
   0  -5   7  398.26   25.60
   0  -5  -7  405.86   25.40
   0   5   8   35.90    8.70
   0   5  -8   46.30    8.90
   0   5   8   59.69    9.10
   0  -5  -8   48.10    8.60
   0  -5  -8   43.20    7.50
   0  -5   8   60.49    8.50
   0  -5   8   55.79    7.20
   0  -5   8   56.29    7.00
   0  -5   8   63.29    8.00
   0  -5  -8   70.19    8.00
   0  -5   8   63.19    9.30
   0  -5  -8   49.99    7.90
   0  -5   8   59.59    9.30
   0   6   0  850.71   45.90
   0   6   0  915.31   46.80
   0   6   0  833.32   46.60
   0  -6   0  871.21   46.40
   0   6  -1    2.80    2.60
   0   6   1    0.20    3.00
   0   6  -1    3.60    3.70
   0   6   1    2.40    3.80
   0   6   1    6.50    3.80
   0   6   1   -1.00    3.10
   0   6  -1    4.40    3.10
   0  -6  -1   10.80    6.10
   0  -6  -1    1.10    2.80
   0  -6  -1    1.10    3.20
   0  -6   1    4.30    3.10
   0   6   2    7.00    5.20
   0   6   2    7.40    4.90
   0   6  -2    3.70    2.60
   0   6   2    2.50    6.60
   0   6  -2    4.90    3.50
   0   6   2    0.50    3.70
   0   6   2    7.90    4.30
   0   6   2    3.50    4.40
   0   6   2    8.70    7.80
   0   6  -2    4.70    4.10
   0  -6   2   18.10    8.40
   0  -6   2    9.80    4.30
   0  -6  -2    0.30    3.70
   0  -6  -2    7.20    7.60
   0  -6  -2    2.80    3.90
   0  -6  -2    2.30    4.90
   0  -6   2    7.30    7.40
   0   6  -3  919.11   50.09
   0   6   3  997.50   54.49
   0   6  -3  955.90   49.60
   0   6   3 1003.30   54.79
   0   6   3  945.61   52.89
   0   6   3 1000.40   53.29
   0   6   3  943.01   52.19
   0   6  -3  994.60   52.69
   0   6   3  890.51   55.79
   0   6   3  942.01   51.39
   0   6   3  983.20   55.09
   0  -6   3 1051.69   54.99
   0  -6  -3 1005.20   54.09
   0  -6  -3  929.91   51.59
   0  -6  -3  939.11   54.69
   0  -6  -3  937.81   51.09
   0  -6   3  995.00   54.69
   0  -6  -3  946.41   57.89
   0  -6   3  930.11   59.59
   0  -6  -3  928.41   52.19
   0  -6   3  985.10   54.39
   0  -6   3  999.80   53.49
   0  -6  -3  934.31   51.79
   0  -6   3 1029.80   53.19
   0  -6   3 1072.69   54.99
   0   6  -4  245.98   25.50
   0   6  -4  267.47   18.10
   0   6   4  255.17   20.60
   0   6   4  218.68   21.60
   0   6   4  259.47   26.70
   0   6   4  260.27   21.90
   0   6   4  249.97   23.20
   0   6   4  261.37   21.00
   0   6  -4  248.08   16.80
   0   6  -4  254.27   20.70
   0  -6  -4  262.57   20.10
   0  -6  -4  268.37   20.00
   0  -6  -4  261.37   21.30
   0  -6   4  268.67   19.80
   0  -6   4  285.87   22.40
   0  -6   4  229.88   20.80
   0  -6  -4  251.07   24.40
   0  -6  -4  222.28   21.20
   0  -6   4  280.17   20.50
   0  -6   4  238.08   21.30
   0  -6   4  258.07   26.50
   0  -6   4  284.57   21.80
   0   6  -5   28.20    7.40
   0   6   5   42.20   10.30
   0   6  -5   33.50    6.10
   0   6   5   44.60   11.20
   0   6   5   52.19   13.70
   0   6   5   32.80   11.50
   0   6   5   46.50   11.80
   0  -6   5   35.20   13.00
   0  -6   5   54.39    9.90
   0  -6   5   42.20    8.40
   0  -6  -5   48.60    8.60
   0  -6   5   46.90   10.10
   0  -6  -5   37.20    8.10
   0  -6  -5   62.49   12.40
   0  -6   5   43.90   10.50
   0  -6  -5   44.60    9.30
   0  -6   5   42.40    9.70
   0  -6  -5   16.00   13.00
   0  -6  -5   31.20   10.60
   0  -6  -5   23.30   11.60
   0   6  -6   29.40    8.10
   0   6  -6   28.60    5.90
   0   6   6    6.70    8.00
   0   6   6   18.10    8.00
   0   6   6   13.90   13.20
   0   6   6   14.80   13.20
   0  -6   6   41.60   11.90
   0  -6  -6   19.70    9.20
   0  -6  -6   25.70   11.50
   0  -6   6   23.90    6.30
   0  -6  -6   34.00    8.20
   0  -6  -6   17.50    7.70
   0  -6  -6   18.00    6.80
   0  -6  -6   17.40   11.80
   0  -6   6   27.70   11.10
   0  -6   6   11.60    8.20
   0  -6   6   16.30    9.40
   0   6  -7  211.58   15.30
   0   6   7  150.08   20.30
   0   6   7  206.28   20.00
   0   6   7  177.18   16.50
   0   6  -7  187.68   17.60
   0   6   7  177.28   17.90
   0  -6   7  197.58   16.50
   0  -6   7  211.18   15.80
   0  -6   7  191.78   16.60
   0  -6   7  207.78   17.40
   0  -6   7  212.08   16.20
   0  -6  -7  200.88   15.00
   0  -6   7  191.28   16.00
   0  -6  -7  209.68   17.30
   0  -6  -7  222.48   17.50
   0  -6   7  212.58   20.50
   0  -6   8    6.80    4.30
   0  -6  -8   13.60    6.80
   0  -6   8    5.40    4.40
   0  -6  -8    1.20    4.50
   0   7   0   -0.10    3.60
   0   7   0    3.60    4.10
   0   7   0    7.50    5.40
   0  -7   0   21.40   10.20
   0  -7   0    0.00    6.80
   0  -7   0   -6.90    6.90
   0  -7   0    1.40    6.70
   0  -7   0    9.70    7.80
   0  -7   0    3.50    4.20
   0   7   1   33.60    6.90
   0   7  -1   47.40    9.00
   0   7   1   18.50    6.10
   0   7   1   34.70   10.80
   0  -7   1   12.60    7.20
   0  -7  -1   10.20    7.30
   0  -7   1   18.00    7.20
   0  -7  -1   61.99   12.20
   0  -7   1   58.49   11.80
   0  -7  -1    6.90    7.80
   0  -7  -1   14.40    5.40
   0   7   2    8.60    5.50
   0   7   2   16.50    6.10
   0   7   2   11.00    7.70
   0   7  -2   13.90    4.70
   0   7   2   15.60    6.50
   0   7   2   16.00    6.70
   0   7  -2   10.20    3.90
   0   7   2   11.20    5.20
   0   7  -2   18.90    7.30
   0   7   2   11.80    8.50
   0  -7   2   15.00    7.20
   0  -7   2    5.30    6.40
   0  -7  -2   16.60    7.20
   0  -7  -2   13.80    7.80
   0  -7   2    5.70    6.00
   0  -7   2    9.30    7.50
   0  -7   2   14.30    8.20
   0  -7   2   18.60    7.80
   0  -7  -2   21.10   10.40
   0  -7  -2   15.50    9.60
   0  -7   2   13.10    8.70
   0  -7  -2    9.70    5.70
   0   7   3   15.30    7.70
   0   7   3   11.30    6.40
   0   7   3   20.30    7.90
   0   7  -3   11.50    5.10
   0   7  -3    7.70    9.00
   0   7  -3   11.00    3.90
   0   7   3   17.40   13.60
   0   7   3    2.70   10.80
   0   7   3    8.90    6.30
   0   7   3   14.00    6.40
   0   7   3    6.40    8.60
   0  -7  -3   13.00    6.60
   0  -7   3    7.30    8.80
   0  -7  -3    7.00    7.70
   0  -7   3   12.20    6.50
   0  -7   3   20.90    7.70
   0  -7  -3    7.00    7.30
   0  -7   3   11.60    7.60
   0  -7   3   14.40    6.20
   0  -7   3   17.70    8.50
   0  -7   3   -4.70    7.90
   0  -7  -3    8.20    6.70
   0   7   4  924.81   54.79
   0   7  -4  943.71   52.69
   0   7   4  888.01   58.29
   0   7   4  874.81   54.69
   0   7  -4  916.31   48.30
   0   7   4  893.31   52.89
   0  -7  -4  782.52   50.19
   0  -7   4  891.51   58.59
   0  -7  -4  939.31   52.89
   0  -7   4  923.61   53.09
   0  -7   4  914.81   56.29
   0  -7   4 1091.69   75.39
   0  -7  -4  911.51   56.39
   0  -7   4  930.31   50.39
   0  -7  -4  898.51   52.99
   0  -7   4  908.31   52.79
   0  -7   4  908.51   51.29
   0  -7   4  909.71   52.69
   0   7  -5   49.40    8.10
   0   7   5   70.19   19.40
   0   7   5   59.39   15.40
   0   7   5   56.69   11.70
   0   7   5   47.00   22.20
   0   7  -5   36.80    7.00
   0   7   5   45.30   10.50
   0  -7   5  126.49   46.40
   0  -7  -5   52.69   10.80
   0  -7   5   48.20    8.70
   0  -7  -5   22.40   12.20
   0  -7   5   49.20   13.60
   0  -7   5   48.50   10.20
   0  -7   5   39.40    9.80
   0  -7  -5   54.19   11.30
   0  -7  -5   59.19   12.80
   0  -7   5   51.69   10.00
   0  -7   5   58.99   10.40
   0   7   6   58.19    9.90
   0   7   6   52.99   11.40
   0   7   6   73.69   12.40
   0   7  -6   73.89   10.50
   0   7  -6   47.70    8.00
   0  -7  -6   78.39   10.70
   0  -7   6   63.39    8.70
   0  -7   6   54.69   10.10
   0  -7   6   85.49   12.00
   0  -7  -6   44.10    8.80
   0  -7   6   52.69   12.00
   0  -7  -6   53.49   12.50
   0  -7   6   64.69    9.80
   0  -7   6   72.89   10.90
   0  -7  -6   46.90    9.40
   0   7   7   23.60    6.90
   0   7   7   40.20   11.10
   0   7   7   35.20    8.80
   0  -7   7   34.90   10.70
   0  -7   7   42.20    7.10
   0  -7   7   48.60    7.50
   0  -7  -7    6.40   13.10
   0  -7   7   36.50    6.00
   0  -7  -7   52.39    8.30
   0  -7   7   36.50    5.90
   0  -7  -7   60.69    8.80
   0  -7   7   58.99    8.70
   0   8   0  430.76   28.40
   0   8   0  375.86   26.10
   0   8   0  404.16   29.60
   0   8   0  393.76   26.20
   0   8   0  377.26   30.90
   0  -8   0  365.76   26.70
   0  -8   0  359.36   25.30
   0  -8   0  389.76   28.20
   0  -8   0  401.26   37.50
   0  -8   0  383.86   31.50
   0   8  -1  144.19   13.40
   0   8   1  119.79   13.40
   0   8  -1  149.09   24.10
   0   8  -1  134.79   13.40
   0   8   1  135.69   14.50
   0   8   1  144.09   16.30
   0   8   1  135.59   14.80
   0   8  -1  157.28   28.60
   0  -8  -1  161.68   20.00
   0  -8  -1  135.39   15.60
   0  -8   1  127.89   18.60
   0  -8   1  130.09   15.30
   0  -8   1  155.08   20.10
   0  -8   1  138.09   13.70
   0  -8  -1  119.69   17.80
   0  -8  -1  141.69   17.60
   0   8  -2  179.38   20.50
   0   8   2  183.68   24.00
   0   8  -2  153.28   21.60
   0   8  -2  163.18   18.10
   0   8   2  197.78   19.80
   0   8   2  164.38   18.00
   0   8  -2  192.08   15.20
   0   8   2  190.48   18.10
   0   8   2  201.58   18.00
   0  -8   2  163.68   16.70
   0  -8  -2  193.48   19.80
   0  -8   2  184.48   17.30
   0  -8   2  175.98   15.80
   0  -8   2  186.98   18.40
   0  -8   2  179.48   19.10
   0  -8   2  193.18   22.00
   0  -8  -2  154.78   20.10
   0  -8  -2  168.38   17.10
   0  -8   2  177.18   17.70
   0  -8  -2  146.69   18.00
   0   8   3  111.39   14.50
   0   8  -3  115.39   15.80
   0   8   3  136.89   16.00
   0   8   3  159.68   21.60
   0   8   3   94.99   13.40
   0   8   3  141.69   17.10
   0   8  -3  139.49   16.00
   0   8  -3  112.89   12.10
   0   8   3  107.29   14.30
   0  -8   3  137.79   15.60
   0  -8   3   88.69   15.50
   0  -8   3  104.79   19.10
   0  -8   3  126.89   14.60
   0  -8   3  197.78   40.30
   0  -8  -3   77.89   16.50
   0  -8  -3  104.69   15.40
   0  -8  -3  109.09   15.90
   0  -8   3  131.89   13.60
   0  -8   3  113.49   20.60
   0  -8  -3  107.09   14.00
   0  -8   3  113.29   14.50
   0   8  -4  519.65   30.10
   0   8  -4  463.45   32.90
   0   8  -4  528.95   30.70
   0   8   4  454.85   33.80
   0   8   4  524.85   34.20
   0   8   4  455.95   38.80
   0  -8  -4  524.15   32.90
   0  -8   4  515.75   36.20
   0  -8  -4  591.54   47.60
   0  -8   4  509.65   42.00
   0  -8   4  537.15   31.90
   0  -8   4  496.55   35.00
   0  -8   4  447.26   32.90
   0   8   5  175.18   17.90
   0   8   5  207.88   19.00
   0   8  -5  193.68   15.50
   0   8   5  244.98   27.40
   0   8   5  208.78   21.90
   0  -8  -5  208.28   17.50
   0  -8   5  159.28   17.50
   0  -8   5  195.28   17.50
   0  -8   5  221.68   17.30
   0  -8  -5  204.78   17.00
   0  -8  -5  184.08   19.80
   0  -8   5  170.78   20.10
   0  -8   5  212.68   36.70
   0  -8   5  194.28   15.90
   0  -8   5  197.38   17.30
   0   8   6    0.70    9.40
   0   8   6   12.10    7.70
   0   8  -6   16.00    5.80
   0   8   6   17.80    7.20
   0  -8  -6   10.40    5.50
   0  -8  -6   19.10    6.70
   0  -8   6   14.60    6.10
   0  -8  -6   -0.90    7.00
   0  -8   6   18.90    7.40
   0  -8   6   16.40    6.30
   0  -8   6   11.40    7.10
   0  -8   6   14.90    6.60
   0   9   0    2.90    5.50
   0   9   0   -2.70    3.70
   0   9   0    7.90    8.20
   0   9   0   -4.50    4.70
   0   9   0   -1.50    5.90
   0  -9   0   10.80    9.00
   0  -9   0   -3.40    5.50
   0  -9   0    3.40    6.80
   0  -9   0  -18.30    7.60
   0   9  -1   61.19   10.40
   0   9  -1   61.09   13.00
   0   9   1   56.19   10.40
   0   9   1   46.10    9.90
   0   9   1   46.20    9.00
   0   9  -1   56.89    8.60
   0   9  -1   71.79   12.40
   0   9   1   61.89   12.10
   0   9   1   81.69   12.80
   0   9  -1   48.70   10.20
   0   9   1   62.59   13.20
   0  -9  -1   48.30   10.40
   0  -9   1   41.60   11.20
   0  -9   1   53.09   10.50
   0  -9  -1   35.90    9.10
   0  -9   1   50.29    9.10
   0  -9   1   62.89   11.90
   0  -9   1   56.99    9.70
   0   9  -2   20.90    5.90
   0   9  -2    6.30   17.20
   0   9   2   36.90    8.60
   0   9   2   36.40    9.60
   0   9   2   24.70    8.00
   0   9   2   30.60    8.70
   0   9   2    7.00    8.70
   0   9   2   14.80   19.30
   0   9   2   25.70    8.00
   0   9  -2   17.20    6.10
   0   9  -2   37.10   14.60
   0  -9   2   19.00    7.60
   0  -9   2   45.40   17.30
   0  -9  -2   22.30    8.30
   0  -9   2   18.80   10.00
   0  -9   2   25.70    8.90
   0  -9   2   24.30    8.60
   0  -9   2   25.80    8.40
   0   9  -3    7.40   11.70
   0   9  -3   31.60    6.80
   0   9   3   46.60   14.80
   0   9   3   48.60   11.30
   0   9   3   40.90    8.90
   0   9   3   30.50   10.10
   0   9   3   61.49   12.30
   0   9  -3   41.80    9.50
   0   9  -3   39.30    7.60
   0   9   3   59.09   11.70
   0  -9  -3   32.30    8.90
   0  -9   3   59.49   10.70
   0  -9  -3   39.10   16.30
   0  -9   3   15.30   18.50
   0  -9   3   42.20    7.30
   0  -9   3   42.20    8.60
   0  -9   3   50.39    9.70
   0  -9  -3   29.20   17.30
   0  -9   3   43.80   10.10
   0  -9   3   65.09   15.20
   0  -9  -3   54.59   10.20
   0   9  -4    3.60    4.30
   0   9   4   -8.70    6.00
   0   9   4   -4.90    5.70
   0   9  -4   -1.80    4.60
   0   9  -4   -8.40    8.50
   0   9   4  -15.70    8.90
   0   9   4   -4.60    6.90
   0  -9   4   -2.50    4.50
   0  -9   4    1.00    5.30
   0  -9  -4   -0.60    6.50
   0  -9  -4   -8.50    6.20
   0  -9   4    0.30    5.80
   0  -9   4  -19.80   13.00
   0  -9   4   -3.50    4.20
   0  -9   4    3.80    5.80
   0  -9  -4   -5.70   10.50
   0   9  -5    5.70    4.60
   0   9   5   10.00    8.40
   0   9   5    4.50    7.00
   0   9  -5    9.00    5.60
   0   9   5   12.30    7.30
   0   9   5   -3.90   11.60
   0   9  -5    3.70   10.20
   0  -9   5    5.70    5.30
   0  -9  -5    3.00    6.50
   0  -9   5    5.80    4.20
   0  -9   5    6.40    4.50
   0  -9   5   16.00   14.80
   0  -9   5   13.70    5.60
   0  -9  -5   12.80    6.00
   0  -9  -5    7.20    6.60
   0  -9   5    8.60    6.30
   0  10   0   87.69   11.40
   0  10   0   87.99   11.30
   0  10   0   80.39   13.00
   0  10   0   92.79   12.90
   0  10   0   88.19   12.80
   0 -10   0  141.69   22.00
   0 -10   0   51.89   21.70
   0 -10   0   81.59   11.70
   0 -10   0   77.79   11.60
   0  10  -1   45.70    8.40
   0  10  -1   54.19   11.60
   0  10   1   17.50    8.40
   0  10   1   47.80   10.00
   0  10   1   55.09   10.80
   0  10  -1   72.79   11.40
   0  10   1   25.50    8.70
   0  10   1   53.39    9.30
   0  10  -1   46.60    9.00
   0  10   1   39.20    8.30
   0  10  -1   43.50    8.80
   0 -10   1   32.50   16.70
   0 -10   1   48.30   10.80
   0 -10   1   38.30    8.90
   0 -10   1   45.80   10.50
   0 -10  -1   53.89   10.30
   0 -10   1   33.80    8.30
   0  10   2    5.10   15.10
   0  10   2   15.80    6.10
   0  10   2    6.40    5.90
   0  10  -2   13.80    7.70
   0  10  -2    9.60    5.20
   0  10  -2   15.50    6.20
   0  10  -2   11.20    5.10
   0  10   2   13.00    7.10
   0  10  -2   14.90   11.10
   0  10   2   10.00    6.10
   0  10   2   17.20    8.60
   0 -10   2   25.00   11.80
   0 -10   2    1.70    6.90
   0 -10  -2   13.00    6.40
   0 -10   2   15.00    6.90
   0 -10   2   -4.90   11.80
   0 -10   2    5.80    5.40
   0 -10   2    1.80    6.20
   0  10  -3  253.17   18.90
   0  10   3  232.08   19.10
   0  10   3  233.58   19.50
   0  10   3  270.17   28.70
   0  10  -3  283.07   20.30
   0  10  -3  250.27   18.00
   0  10  -3  224.58   16.90
   0 -10   3  252.67   19.10
   0 -10   3  193.08   35.60
   0 -10   3  238.28   21.10
   0 -10  -3  220.18   19.20
   0 -10   3  223.38   15.90
   0  10   4   13.30   11.00
   0  10   4   -2.20    5.70
   0  10   4    5.80    5.30
   0  10  -4   -0.40    5.30
   0  10  -4   -0.40    3.70
   0 -10  -4    0.30    4.40
   0 -10   4  -17.10   10.60
   0 -10   4   -1.40    3.50
   0 -10   4   -4.90    4.70
   0 -10   4   -5.20    4.90
   0 -10   4   -3.00    5.00
   0  11   0   -1.40    4.60
   0  11   0   -1.50    8.00
   0  11   0   -1.80    3.90
   0  11   0   -1.60    5.30
   0  11   0    1.40    6.50
   0  11   1    6.50    5.00
   0  11  -1    5.60    6.20
   0  11  -1    6.50    5.70
   0  11   1   -3.30    4.80
   0  11   1   12.30    5.50
   0  11   1   11.80    7.40
   0  11  -1    6.20    4.80
   0  11  -1    7.20    7.00
   0  11  -1    6.40    5.00
   0  11   1    1.70    4.40
   0 -11   1   16.50    7.50
   0 -11  -1   -0.80    4.50
   0 -11   1   11.40    8.00
   0  11  -2   27.90    6.50
   0  11  -2   37.70    7.20
   0  11   2   24.40    6.50
   0  11  -2   18.40    8.00
   0  11  -2   16.90    4.50
   0  11   2   18.50    5.60
   0  11   2   38.60    7.20
   0 -11   2    1.70   13.40
   0 -11   2   37.00   10.30
   0 -11   2   27.80    6.60
   0 -11  -2   28.90    5.90
  -1   0   9    1.20    4.60
  -1   0   9   -5.70    8.50
   1   0  -9   -1.40    3.90
  -1   0   9    0.90    5.60
  -1   0   9    5.10    4.00
  -1   0   9   -1.60    3.90
   1   0  -9    2.90    4.70
  -1   0   8  136.59   14.80
   1   0  -8  170.68   23.80
  -1   0   8  121.29   14.40
   1   0  -8  141.59   13.80
   1   0  -8  137.09   13.00
  -1   0   8  144.59   16.20
   1   0  -8  132.39   14.10
  -1   0   8  130.09   21.30
  -1   0   8  136.79   13.20
  -1   0   8  104.89   12.80
  -1   0   7   -9.70    9.40
   1   0  -7    1.50    6.00
   1   0  -7   -9.60   18.30
  -1   0   7    4.80    5.90
  -1   0   7   10.70   15.80
   1   0  -7  -11.70    8.10
   1   0  -7    6.50    8.40
   1   0  -7   -1.30    4.00
  -1   0   7    0.70    5.50
  -1   0   7  -10.20    6.80
  -1   0   7   -6.30    6.40
  -1   0   7   -0.10    8.10
  -1   0   6  153.08   15.30
  -1   0   6  167.48   24.60
   1   0  -6  146.29   17.30
  -1   0   6  165.88   17.40
  -1   0   6  164.88   16.10
   1   0  -6  155.98   16.00
   1   0  -6  134.99   15.00
  -1   0   6  155.08   18.30
   1   0  -6  146.29   13.40
  -1   0   5   -1.50    3.50
   1   0  -5    0.50    4.60
  -1   0   5   -3.40    5.40
   1   0  -5    2.10    3.90
  -1   0   5    3.20    4.20
   1   0  -5   -1.70    2.60
   1   0  -4   63.69    6.10
   1   0  -4   69.79    7.20
  -1   0   4   56.29    7.10
   1   0  -3   -0.10    1.90
  -1   0   3   -0.90    1.50
   1   0  -3    0.20    1.20
   1   0  -1   -0.40    0.20
   1   0  -1    0.40    0.50
  -1   0   1    0.20    0.70
  -1   0   1   -0.10    0.40
   1   0   0  103.29    4.90
  -1   0   0   93.89    4.80
  -1   0   0   81.59    4.80
  -1   0   0   92.49    4.70
   1   0   0   87.99    4.70
   1   0   0   97.79    4.80
   1   0   0   92.39    4.90
  -1   0   0   99.79    4.90
   1   0   0   92.59    4.70
  -1   0  -1    1.10    0.60
   1   0   1    0.40    0.80
  -1   0  -1    0.10    0.60
   1   0   1    0.10    0.30
   1   0   1    1.10    0.50
   1   0   1    0.60    0.50
  -1   0  -1    0.20    0.30
  -1   0  -1    1.10    0.60
   1   0   2 1507.65   71.29
  -1   0  -2 1514.35   73.89
   1   0   2 1552.24   73.99
  -1   0  -2 1563.14   72.79
  -1   0  -3   -0.70    1.40
   1   0   3   -1.40    2.40
   1   0   3   -0.20    1.60
  -1   0  -3   -0.50    1.90
  -1   0  -3   -0.20    2.00
   1   0   4  953.50   48.10
   1   0   4  906.71   47.60
  -1   0  -4  832.42   47.20
  -1   0  -4  865.71   45.20
  -1   0  -5    0.30    4.00
   1   0   5    0.00    3.50
   1   0   5   -1.80    4.50
  -1   0  -5    2.60    6.00
   1   0   5   -1.80    4.10
  -1   0  -5    0.90    2.70
  -1   0  -5   -3.60    4.00
   1   0   6  123.49   16.00
  -1   0  -6  130.89   18.90
   1   0   6  132.19   16.60
   1   0   6  135.89   22.20
  -1   0  -6  127.19   11.90
  -1   0  -6   83.09   14.30
   1   0   6  189.68   32.80
  -1   0  -6  103.69   11.80
   1   0   6  110.49   13.70
   1   0   6  135.99   14.40
  -1   0  -6  120.29   16.20
   1   0   6  125.09   15.40
  -1   0  -7   -0.50    4.10
   1   0   7    4.00    7.20
  -1   0  -7    1.70    4.40
   1   0   7    6.60    9.00
   1   0   7   -5.40    8.80
  -1   0  -7   -3.90    6.50
   1   0   7  -12.20    8.50
   1   0   7    1.60    6.90
   1   0   7   -0.20    5.60
  -1   0  -7    7.00    8.90
   1   0   7    2.90    5.70
   1   0   8   -0.60    4.80
  -1   0  -8    0.80    4.90
   1   0   8    1.10    5.90
   1   0   8    5.20    4.70
   1   0   8   -6.10    5.60
  -1   0  -8    1.00    5.30
   1   0   8  -12.00    7.80
   1   0   8    0.50    6.50
  -1   0  -8    0.40    5.20
  -1   0  -8   -5.90    8.90
  -1   0  -9   -3.50    3.40
   1   0   9   -4.50    4.20
   1   0   9   -4.50    3.30
  -1   0  -9    4.50    3.90
   1   0   9    6.00    5.50
   1   0   9    1.90    5.90
   1   0   9    3.80    4.10
  -1   1   9   -5.00    6.60
  -1   1   9    2.50    4.80
   1   1  -9   -5.90    4.80
   1   1  -9    7.80    5.20
  -1   1   9   -3.70    4.30
   1   1  -9    1.40    3.90
  -1   1   9   -2.70    5.40
  -1   1   9    4.90    4.00
  -1  -1   9    3.60    5.60
  -1  -1   9    7.40    5.00
  -1  -1   9    4.60    3.60
  -1  -1   9   -9.10    7.10
   1  -1  -9    2.00    4.10
   1  -1  -9    5.00    8.90
  -1  -1   9    4.40    6.00
  -1  -1   9   -0.90    3.90
   1  -1  -9   13.20    7.80
   1  -1  -9    1.20    4.10
  -1   1   8   17.40    8.00
  -1   1   8    5.50    6.70
  -1   1   8   12.30    5.80
   1   1  -8   16.60    7.80
  -1   1   8    2.00    8.10
  -1   1   8   23.10    6.50
   1   1  -8   23.30    6.20
  -1   1   8    7.40    9.50
   1  -1  -8   23.90    5.70
  -1  -1   8   24.00    7.10
   1  -1  -8   10.30    9.50
  -1  -1   8    7.30    5.90
   1  -1  -8   26.50    7.50
   1  -1  -8   18.10    9.80
   1  -1  -8   24.80    7.10
  -1  -1   8   25.60    8.70
  -1  -1   8    7.50   10.10
  -1  -1   8   19.00    5.70
  -1  -1   8   16.40    7.10
  -1   1   7   29.70   10.00
  -1   1   7   29.00    9.80
  -1   1   7   11.70   15.80
  -1   1   7   38.60    9.50
  -1   1   7   25.70    9.80
  -1   1   7   31.80   14.00
   1   1  -7   39.30    7.60
  -1   1   7   25.30    7.70
   1   1  -7   35.00    8.00
   1  -1  -7   29.90    7.30
  -1  -1   7   35.40    9.60
  -1  -1   7   24.10    8.60
   1  -1  -7   27.30   10.30
   1  -1  -7   25.60    8.30
  -1  -1   7   29.70    8.10
   1  -1  -7   23.90    6.30
  -1  -1   7   18.10   13.60
  -1  -1   7   35.40   10.50
  -1  -1   7   32.50    8.70
  -1   1   6   21.00    6.70
   1   1  -6   19.60    8.70
  -1   1   6   17.50    9.10
  -1   1   6   25.10    8.20
  -1   1   6   44.40   17.20
  -1   1   6   28.10    7.50
  -1   1   6   23.80    9.10
  -1   1   6   38.90   11.60
  -1   1   6   25.30    8.60
   1   1  -6   21.40    9.40
  -1   1   6   10.70    9.80
  -1  -1   6    6.80    8.40
  -1  -1   6   41.90    9.40
   1  -1  -6   11.70    6.70
  -1  -1   6    7.70    6.30
  -1  -1   6   21.40    9.00
   1  -1  -6   21.80    8.30
   1  -1  -6   25.60    6.60
   1  -1  -6   26.20    6.50
  -1  -1   6   30.70    9.20
  -1  -1   6   38.40   15.20
   1  -1  -6   19.10    8.70
  -1   1   5  497.75   30.70
   1   1  -5  469.95   26.60
  -1   1   5  499.45   29.90
   1   1  -5  452.85   29.70
  -1   1   5  498.25   29.60
  -1  -1   5  487.15   29.60
   1  -1  -5  491.85   29.60
   1  -1  -5  484.35   28.60
   1  -1  -5  476.95   28.00
   1   1  -4   23.00    5.90
   1   1  -4   18.70    5.60
  -1   1   4   24.00    5.50
   1  -1  -4   26.40    4.90
   1  -1  -4   23.40    6.00
   1  -1  -4   15.90    4.50
  -1  -1   4   25.60    5.30
   1   1  -3    0.40    1.80
   1   1  -3   -0.40    1.40
   1   1  -3    0.40    0.70
  -1   1   3   -0.80    2.10
  -1  -1   3    0.90    1.70
  -1  -1   3    0.70    1.50
   1  -1  -3    2.80    1.60
   1  -1  -3    5.60    2.20
   1  -1  -3   -2.90    2.40
  -1   1   2 1965.00   95.29
   1   1  -2 2116.69   93.19
  -1   1   2 1919.61   92.69
   1   1  -2 2142.59   95.09
   1  -1  -2 1987.00   94.89
   1  -1  -2 2027.40   94.49
  -1  -1   2 1910.11   94.39
   1  -1  -2 1876.71   95.29
  -1  -1   2 2038.20   94.39
  -1   1   1  302.67   13.80
  -1   1   1  272.47   14.20
   1   1  -1  290.87   13.70
  -1   1   1  247.08   14.40
   1  -1  -1  275.57   14.70
  -1  -1   1  295.77   14.20
   1  -1  -1  257.17   14.20
   1  -1  -1  285.17   14.10
   1  -1  -1  275.67   13.70
  -1  -1   1  273.77   13.90
  -1   1  -1  185.88    8.70
  -1   1  -1  185.58    9.60
  -1   1  -1  192.98    8.80
   1   1   1  191.78    9.90
   1   1   1  190.98   10.20
   1   1   1  169.08   10.50
  -1   1  -1  172.78   10.30
  -1  -1  -1  187.78   10.40
  -1  -1  -1  210.38   10.30
  -1  -1  -1  151.08    9.70
   1  -1   1  173.38    9.60
   1  -1   1  185.18   10.10
   1   1   2 2157.68  107.89
   1   1   2 2352.96  106.79
  -1   1  -2 2144.49  104.89
   1   1   2 2218.38  105.99
  -1   1  -2 2245.98  104.79
  -1   1  -2 2333.67  107.59
  -1   1  -2 2437.76  105.09
   1  -1   2 2184.58  106.49
   1  -1   2 2153.08  106.39
  -1  -1  -2 2330.97  106.59
   1  -1   2 2111.69  104.99
  -1  -1  -2 2326.47  107.19
  -1   1  -3  101.89    5.90
   1   1   3  106.69    7.80
  -1   1  -3  106.79    7.10
  -1   1  -3  104.79    9.00
   1   1   3   94.99    8.70
   1   1   3  100.69    9.10
  -1  -1  -3  109.29    8.70
   1  -1   3  104.79    9.10
   1  -1   3   95.59    8.40
   1   1   4   94.29    9.60
  -1   1  -4   82.89    8.60
  -1   1  -4   89.79    8.00
  -1   1  -4   96.99    9.90
   1   1   4   96.09    9.90
  -1  -1  -4  103.79    8.70
   1  -1   4   93.79    9.30
   1  -1   4  102.29   10.00
  -1  -1  -4  105.89    9.90
   1   1   5  224.08   16.80
  -1   1  -5  186.68   13.50
   1   1   5  185.38   16.30
  -1   1  -5  179.48   14.20
   1   1   5  184.68   16.00
   1  -1   5  176.48   15.60
  -1  -1  -5  189.48   14.40
  -1  -1  -5  180.48   14.40
  -1  -1  -5  192.68   15.70
   1   1   6  470.75   30.90
  -1   1  -6  434.66   28.40
   1   1   6  503.95   42.50
   1   1   6  486.85   31.70
   1   1   6  436.66   32.10
   1   1   6  516.85   31.30
   1   1   6  427.86   31.30
   1   1   6  463.05   32.80
  -1   1  -6  501.35   28.50
   1   1   6  540.65   49.90
   1   1   6  479.05   32.80
   1  -1   6  511.25   32.70
  -1  -1  -6  468.65   31.70
  -1  -1  -6  438.66   29.70
   1  -1   6  430.86   30.10
  -1  -1  -6  447.06   32.30
   1  -1   6  479.05   32.30
   1  -1   6  435.06   32.00
  -1  -1  -6  442.46   28.70
  -1  -1  -6  450.85   34.60
   1  -1   6  505.85   32.90
   1  -1   6  489.45   31.20
   1  -1   6  472.55   41.50
  -1  -1  -6  486.05   29.70
  -1   1  -7   15.30    5.60
   1   1   7   16.30   10.90
   1   1   7   33.10    7.10
   1   1   7   12.10    9.20
   1   1   7   24.60    9.60
  -1   1  -7   28.40    9.20
   1   1   7   27.80    9.40
  -1   1  -7   24.90    5.90
  -1   1  -7   28.90   12.00
   1   1   7   29.20    7.90
   1  -1   7   13.60   12.10
   1  -1   7   24.00    8.80
  -1  -1  -7   35.70    9.10
  -1  -1  -7   27.90    6.80
   1  -1   7   30.30    7.30
   1  -1   7   38.50    8.70
  -1  -1  -7   26.20    8.20
   1  -1   7   19.50    8.30
  -1  -1  -7   26.50    7.10
   1  -1   7   23.40   12.60
  -1  -1  -7   25.70    7.30
   1  -1   7   13.20   11.30
   1  -1   7   20.60    7.90
   1   1   8   41.90    8.00
   1   1   8   54.29   11.00
   1   1   8   45.70   13.00
  -1   1  -8   56.59    9.00
  -1   1  -8   53.79    9.60
  -1   1  -8   59.19    8.80
   1   1   8   58.59   10.60
   1   1   8   42.10    9.50
   1   1   8   54.19    9.70
   1  -1   8   37.90    7.90
   1  -1   8   46.90    9.80
   1  -1   8   42.00    8.40
  -1  -1  -8   58.19   10.50
  -1  -1  -8   61.59    9.40
   1  -1   8   33.90   12.10
  -1  -1  -8   49.20    9.50
   1  -1   8   44.30    8.80
  -1  -1  -8   51.99    9.00
   1  -1   8   67.09    9.90
   1   1   9   73.09    8.50
  -1   1  -9   71.29    8.60
   1   1   9   59.09    9.00
  -1   1  -9   76.19    8.30
   1   1   9   80.49   10.10
   1  -1   9   62.09    8.30
  -1  -1  -9   83.79    8.70
   1  -1   9   89.39   10.00
  -1  -1  -9   74.99   11.20
   1  -1   9   86.89    9.30
   1  -1   9   75.39    7.90
  -1  -1  -9   90.69    8.80
   1  -1   9   91.09   10.60
   1   2  -9    0.30    5.90
  -1   2   9    8.50    5.40
  -1   2   9    3.50    5.10
  -1   2   9    9.10    4.90
   1   2  -9    5.60    4.40
   1  -2  -9   -4.10    6.70
  -1  -2   9    2.30    5.60
   1  -2  -9    8.90    4.40
   1  -2  -9    0.30    4.20
  -1  -2   9   10.80    5.40
  -1  -2   9    5.00    4.30
  -1  -2   9    3.80    3.40
  -1  -2   9    4.50    3.90
   1  -2  -9    8.00    7.60
   1   2  -8   43.00   10.20
  -1   2   8   43.20   10.20
   1   2  -8   34.50    6.80
  -1   2   8   27.80    7.80
  -1   2   8   35.50   12.40
   1   2  -8   33.50    7.10
  -1   2   8   24.80    7.70
  -1   2   8   36.10    8.60
  -1   2   8   41.60    9.10
  -1   2   8   29.20   11.90
   1  -2  -8   28.70    7.70
  -1  -2   8   23.40   11.10
  -1  -2   8   37.90    8.60
   1  -2  -8   27.20    8.70
  -1  -2   8   31.80    7.70
  -1  -2   8   22.50    8.30
  -1  -2   8   35.40    7.10
  -1  -2   8   23.90    8.50
   1  -2  -8   25.80    8.80
   1  -2  -8   36.90    9.90
   1  -2  -8   42.90    8.10
  -1   2   7   92.19   20.40
  -1   2   7   89.49   13.40
  -1   2   7   74.49   12.40
  -1   2   7   89.79   23.60
   1   2  -7   66.69   10.20
  -1   2   7   57.99   11.90
  -1   2   7   81.99   14.50
  -1   2   7   75.49   11.70
  -1   2   7   57.19   11.30
   1   2  -7   69.79    9.90
  -1  -2   7   82.59   13.10
  -1  -2   7   82.89   14.20
  -1  -2   7   83.39   14.00
  -1  -2   7  113.89   30.70
  -1  -2   7   71.09   12.00
  -1  -2   7   82.79   13.80
  -1  -2   7   88.29   12.00
  -1  -2   7   49.99   17.40
   1  -2  -7   80.09   10.90
   1  -2  -7   81.49   12.90
   1  -2  -7   82.89   13.20
   1  -2  -7   81.69   13.40
   1  -2  -7   77.59   10.40
   1   2  -6  576.14   36.90
  -1   2   6  484.55   35.20
  -1   2   6  558.74   35.90
  -1   2   6  531.05   36.10
   1   2  -6  563.74   34.80
  -1   2   6  504.85   34.90
  -1   2   6  553.94   33.90
  -1   2   6  477.85   33.90
  -1   2   6  587.24   52.79
  -1   2   6  559.44   45.10
   1  -2  -6  497.85   34.20
  -1  -2   6  555.44   34.20
  -1  -2   6  534.65   35.50
   1  -2  -6  452.05   36.00
  -1  -2   6  535.85   34.20
  -1  -2   6  568.34   36.20
   1  -2  -6  560.54   35.30
  -1  -2   6  563.64   47.00
  -1  -2   6  499.05   32.80
  -1  -2   6  548.85   36.10
   1  -2  -6  506.25   33.30
  -1  -2   6  668.93   58.79
   1  -2  -6  511.85   32.40
   1  -2  -6  499.85   32.10
   1  -2  -6  478.85   34.30
  -1  -2   6  531.95   35.70
   1   2  -5   50.49    9.40
  -1   2   5   94.49   10.80
   1   2  -5   63.19    8.20
  -1   2   5   85.19   10.20
   1   2  -5   79.99    7.60
  -1   2   5   90.29   10.80
  -1  -2   5   68.09    9.00
   1  -2  -5   64.79    9.10
   1  -2  -5   80.29    9.80
   1  -2  -5   71.59   10.30
   1  -2  -5   79.59    8.70
   1   2  -4 1965.00  101.99
   1   2  -4 1965.20   98.69
  -1   2   4 2045.00  102.69
  -1   2   4 2249.77  102.59
   1   2  -4 2222.48   97.89
   1  -2  -4 2075.99  103.19
  -1  -2   4 1937.61  100.19
   1  -2  -4 2118.79  101.29
   1  -2  -4 2092.09  101.59
   1  -2  -4 2012.50  100.99
  -1   2   3  700.23   39.10
   1   2  -3  728.03   36.70
   1   2  -3  746.33   36.40
   1   2  -3  769.52   39.60
  -1   2   3  795.72   35.60
  -1   2   3  698.13   39.30
   1   2  -3  732.23   36.50
  -1  -2   3  775.02   38.70
   1  -2  -3  702.33   39.50
   1  -2  -3  776.32   38.70
  -1  -2   3  783.22   42.30
  -1  -2   2 7169.88  332.17
  -1   2   1  380.46   21.00
   1   2  -1  470.45   20.40
   1   2  -1  387.16   19.70
  -1   2   1  416.56   20.60
   1   2  -1  414.86   19.90
  -1   2   1  391.56   22.00
   1  -2  -1  402.56   21.20
  -1  -2   1  400.06   20.00
   1  -2  -1  371.36   20.60
  -1  -2   1  430.96   21.10
   1  -2  -1  435.46   20.40
  -1   2   0   56.79    3.80
   1   2   0   49.40    3.40
   1   2   0   43.20    2.90
   1   2   0   47.60    3.60
  -1   2   0   50.09    4.10
   1  -2   0   48.30    3.30
   1  -2   0   47.60    3.80
  -1  -2   0   49.40    2.90
   1  -2   0   43.70    3.20
  -1  -2   0   50.29    3.40
  -1  -2   0   50.29    3.80
   1  -2   0   51.59    3.70
   1   2   1 4248.48  198.38
  -1   2  -2    1.50    1.10
   1   2   2    1.20    1.40
   1   2   2    0.70    0.90
   1   2   2    0.70    1.50
   1   2   2   -0.40    1.40
  -1  -2  -2   -0.80    1.90
   1  -2   2    1.50    1.60
  -1  -2  -2    4.70    2.00
   1  -2   2    0.00    1.30
  -1   2  -3   52.49    3.70
   1   2   3   54.99    3.80
  -1   2  -3   59.59    4.70
  -1   2  -3   55.69    3.70
   1   2   3   53.49    6.40
   1   2   3   54.69    6.40
  -1   2  -3   67.39    7.20
  -1  -2  -3   60.99    6.50
   1  -2   3   55.79    6.00
   1  -2   3   54.19    5.80
  -1   2  -4  868.11   46.20
   1   2   4 1035.90   53.79
   1   2   4  989.40   52.19
  -1   2  -4  958.00   52.19
  -1   2  -4  964.90   47.90
   1   2   4 1003.60   51.49
  -1  -2  -4  933.11   51.09
   1  -2   4  919.51   49.80
  -1  -2  -4  941.81   50.99
  -1  -2  -4 1006.60   50.09
  -1   2  -5  142.39   12.50
  -1   2  -5  146.49   11.00
   1   2   5  112.89   13.00
   1   2   5  161.78   18.00
   1   2   5  174.68   28.30
  -1   2  -5  121.59   14.30
   1   2   5  153.38   22.20
   1   2   5  121.29   12.80
   1   2   5  147.99   13.60
  -1  -2  -5  117.49   12.50
   1  -2   5  115.69   14.80
   1  -2   5  130.99   16.50
  -1  -2  -5  140.29   15.00
  -1  -2  -5  139.69   12.40
  -1  -2  -5  136.19   12.00
   1  -2   5  116.39   12.70
   1  -2   5   97.99   15.00
   1  -2   5  124.89   14.00
  -1  -2  -5  131.39   13.30
   1   2   6   21.90   10.70
   1   2   6   40.40    8.40
   1   2   6   29.60    8.50
   1   2   6   24.80    8.00
   1   2   6   33.00    8.80
  -1   2  -6   26.80    5.80
  -1   2  -6   30.90    6.70
   1   2   6   35.30   13.00
  -1   2  -6   36.90   12.30
   1   2   6   35.80   11.90
   1   2   6   33.30    9.20
  -1  -2  -6   29.20    6.40
  -1  -2  -6   33.70    9.30
  -1  -2  -6   36.00    9.80
   1  -2   6   28.40    7.20
   1  -2   6   26.00    8.90
  -1  -2  -6   37.40    9.00
  -1  -2  -6   28.00    8.00
   1  -2   6   30.40    9.50
   1  -2   6   30.80   12.50
   1  -2   6   38.60   10.10
  -1  -2  -6   30.80    7.50
  -1  -2  -6   33.50   10.90
   1  -2   6   28.10    9.20
   1  -2   6   34.60    9.80
   1  -2   6   25.70    8.80
  -1   2  -7    9.10    9.40
  -1   2  -7   19.00    9.30
   1   2   7   11.90    9.00
   1   2   7   15.90    7.20
   1   2   7   22.10    9.20
   1   2   7   15.70    7.30
   1   2   7   23.30    7.90
  -1   2  -7   12.00    5.50
   1   2   7    5.90    9.00
   1   2   7   21.40   13.10
   1   2   7    8.80    9.00
   1  -2   7   11.00    6.50
  -1  -2  -7   19.10   10.20
   1  -2   7   25.00    8.70
   1  -2   7   10.30    8.50
   1  -2   7    9.90    7.20
  -1  -2  -7   13.40    5.40
  -1  -2  -7   15.30    6.60
   1  -2   7   19.50    6.90
  -1  -2  -7   10.50    6.50
   1  -2   7   11.20    5.90
  -1  -2  -7   23.40    8.90
   1  -2   7   11.30   11.10
   1   2   8   59.59   11.20
  -1   2  -8   47.40    9.20
  -1   2  -8   64.99    8.70
   1   2   8   51.49   10.10
   1   2   8   44.00   12.60
   1   2   8   76.49   10.70
   1   2   8   58.29   10.80
  -1  -2  -8   66.29    9.20
  -1  -2  -8   76.39   10.50
   1  -2   8   39.10   12.50
   1  -2   8   40.30    8.60
   1  -2   8   53.59    8.80
   1  -2   8   76.09   11.80
  -1  -2  -8   57.49   14.30
   1  -2   8   50.29    8.90
  -1  -2  -8   78.99   11.80
  -1  -2  -8   55.29   10.50
   1  -2   8   54.59   10.40
  -1   2  -9   31.40    5.40
  -1   2  -9   25.80    5.00
   1   2   9   24.10    6.00
   1   2   9   32.70    6.80
   1   2   9    2.30    8.00
  -1  -2  -9   27.90    5.00
   1  -2   9   23.50    5.00
   1  -2   9   33.50    7.00
  -1  -2  -9   29.90    6.70
   1  -2   9   29.90    5.20
  -1  -2  -9   33.10    5.80
   1  -2   9   35.20    6.20
   1  -2   9   28.50    5.80
   1   3  -9  -12.50    8.80
  -1   3   9    5.20    5.10
  -1   3   9    4.30    6.20
  -1  -3   9    3.20    4.90
   1  -3  -9   -4.00    6.00
  -1  -3   9    2.90    3.80
  -1  -3   9   -0.60    3.30
  -1  -3   9    0.10    2.90
   1  -3  -9    1.70    3.30
   1  -3  -9   -2.00    3.50
  -1  -3   9    0.40    7.00
  -1   3   8  228.78   19.50
  -1   3   8  239.98   17.50
  -1   3   8  206.48   24.50
   1   3  -8  199.98   16.10
  -1   3   8  227.88   18.90
   1   3  -8  224.38   16.10
  -1  -3   8  247.78   19.20
  -1  -3   8  225.88   19.50
  -1  -3   8  221.28   17.30
  -1  -3   8  223.18   18.80
   1  -3  -8  228.48   17.20
  -1  -3   8  200.58   21.00
   1  -3  -8  234.38   18.90
   1  -3  -8  236.88   18.40
  -1  -3   8  226.88   18.50
  -1  -3   8  209.58   25.60
   1  -3  -8  225.48   18.80
  -1   3   7   -0.10    7.80
  -1   3   7   -0.40    7.00
  -1   3   7    4.10    8.60
   1   3  -7   -9.10    5.80
  -1   3   7   10.00    7.40
   1   3  -7    3.40    4.80
  -1   3   7   -6.70    6.60
  -1   3   7   -2.00    8.80
  -1   3   7   -4.30    8.10
  -1   3   7    2.30    8.20
   1  -3  -7   -6.40    6.50
   1  -3  -7    2.60    4.10
  -1  -3   7  -10.20   10.10
  -1  -3   7   -1.20    5.40
  -1  -3   7    1.10    6.60
   1  -3  -7   -2.50    4.90
  -1  -3   7   -1.80    7.00
  -1  -3   7    2.00    7.20
   1  -3  -7    0.60    5.70
  -1  -3   7    3.00    4.60
   1  -3  -7   -2.50    5.60
  -1  -3   7    4.60    5.60
  -1   3   6  522.65   49.99
  -1   3   6  426.96   30.60
  -1   3   6  454.15   31.00
   1   3  -6  467.85   26.80
  -1   3   6  445.76   32.50
   1   3  -6  406.76   34.70
  -1   3   6  448.96   30.80
  -1   3   6  522.55   42.10
  -1   3   6  467.75   32.00
  -1   3   6  483.15   34.20
  -1  -3   6  511.55   33.30
  -1  -3   6  459.45   30.20
  -1  -3   6  437.56   32.40
   1  -3  -6  469.65   30.10
  -1  -3   6  476.05   32.10
   1  -3  -6  490.65   33.60
   1  -3  -6  481.95   31.70
  -1  -3   6  471.85   42.30
   1  -3  -6  451.05   31.00
   1  -3  -6  472.55   30.00
  -1  -3   6  466.75   32.50
  -1  -3   6  501.15   31.40
   1  -3  -6  420.26   28.20
   1  -3  -6  461.75   32.70
  -1   3   5   47.20   16.40
   1   3  -5   42.20    6.30
  -1   3   5   46.20    9.70
  -1   3   5   49.40   12.80
  -1   3   5   49.30   10.10
  -1   3   5   38.90    8.50
  -1   3   5   69.59   16.30
   1   3  -5   48.30   10.10
   1  -3  -5   49.70   10.50
  -1  -3   5   39.20    9.70
  -1  -3   5   45.00   10.00
  -1  -3   5   40.40    9.70
  -1  -3   5   48.90    9.50
   1  -3  -5   48.70    9.00
   1  -3  -5   52.09    9.90
   1  -3  -5   37.20    8.90
  -1  -3   5   58.49   10.90
  -1  -3   5   40.60    8.20
  -1  -3   5   49.60   10.50
   1  -3  -5   45.10    8.00
  -1   3   4  322.57   23.00
   1   3  -4  353.96   17.50
   1   3  -4  377.36   24.10
  -1   3   4  372.56   25.10
   1   3  -4  352.66   17.50
   1   3  -4  352.26   19.50
  -1   3   4  351.26   23.30
   1  -3  -4  382.56   22.70
   1  -3  -4  346.57   23.70
  -1  -3   4  327.77   20.30
  -1  -3   4  379.36   22.80
   1  -3  -4  353.56   22.40
   1  -3  -4  342.87   22.20
   1   3  -3 2028.00   92.89
   1   3  -3 1968.30   92.59
  -1   3   3 2012.40   93.99
   1   3  -3 1910.01   92.39
   1   3  -3 2036.00   94.89
  -1   3   3 2021.90   97.69
   1  -3  -3 1892.81   94.69
  -1  -3   3 2027.00   96.79
   1  -3  -3 1910.51   96.49
  -1  -3   3 2007.40   93.99
   1  -3  -3 2041.10   97.89
  -1   3   2 1926.41   97.09
   1   3  -2 2110.29   93.89
  -1   3   2 1941.11   95.29
   1   3  -2 2109.39   95.89
   1   3  -2 2027.80   93.59
  -1   3   2 2028.60   96.99
  -1  -3   2 2021.20   96.59
   1  -3  -2 2127.69   96.79
   1  -3  -2 1918.71   95.09
   1  -3  -2 2020.30   96.99
   1  -3  -2 1884.21   96.59
   1   3  -1  288.07   15.20
  -1   3   1  291.87   16.20
   1   3  -1  283.97   14.90
   1   3  -1  284.97   16.40
   1   3  -1  279.77   15.30
   1  -3  -1  341.47   17.10
  -1  -3   1  290.97   16.60
   1  -3  -1  316.97   16.70
   1   3   0 2470.15  115.09
   1   3   0 2491.65  115.59
   1   3   0 2239.48  114.59
  -1   3   0 2487.85  115.99
   1   3   0 2480.85  115.99
   1   3   0 2248.88  114.49
   1  -3   0 2366.26  114.69
   1  -3   0 2527.55  115.89
  -1  -3   0 2440.36  115.49
  -1  -3   0 2541.45  114.49
  -1  -3   0 2525.45  115.89
   1  -3   0 2564.64  115.89
   1  -3   0 2553.74  115.09
  -1   3  -1 4431.26  196.08
   1   3   1 4135.79  196.28
   1   3   1 4436.56  195.88
   1   3   1 3641.84  195.58
   1   3   1 4336.97  195.68
  -1  -3  -1 4327.37  195.28
   1  -3   1 3994.00  195.88
   1   3   2   20.10    2.90
   1   3   2   29.10    5.10
   1   3   2   16.60    4.10
   1   3   2   17.40    4.10
  -1   3  -2   20.50    3.50
   1   3   2   18.50    3.60
   1   3   2   23.20    4.70
  -1  -3  -2   26.50    3.90
  -1  -3  -2   20.00    3.50
   1  -3   2   20.10    4.00
  -1  -3  -2   21.40    4.40
  -1  -3  -2   32.20    4.20
   1  -3   2   23.60    4.00
   1   3   3 1319.77   67.89
   1   3   3 1502.35   70.89
   1   3   3 1455.45   72.39
  -1   3  -3 1414.06   72.89
  -1   3  -3 1497.55   69.19
  -1   3  -3 1435.56   70.89
   1  -3   3 1419.26   71.19
   1  -3   3 1316.27   68.49
  -1  -3  -3 1486.45   71.79
  -1  -3  -3 1445.36   70.89
   1  -3   3 1384.76   69.19
   1   3   4  646.54   35.10
  -1   3  -4  556.74   31.60
  -1   3  -4  605.54   30.30
   1   3   4  560.94   34.50
  -1   3  -4  573.54   35.40
   1   3   4  599.84   35.00
  -1  -3  -4  551.84   34.50
  -1  -3  -4  613.34   34.40
   1  -3   4  516.25   31.10
  -1  -3  -4  559.64   34.00
  -1  -3  -4  588.14   32.90
  -1  -3  -4  586.64   33.20
  -1   3  -5   62.89    9.80
  -1   3  -5   39.40    9.40
   1   3   5   70.89   13.70
   1   3   5   88.19   11.10
   1   3   5   75.29   10.70
   1   3   5   94.29   18.60
   1   3   5   45.00    9.60
  -1   3  -5   47.20    7.00
   1  -3   5  100.39   13.60
   1  -3   5   45.60   10.40
   1  -3   5   58.79   14.10
   1  -3   5   83.69   11.30
  -1  -3  -5   89.99   11.10
  -1  -3  -5   90.69    9.40
  -1  -3  -5   68.09   11.00
  -1  -3  -5   77.19    9.40
  -1  -3  -5   55.89   10.10
  -1  -3  -5   78.69   11.90
   1  -3   5   48.20    8.90
  -1   3  -6   73.19   10.30
   1   3   6   80.39   13.00
   1   3   6   98.69   21.80
   1   3   6   71.69   13.50
   1   3   6   60.79   13.80
   1   3   6   63.79   11.40
   1   3   6   88.99   12.80
  -1   3  -6   84.79    9.20
   1  -3   6   90.89   14.20
  -1  -3  -6   90.19   21.50
  -1  -3  -6   84.99   11.10
  -1  -3  -6   71.09    9.90
   1  -3   6  102.99   17.50
  -1  -3  -6   83.89   11.50
   1  -3   6   70.19   13.40
   1  -3   6   71.89   20.30
   1  -3   6  109.39   23.10
   1  -3   6   78.19   18.20
   1   3   7  -12.20    6.30
  -1   3  -7    3.60    5.20
   1   3   7    1.60    8.20
  -1   3  -7   -4.70    4.20
   1   3   7    6.10    8.10
   1   3   7   -1.60    7.80
   1   3   7    4.70    7.20
   1   3   7    6.30    7.00
   1   3   7    4.40    8.40
  -1  -3  -7   -0.50    4.20
   1  -3   7   -9.70   10.30
   1  -3   7   -5.30    4.80
  -1  -3  -7    3.80    6.50
   1  -3   7    7.80    6.90
   1  -3   7    8.30    7.00
  -1  -3  -7   -3.60    5.10
   1  -3   7   -2.60    4.20
   1  -3   7   -2.50    5.60
  -1  -3  -7   -4.80    5.40
   1  -3   7   -7.40    5.90
  -1  -3  -7    1.00    5.50
  -1   3  -8    0.40    7.50
  -1   3  -8    8.60    4.90
   1   3   8   -0.90    6.10
   1   3   8    6.10    8.30
  -1   3  -8   13.00    6.90
   1   3   8    6.20    8.20
  -1   3  -8   13.00    5.30
   1  -3   8   12.00    7.10
  -1  -3  -8   13.10    5.50
  -1  -3  -8   32.50    7.00
   1  -3   8    4.30    5.50
  -1  -3  -8   15.50    6.70
   1  -3   8   16.50    6.70
   1  -3   8   16.10    7.60
   1  -3   8   11.10    5.60
  -1  -3  -8    4.20    6.50
  -1  -3  -8   12.50    6.90
   1  -3   8    8.40    4.50
   1   4  -8   -0.60    6.20
   1   4  -8   16.20    7.50
  -1   4   8   -2.40    7.10
   1   4  -8   -0.30   17.60
  -1   4   8    8.10    9.00
  -1  -4   8   11.50    5.90
  -1  -4   8   13.40    6.40
  -1  -4   8    4.20    5.30
   1  -4  -8   13.90    6.50
  -1  -4   8    0.70    6.00
   1  -4  -8    9.20    5.00
  -1  -4   8   11.60    5.00
  -1  -4   8    6.70    4.00
   1  -4  -8   12.00    6.20
   1  -4  -8    2.80    6.10
   1  -4  -8   11.50    5.10
  -1   4   7   -9.60    9.00
   1   4  -7    5.30    5.10
  -1   4   7    3.30    9.00
  -1   4   7    9.60    9.40
  -1   4   7   10.20    9.70
  -1   4   7   10.20   10.80
   1   4  -7   10.10    6.80
  -1   4   7    1.80    8.50
   1  -4  -7    9.90    6.30
  -1  -4   7   18.80    9.20
  -1  -4   7   16.20    7.20
   1  -4  -7   11.20    7.80
  -1  -4   7    9.10   12.30
   1  -4  -7    9.00    6.30
  -1  -4   7   16.40    7.90
   1  -4  -7    9.30    6.30
  -1  -4   7    7.40    6.00
   1  -4  -7   -0.10    4.40
  -1  -4   7    9.10    5.40
  -1  -4   7   21.50   10.00
  -1   4   6   75.09   17.30
  -1   4   6   64.09   15.30
   1   4  -6   73.69    8.60
  -1   4   6   34.70    9.30
  -1   4   6   47.80   10.50
  -1   4   6   44.90    9.80
  -1  -4   6   63.29   12.50
   1  -4  -6   53.99   10.50
  -1  -4   6   64.89   11.90
   1  -4  -6   41.60   11.00
  -1  -4   6   60.49   11.40
  -1  -4   6   59.09   10.50
   1  -4  -6   58.69    8.80
  -1  -4   6   63.79   29.80
  -1  -4   6   48.00   10.60
   1  -4  -6   63.09   10.50
  -1  -4   6   65.29   11.00
   1  -4  -6   54.89   10.30
  -1   4   5   -1.00    4.00
  -1   4   5    4.80   10.00
  -1   4   5   -2.10    5.30
   1   4  -5    8.40    3.70
  -1   4   5    7.60    6.60
   1   4  -5   -3.40    8.10
  -1   4   5   -5.70    8.70
  -1   4   5    8.80   11.20
  -1   4   5  -11.50   14.90
   1  -4  -5    9.10    6.20
   1  -4  -5    4.90    5.00
  -1  -4   5   -1.40    5.40
   1  -4  -5    4.50    4.00
  -1  -4   5   -8.90    6.10
  -1  -4   5   35.30   19.20
   1  -4  -5   -3.10    6.30
   1  -4  -5    3.50    4.60
  -1  -4   5    6.50    7.20
   1  -4  -5    1.70    4.80
  -1  -4   5    2.30    7.30
   1  -4  -5   -1.70    6.10
   1  -4  -5    1.40    6.70
  -1  -4   5    1.00    7.00
  -1  -4   5    3.00    7.40
  -1  -4   5    9.00   10.10
  -1   4   4  633.54   37.10
   1   4  -4  605.14   31.40
  -1   4   4  634.64   36.60
   1   4  -4  618.94   37.50
   1   4  -4  596.94   32.90
  -1   4   4  588.44   36.20
   1  -4  -4  621.74   35.40
   1  -4  -4  580.04   35.00
   1  -4  -4  603.14   33.10
   1  -4  -4  614.14   35.60
   1  -4  -4  631.74   37.10
   1  -4  -4  606.44   36.70
  -1  -4   4  683.93   36.80
  -1   4   3  183.48   14.80
   1   4  -3  179.78   12.40
  -1   4   3  185.18   14.20
  -1   4   3  170.58   13.50
  -1   4   3  164.18   14.70
  -1   4   3  178.98   11.60
   1  -4  -3  160.98   13.20
   1  -4  -3  173.18   11.70
  -1  -4   3  171.98   13.20
   1  -4  -3  179.18   13.40
   1  -4  -3  185.28   14.00
   1   4  -2  285.57   16.30
  -1   4   2  245.68   16.00
  -1   4   2  275.57   17.40
   1   4  -2  221.08   12.80
   1   4  -2  229.08   12.70
  -1   4   2  251.87   15.40
   1   4  -2  251.17   14.10
   1  -4  -2  274.27   17.00
   1  -4  -2  296.77   16.70
  -1  -4   2  268.17   16.60
   1  -4  -2  274.87   15.30
   1  -4  -2  262.27   16.20
   1   4  -1 1608.34   76.89
   1   4  -1 1706.13   78.49
   1   4  -1 1603.24   76.59
   1   4  -1 1369.86   76.19
   1   4  -1 1532.35   75.99
  -1   4   1 1625.04   77.29
  -1   4   1 1746.43   78.49
   1  -4  -1 1527.05   77.99
  -1  -4   1 1596.84   76.59
   1  -4  -1 1721.33   77.79
   1  -4  -1 1571.34   78.29
  -1  -4   1 1711.23   78.79
   1  -4  -1 1643.24   77.99
  -1   4   0 1165.58   60.29
   1   4   0 1140.59   58.99
   1   4   0 1212.88   59.79
   1   4   0 1276.27   60.69
   1   4   0 1285.77   60.69
  -1  -4   0 1306.47   60.49
  -1  -4   0 1174.48   58.29
   1  -4   0 1234.28   59.19
   1  -4   0 1219.38   59.89
   1  -4   0 1256.07   60.29
  -1  -4   0 1235.78   59.79
   1   4   1   67.79    6.60
  -1   4  -1   70.29    6.00
   1   4   1   59.59    5.90
   1  -4   1   74.89    6.60
  -1  -4  -1   65.99    5.40
  -1  -4  -1   81.89    6.40
   1   4   2   34.70    4.50
  -1   4  -2   44.90    4.70
   1   4   2   42.80    6.20
   1   4   2   48.40    8.40
  -1   4  -2   33.50    4.50
   1   4   2   35.60    6.10
   1   4   2   39.80    6.70
  -1   4  -2   34.80    5.50
   1   4   2   47.90    7.20
  -1  -4  -2   38.00    6.10
  -1  -4  -2   35.40    4.90
   1  -4   2   43.10    6.20
   1  -4   2   40.20    5.30
  -1  -4  -2   42.20    5.60
  -1  -4  -2   37.60    4.80
  -1   4  -3  139.09   10.10
   1   4   3  127.29   12.30
   1   4   3  125.59    9.50
   1   4   3  128.59   12.00
  -1   4  -3  123.49    9.10
   1   4   3  131.79   11.00
   1   4   3  114.09   11.30
  -1  -4  -3  131.79   12.60
  -1  -4  -3  123.99   11.10
   1  -4   3  127.49   10.50
  -1  -4  -3  125.39    9.90
   1  -4   3  132.79   11.60
  -1  -4  -3  134.19   12.20
  -1  -4  -3  123.79   11.10
  -1  -4  -3  131.19   11.40
  -1   4  -4  108.09   10.20
  -1   4  -4  105.19   11.50
   1   4   4  110.39   12.80
  -1   4  -4  106.89   13.60
   1   4   4  163.98   25.30
   1   4   4  118.49   12.20
  -1   4  -4  111.69    9.20
   1   4   4  110.59   12.30
   1  -4   4  121.09   13.60
   1  -4   4  127.89   14.60
  -1  -4  -4  132.49   12.60
   1  -4   4  100.59   11.30
  -1  -4  -4  100.89   12.00
  -1  -4  -4  102.59   10.00
  -1  -4  -4  126.79   12.40
  -1  -4  -4  130.49   11.90
  -1  -4  -4  116.99   12.40
   1  -4   4   97.39   13.70
  -1  -4  -4  120.99   14.40
  -1  -4  -4  132.99   12.10
   1   4   5   99.99   13.10
   1   4   5  111.49   14.30
   1   4   5  107.69   13.40
   1   4   5  126.19   17.60
   1   4   5  142.79   20.80
  -1   4  -5   99.19   16.80
   1   4   5  128.49   21.50
  -1  -4  -5  105.19   11.70
   1  -4   5  121.39   14.80
  -1  -4  -5  109.99   12.60
   1  -4   5  128.29   15.40
   1  -4   5  104.69   13.30
   1  -4   5  164.48   21.00
   1  -4   5  126.39   15.60
  -1  -4  -5  126.59   12.80
  -1  -4  -5  104.59   14.50
   1  -4   5  116.89   14.20
  -1  -4  -5  110.69   12.00
  -1  -4  -5  110.29   15.30
  -1  -4  -5  113.19   13.70
  -1  -4  -5  106.09   14.80
  -1  -4  -5  129.09   21.50
   1  -4   5  116.49   14.70
  -1   4  -6   65.49    8.80
   1   4   6   70.09   14.50
   1   4   6   82.99   17.60
   1   4   6   69.59   12.20
   1   4   6   59.39   13.10
   1   4   6   59.59   13.40
   1  -4   6   57.79   11.50
  -1  -4  -6   47.70   10.40
   1  -4   6   56.09    9.80
  -1  -4  -6   70.09   10.90
  -1  -4  -6   68.59   10.00
   1  -4   6   54.99   14.10
  -1  -4  -6   68.39   12.00
  -1  -4  -6   46.50   10.70
   1  -4   6   49.90    9.00
   1  -4   6   63.59   12.20
   1  -4   6   81.39   13.00
   1  -4   6   70.49   12.30
   1  -4   6   52.19   22.90
  -1  -4  -6   69.99   11.40
  -1   4  -7   95.99   13.20
   1   4   7   76.89   12.20
   1   4   7   82.09   15.50
   1   4   7  102.79   15.30
  -1   4  -7   69.49   10.10
  -1   4  -7   96.99   10.80
   1   4   7   94.69   14.10
   1   4   7  102.19   14.80
   1  -4   7   74.19   14.50
   1  -4   7   92.49   12.10
   1  -4   7  102.49   12.70
  -1  -4  -7   87.79   11.60
  -1  -4  -7  107.29   11.30
   1  -4   7   44.60   21.20
  -1  -4  -7   93.69   12.40
  -1  -4  -7   94.69   14.00
   1  -4   7   96.49   13.20
   1  -4   7   95.29   11.60
   1  -4   7   85.19   12.50
  -1  -4  -7   91.59   13.10
   1   4   8   27.30    9.10
  -1   4  -8   33.10    8.20
  -1   4  -8   27.20    9.70
  -1   4  -8    2.50   11.20
   1   4   8   13.10    7.40
  -1   4  -8   26.40    6.80
   1  -4   8   26.10    7.80
   1  -4   8   23.20    6.10
   1  -4   8   28.80    7.50
   1  -4   8   24.20    7.00
   1  -4   8   24.60    5.20
  -1  -4  -8   25.00    5.60
  -1  -4  -8   33.20    6.60
  -1  -4  -8   24.80    9.60
   1  -4   8   21.80    6.30
  -1  -4  -8   35.70    9.60
  -1  -4  -8   26.80    9.30
  -1   5   8   15.60    6.40
  -1   5   8    6.50    6.30
   1  -5  -8    7.20    4.80
  -1  -5   8    2.60    3.60
  -1  -5   8    3.60    4.60
  -1  -5   8    3.30    4.70
   1  -5  -8    6.60    4.20
  -1  -5   8    9.60    5.00
  -1  -5   8   -7.40    4.60
  -1  -5   8    1.20    5.10
   1  -5  -8   11.20    5.00
  -1   5   7  118.39   15.50
  -1   5   7   91.39   16.80
   1   5  -7  127.39   13.30
  -1   5   7  121.49   16.30
  -1   5   7  138.49   17.30
   1  -5  -7  108.09   13.60
   1  -5  -7  136.59   18.60
  -1  -5   7   88.89   15.60
  -1  -5   7  128.19   12.70
  -1  -5   7  136.59   13.90
  -1  -5   7  121.49   12.70
  -1  -5   7  115.89   14.00
   1  -5  -7  131.29   13.40
   1  -5  -7  138.69   14.30
  -1  -5   7  130.49   14.50
   1  -5  -7  107.69   14.60
  -1  -5   7  132.09   13.20
  -1   5   6   -4.40    7.00
  -1   5   6   -1.90    9.20
   1   5  -6    1.90   15.80
  -1   5   6    3.70   10.70
  -1   5   6   -7.60    6.90
  -1   5   6   16.90   10.60
   1  -5  -6    1.30    5.20
  -1  -5   6   -4.70    6.50
  -1  -5   6    2.20    7.00
  -1  -5   6   -6.70    6.40
  -1  -5   6    3.50   10.20
   1  -5  -6    1.20    5.30
  -1  -5   6    1.10    6.00
   1  -5  -6   -0.80    4.60
  -1  -5   6    0.00    6.00
   1  -5  -6    9.20    6.80
  -1  -5   6    3.20    5.60
   1   5  -5   -4.10   11.10
  -1   5   5   22.80   12.50
   1   5  -5    2.80    3.90
  -1   5   5   -2.30    6.00
  -1   5   5    2.50    6.40
   1   5  -5    7.80    7.60
  -1   5   5   17.40   12.20
  -1   5   5   -4.40    5.80
  -1   5   5   16.40   10.10
   1  -5  -5  -17.40   13.10
  -1  -5   5    3.40    6.80
  -1  -5   5    0.20    5.40
   1  -5  -5    6.30    6.90
   1  -5  -5    4.80    5.80
   1  -5  -5    9.70    5.10
  -1  -5   5    2.70    7.10
  -1  -5   5    3.20    7.80
  -1  -5   5   -5.40    6.50
   1  -5  -5   -1.30    6.60
  -1  -5   5    0.30    8.70
   1  -5  -5  -15.30    9.30
   1  -5  -5    3.90    4.40
   1  -5  -5    0.90    5.40
  -1  -5   5    5.20    6.00
  -1   5   4   10.80    9.40
  -1   5   4    5.70    5.60
  -1   5   4   14.20    5.30
   1   5  -4    6.70    7.40
   1   5  -4   -5.30    5.20
  -1   5   4   -0.30    9.00
  -1  -5   4   14.40    9.80
   1  -5  -4   -3.50    4.20
   1  -5  -4   11.30    6.50
   1  -5  -4    7.20    6.70
   1  -5  -4   12.30    5.50
  -1  -5   4   -1.30    4.60
   1  -5  -4    3.00    5.50
  -1  -5   4    1.80    6.50
  -1  -5   4    2.40    7.00
   1  -5  -4    9.90    5.10
   1  -5  -4   11.70   10.20
  -1  -5   4   10.90    6.60
  -1  -5   4    5.40    5.60
   1  -5  -4   11.70    5.70
  -1   5   3 1548.05   78.79
  -1   5   3 1543.35   79.19
  -1   5   3 1512.85   76.89
  -1   5   3 1535.95   78.89
  -1   5   3 1566.64   80.69
  -1   5   3 1590.54   80.29
   1   5  -3 1501.55   77.99
  -1  -5   3 1617.64   80.19
   1  -5  -3 1526.65   78.59
   1  -5  -3 1546.75   80.39
   1  -5  -3 1616.54   79.49
   1  -5  -3 1551.04   78.89
   1  -5  -3 1652.83   77.29
  -1   5   2 1534.35   77.09
   1   5  -2 1524.05   75.09
  -1   5   2 1545.55   78.99
  -1   5   2 1508.15   76.89
   1   5  -2 1583.64   77.59
  -1   5   2 1511.55   77.89
   1  -5  -2 1576.04   76.49
   1  -5  -2 1644.64   77.59
   1  -5  -2 1502.95   78.89
  -1  -5   2 1646.74   78.59
   1   5  -1  573.64   29.00
   1   5  -1  534.15   27.40
  -1   5   1  612.44   30.70
  -1   5   1  577.84   30.60
  -1  -5   1  483.45   27.90
   1  -5  -1  526.95   29.80
   1  -5  -1  521.15   29.20
   1  -5  -1  548.15   29.50
  -1  -5   1  521.35   30.10
   1   5   0    6.10    3.00
  -1   5   0    2.50    2.20
  -1   5   0    0.40    2.10
   1   5   0    1.90    2.30
   1   5   0    1.80    2.60
   1   5   0    2.00    1.90
   1  -5   0    2.10    2.70
  -1  -5   0    1.40    2.30
   1  -5   0    1.50    2.20
   1  -5   0    3.30    2.60
   1   5   1   53.69    6.00
   1   5   1   79.19    7.90
   1   5   1   62.99    6.60
   1   5   1   65.79    8.30
   1   5   1   60.69    6.80
  -1   5  -1   56.29    6.70
  -1   5  -1   44.00    7.20
   1   5   1   48.70    7.00
  -1   5  -1   63.29    6.30
   1  -5   1   64.39    6.70
  -1  -5  -1   67.29    6.60
   1  -5   1   78.69    7.80
  -1  -5  -1   50.49    5.30
   1   5   2  217.58   16.50
   1   5   2  266.17   18.40
  -1   5  -2  255.47   17.40
  -1   5  -2  250.47   17.20
   1   5   2  291.67   19.40
   1   5   2  248.18   17.10
   1   5   2  253.67   16.70
   1   5   2  293.37   19.40
   1   5   2  284.37   19.60
  -1   5  -2  241.98   18.40
   1  -5   2  267.67   17.50
  -1  -5  -2  270.37   16.50
  -1  -5  -2  269.47   16.80
   1  -5   2  261.37   17.90
  -1   5  -3    4.90    2.60
   1   5   3    9.60    4.40
   1   5   3   11.20    6.00
   1   5   3   -3.00    5.90
   1   5   3    7.70    4.20
  -1   5  -3   12.50    3.80
  -1   5  -3   -7.10    6.80
   1   5   3    8.60    4.40
   1   5   3    2.90    4.80
  -1  -5  -3    4.10    4.60
  -1  -5  -3    3.70    3.80
  -1  -5  -3    5.60    4.50
   1  -5   3    7.40    4.10
  -1  -5  -3    7.40    3.60
  -1   5  -4  405.06   31.60
   1   5   4  418.86   30.30
   1   5   4  421.06   31.50
  -1   5  -4  436.06   26.90
  -1   5  -4  422.46   25.90
  -1   5  -4  425.76   24.90
   1   5   4  402.36   34.40
   1   5   4  512.75   33.50
   1   5   4  455.65   29.80
  -1   5  -4  429.86   27.60
   1   5   4  519.55   33.80
  -1  -5  -4  450.65   28.70
   1  -5   4  448.86   28.80
  -1  -5  -4  509.05   38.40
   1  -5   4  483.05   30.60
  -1  -5  -4  424.76   29.20
   1  -5   4  427.86   29.90
   1  -5   4  402.66   28.70
   1  -5   4  434.86   30.50
  -1  -5  -4  426.16   27.70
  -1  -5  -4  441.26   30.30
   1  -5   4  399.36   29.50
   1  -5   4  409.76   28.70
  -1  -5  -4  464.65   27.90
  -1  -5  -4  440.86   26.90
  -1  -5  -4  438.46   29.30
  -1   5  -5   17.20    5.00
   1   5   5   28.70    8.70
   1   5   5   24.70   12.40
  -1   5  -5   15.50    6.70
   1   5   5   22.70    7.50
   1   5   5   17.70    7.60
  -1   5  -5   10.50    6.10
   1   5   5   22.80   11.90
  -1  -5  -5   17.40    6.60
  -1  -5  -5   14.80    7.10
   1  -5   5   25.90   13.40
  -1  -5  -5    7.00   11.40
   1  -5   5   14.30    9.60
  -1  -5  -5   22.00    7.20
  -1  -5  -5   27.80    7.20
  -1  -5  -5   16.90   17.90
   1  -5   5   31.50    9.10
  -1   5  -6    2.40    7.60
  -1   5  -6    0.80    5.30
   1   5   6   13.50    9.80
  -1   5  -6   -0.40    4.50
   1   5   6    3.80    7.00
   1   5   6    9.10    7.80
   1   5   6   -8.10    7.80
  -1  -5  -6   -9.30   12.30
  -1  -5  -6    9.10    5.00
  -1  -5  -6    3.90    5.20
  -1  -5  -6    2.80    6.90
  -1  -5  -6   10.30    5.90
   1  -5   6   -1.50   10.10
  -1  -5  -6    1.70    5.10
   1  -5   6    3.50    5.20
   1  -5   6    8.20    7.50
   1  -5   6    7.20    5.80
   1  -5   6   14.10    6.50
   1  -5   6    5.90    6.10
   1  -5   6   16.10    7.30
   1   5   7  106.79   18.20
   1   5   7  103.09   14.10
   1   5   7  136.79   15.80
  -1   5  -7   89.29   11.00
   1   5   7   91.09   13.50
  -1  -5  -7  118.29   13.60
   1  -5   7  122.49   14.00
  -1  -5  -7  110.89   15.60
   1  -5   7  120.79   12.90
   1  -5   7  129.29   14.20
  -1  -5  -7  121.69   13.50
   1  -5   7   99.59   12.10
  -1  -5  -7  127.89   12.30
   1  -5   7  120.29   11.70
  -1  -5  -7  121.49   12.00
   1  -5   7  118.29   12.30
   1   5   8   33.30   12.50
  -1   5  -8   40.60    8.60
  -1   5  -8   60.09    9.10
   1   5   8   54.99    8.40
  -1  -5  -8   62.29    8.80
  -1  -5  -8   37.50    6.80
  -1  -5  -8   59.79    8.70
   1  -5   8   50.19    6.90
   1  -5   8   42.20    6.80
   1  -5   8   60.69    7.40
   1  -5   8   64.09    9.10
   1  -5   8   56.19    7.70
  -1  -5  -8   55.49    7.40
  -1   6   8   14.10    6.10
  -1   6   8   -1.60    6.60
  -1  -6   8    3.50    4.30
   1  -6  -8    5.00    5.10
  -1  -6   8    6.90    3.90
  -1  -6   8    5.00    3.40
   1  -6  -8    9.10    4.10
  -1  -6   8    1.80    3.90
  -1  -6   8    3.70    3.70
   1  -6  -8    4.80    4.00
  -1   6   7  195.48   17.70
  -1   6   7  285.17   28.30
  -1   6   7  216.08   20.10
  -1  -6   7  225.88   17.80
  -1  -6   7  241.28   21.50
   1  -6  -7  246.08   16.90
   1  -6  -7  239.38   19.20
   1  -6  -7  191.58   16.60
  -1  -6   7  232.78   16.80
   1  -6  -7  236.48   19.60
  -1  -6   7  216.18   17.70
  -1  -6   7  249.48   19.30
  -1  -6   7  218.98   16.40
  -1  -6   7  192.48   16.90
  -1   6   6   25.60   11.70
   1   6  -6   35.80    6.30
  -1   6   6   28.50   12.90
  -1   6   6   19.80    9.60
  -1   6   6   47.40    9.80
  -1  -6   6   30.30    8.70
  -1  -6   6   32.30    7.50
  -1  -6   6   37.90   13.20
   1  -6  -6   45.30   11.00
   1  -6  -6   44.00   14.20
   1  -6  -6   39.40   10.30
   1  -6  -6    9.50    9.50
  -1  -6   6   34.10    7.90
  -1  -6   6   46.00    9.40
   1  -6  -6   37.10    8.50
  -1  -6   6   32.80    9.20
  -1  -6   6   30.30    8.90
   1  -6  -6   35.60    9.00
  -1   6   5  338.97   34.90
  -1   6   5  369.16   29.30
  -1   6   5  349.87   28.80
  -1   6   5  422.96   33.30
  -1   6   5  404.36   28.90
   1   6  -5  353.26   22.30
   1  -6  -5  367.96   25.20
   1  -6  -5  344.37   27.30
  -1  -6   5  378.46   27.80
  -1  -6   5  385.46   28.10
  -1  -6   5  390.86   29.40
   1  -6  -5  366.16   25.60
  -1  -6   5  412.56   28.20
   1  -6  -5  356.96   28.10
  -1  -6   5  420.26   26.50
   1  -6  -5  388.76   27.80
  -1  -6   5  366.46   33.10
   1  -6  -5  378.56   31.30
  -1  -6   5  392.16   26.80
  -1   6   4   50.69   12.40
   1   6  -4   10.20    5.90
   1   6  -4   49.50    9.20
   1   6  -4   10.80   11.00
  -1   6   4   34.60   11.10
   1   6  -4   17.20    4.40
  -1   6   4   17.20    6.80
  -1   6   4   24.50    8.60
  -1   6   4   40.80    8.70
   1  -6  -4   30.30    8.10
   1  -6  -4   27.40    7.30
  -1  -6   4   16.10    7.80
   1  -6  -4   44.60    9.40
  -1  -6   4   62.29   19.70
  -1  -6   4   22.30    7.00
   1  -6  -4   34.30   10.80
   1  -6  -4    9.20    9.70
   1  -6  -4   30.00    7.20
  -1  -6   4   22.10    7.70
   1  -6  -4   18.10    7.30
  -1  -6   4   13.50    7.30
  -1  -6   4   21.40    7.90
  -1  -6   4   24.80   10.80
  -1  -6   4   27.10    6.70
  -1   6   3   -2.70    6.00
  -1   6   3   -2.00    7.50
  -1   6   3   11.20    7.90
   1   6  -3    3.60    2.80
   1   6  -3    2.80    5.00
  -1   6   3   -0.40    8.20
  -1   6   3    1.60    4.80
  -1   6   3    1.60    5.20
  -1   6   3    7.40    5.50
  -1   6   3    7.70    5.00
   1   6  -3   -5.20    5.00
  -1  -6   3   13.20    6.10
  -1  -6   3   11.50    6.10
   1  -6  -3   -1.80    6.40
   1  -6  -3    1.50    5.30
   1  -6  -3    8.50    5.60
  -1  -6   3    1.10    6.20
   1  -6  -3    7.00   10.80
   1  -6  -3    2.90    7.80
  -1  -6   3    6.00    5.20
   1  -6  -3    9.00    6.90
  -1  -6   3   10.50    8.00
   1  -6  -3    5.00    4.80
  -1  -6   3   39.30   15.40
  -1  -6   3    1.20    6.30
   1   6  -2  155.18   12.60
  -1   6   2  150.48   14.20
  -1   6   2  150.18   16.20
  -1   6   2  157.28   14.10
  -1   6   2  165.88   13.40
   1   6  -2  166.08   13.80
   1   6  -2  149.29   11.40
  -1   6   2  156.88   14.00
  -1   6   2  180.28   18.50
  -1  -6   2  132.99   16.10
  -1  -6   2  131.59   16.50
   1  -6  -2  154.48   13.00
  -1  -6   2  172.88   14.10
   1  -6  -2  147.39   14.30
   1  -6  -2  148.79   12.40
  -1  -6   2  201.58   20.70
   1   6  -1    6.30    3.40
  -1   6   1    7.30    4.10
   1   6  -1    5.50    4.20
  -1   6   1   13.50    4.90
  -1   6   1    5.20    6.10
  -1   6   1   11.40    5.10
   1  -6  -1   13.10    6.90
  -1  -6   1    5.40    3.60
   1  -6  -1    7.50    4.70
   1   6   0   61.49    7.20
  -1   6   0   60.89    8.80
   1   6   0   57.59    8.30
  -1   6   0   54.29    7.20
   1   6   0   57.59    7.40
  -1   6   0   56.99    8.00
   1  -6   0   62.29    7.70
   1  -6   0   59.99    7.20
  -1  -6   0   50.99    7.30
   1   6   1   20.90    6.10
   1   6   1   27.90    6.10
  -1   6  -1   14.20    3.80
   1   6   1   15.00    4.90
   1   6   1   19.70    5.40
  -1   6  -1   16.60    5.10
   1  -6   1   24.00    5.80
   1  -6   1   15.40    4.60
  -1  -6  -1   15.00    6.50
  -1  -6  -1   28.40    5.60
  -1   6  -2  474.55   27.70
  -1   6  -2  451.85   28.80
   1   6   2  460.15   31.60
   1   6   2  458.95   30.00
   1   6   2  450.95   32.80
   1   6   2  472.75   29.20
   1   6   2  446.86   29.30
   1   6   2  478.85   30.60
  -1   6  -2  490.25   27.10
   1   6   2  486.25   28.40
  -1  -6  -2  456.15   32.50
   1  -6   2  484.75   31.40
  -1  -6  -2  483.75   28.30
   1  -6   2  530.95   33.00
   1  -6   2  480.05   31.00
   1  -6   2  496.95   29.90
  -1  -6  -2  488.85   30.10
   1   6   3    7.30    5.40
   1   6   3    4.90    5.60
   1   6   3    9.60    8.40
   1   6   3    9.30    5.80
   1   6   3   -1.00    6.40
  -1   6  -3    6.10    4.20
  -1   6  -3   -6.70    6.70
   1   6   3   12.10    6.60
  -1   6  -3    5.20    4.90
  -1   6  -3    5.60    3.10
   1   6   3   18.90   21.10
   1   6   3    0.30    7.50
   1  -6   3   -1.00    6.80
   1  -6   3    3.10    6.70
   1  -6   3    4.20    5.20
   1  -6   3   12.60    6.80
  -1  -6  -3    8.50    8.60
  -1  -6  -3    7.40    5.30
  -1  -6  -3    6.60    4.80
   1  -6   3    0.30    8.90
  -1  -6  -3    4.50    7.60
   1  -6   3    6.50    6.70
   1  -6   3   13.30    6.50
  -1  -6  -3    6.30    8.50
  -1   6  -4    5.90    4.90
  -1   6  -4    3.10    3.30
  -1   6  -4   23.50   19.40
   1   6   4   15.30   10.40
   1   6   4   17.20    7.00
   1   6   4    5.50    6.90
   1   6   4    8.50    8.70
   1   6   4   22.20   11.40
   1   6   4   10.70    7.30
  -1  -6  -4    7.50    7.20
  -1  -6  -4    5.20    8.30
   1  -6   4    4.20    8.80
   1  -6   4   12.50    7.30
   1  -6   4   22.40    6.50
   1  -6   4   17.00    7.60
   1  -6   4   12.50    7.00
  -1  -6  -4   13.90    6.70
   1  -6   4    8.80    6.50
  -1  -6  -4   16.70    8.20
   1  -6   4   13.00    6.60
  -1  -6  -4    7.40    6.90
  -1  -6  -4   14.80    5.70
   1   6   5 1142.59   63.49
   1   6   5 1102.19   63.29
   1   6   5 1145.99   63.59
  -1   6  -5 1061.89   57.99
  -1   6  -5 1150.98   57.99
   1   6   5 1054.29   63.59
   1   6   5 1099.99   67.89
   1  -6   5 1195.08   61.19
   1  -6   5 1169.28   63.39
   1  -6   5 1180.28   61.99
   1  -6   5 1197.18   63.29
   1  -6   5 1300.47   87.39
  -1  -6  -5 1052.09   62.09
   1  -6   5 1195.98   63.19
   1  -6   5 1077.99   67.89
  -1  -6  -5 1066.49   61.29
  -1  -6  -5 1086.69   62.49
  -1  -6  -5 1080.89   59.49
  -1  -6  -5 1040.90   65.39
  -1  -6  -5 1059.59   59.19
  -1   6  -6   20.70    5.70
   1   6   6   16.40    9.50
   1   6   6   17.10   14.00
  -1   6  -6   12.90    9.20
   1   6   6    7.00    7.80
   1   6   6   22.50   10.10
  -1  -6  -6   29.10    8.50
  -1  -6  -6   35.10    7.40
  -1  -6  -6   28.60    7.90
  -1  -6  -6   23.10   11.10
   1  -6   6   31.30    7.30
   1  -6   6   22.10    6.50
  -1  -6  -6   20.60   13.20
   1  -6   6   25.40    8.50
   1  -6   6   17.40    8.00
   1  -6   6   11.80    9.70
   1  -6   6   21.30    7.30
   1  -6   6   27.10    8.10
   1   6   7  246.18   21.40
   1   6   7  267.77   24.80
  -1   6  -7  285.17   23.80
  -1   6  -7  253.97   17.10
   1  -6   7  272.07   18.60
  -1  -6  -7  218.88   23.00
   1  -6   7  265.07   23.10
  -1  -6  -7  259.07   19.70
   1  -6   7  251.87   18.00
   1  -6   7  283.07   20.40
   1  -6   7  257.27   19.30
   1  -6   7  276.97   19.80
  -1  -6  -7  266.07   20.00
  -1  -6  -7  260.27   19.80
  -1   7   7    5.10    7.00
  -1   7   7    8.40    6.50
   1  -7  -7   14.10    8.40
  -1  -7   7   10.40   12.20
  -1  -7   7    3.80    4.70
   1  -7  -7   15.70    5.70
  -1  -7   7    8.00    4.00
  -1  -7   7    7.40    4.50
  -1  -7   7    2.90    4.00
  -1  -7   7   14.70    5.80
  -1   7   6   20.90   10.80
  -1   7   6   29.70   10.30
  -1   7   6   15.30    8.00
   1   7  -6   16.50    6.10
   1   7  -6   25.90    7.20
  -1  -7   6   33.40    7.00
  -1  -7   6   26.50    7.00
  -1  -7   6   14.90    5.50
   1  -7  -6   31.70    7.10
  -1  -7   6   45.70    7.70
   1  -7  -6   28.10   12.80
   1  -7  -6   39.00    8.80
  -1  -7   6   26.40   10.10
  -1  -7   6   28.30    8.00
   1  -7  -6   44.50    9.40
  -1   7   5  697.73   44.80
   1   7  -5  582.24   34.20
  -1   7   5  542.65   42.40
  -1   7   5  565.94   37.50
  -1   7   5  590.44   39.10
   1   7  -5  575.94   32.90
  -1  -7   5  594.94   36.20
  -1  -7   5  592.04   37.30
  -1  -7   5  578.24   41.80
  -1  -7   5  577.64   37.60
   1  -7  -5  579.04   37.40
  -1  -7   5  604.44   37.70
  -1  -7   5  745.03   71.69
   1  -7  -5  544.65   40.20
   1  -7  -5  583.24   37.60
  -1  -7   5  626.84   40.90
   1   7  -4    8.40    4.30
  -1   7   4   13.40    7.20
  -1   7   4    9.50    6.60
  -1   7   4    9.70   10.70
  -1   7   4    6.60    8.20
  -1   7   4    7.50   10.90
  -1  -7   4   33.80   22.90
  -1  -7   4   11.50   17.40
  -1  -7   4    2.70    6.50
  -1  -7   4  -11.80    7.20
   1  -7  -4   14.80    6.90
   1  -7  -4    5.60    7.50
  -1  -7   4    4.90    5.60
   1  -7  -4   31.20   10.30
  -1  -7   4    2.20    8.80
   1  -7  -4   11.70    8.20
  -1  -7   4   -1.30    5.60
  -1  -7   4    6.50    6.60
  -1  -7   4    5.60    6.80
   1   7  -3  124.39   20.90
   1   7  -3  114.19   10.30
  -1   7   3  103.09   13.60
  -1   7   3  122.69   16.80
   1   7  -3  118.29   11.70
  -1   7   3  104.09   13.20
  -1   7   3  112.39   17.20
  -1   7   3  125.89   15.30
  -1   7   3  104.19   13.20
  -1  -7   3  134.29   14.40
   1  -7  -3  127.49   14.40
   1  -7  -3  106.49   16.10
  -1  -7   3  191.68   39.70
   1  -7  -3  107.99   15.20
   1  -7  -3  106.49   15.90
  -1  -7   3   98.79   14.30
  -1  -7   3  105.39   18.20
  -1  -7   3  127.49   14.30
  -1  -7   3   96.09   13.90
  -1  -7   3  137.59   24.90
  -1  -7   3  100.19   12.70
  -1   7   2  615.14   38.50
   1   7  -2  567.04   34.60
  -1   7   2  613.54   36.90
   1   7  -2  618.64   34.40
   1   7  -2  526.45   38.80
  -1   7   2  592.14   37.30
  -1   7   2  606.54   36.80
  -1   7   2  627.64   38.10
  -1   7   2  537.65   37.40
  -1   7   2  626.44   40.50
  -1  -7   2  603.84   36.60
   1  -7  -2  612.24   40.80
  -1  -7   2  657.73   38.70
  -1  -7   2  647.14   38.90
   1  -7  -2  591.94   35.50
   1  -7  -2  668.73   39.00
   1  -7  -2  641.84   37.10
  -1  -7   2  597.24   37.60
  -1  -7   2  608.74   36.00
  -1  -7   2  637.34   37.60
  -1  -7   2  634.44   43.50
   1   7  -1  534.45   37.50
   1   7  -1  585.24   36.70
  -1   7   1  569.34   38.10
   1   7  -1  545.75   33.30
   1   7  -1  600.54   35.50
  -1   7   1  589.34   35.10
  -1   7   1  512.75   35.30
  -1   7   1  577.44   36.70
  -1   7   1  621.84   35.10
  -1  -7   1  599.84   36.30
  -1  -7   1  588.24   40.50
  -1  -7   1  581.34   35.70
   1  -7  -1  534.65   36.80
   1  -7  -1  556.34   36.10
   1  -7  -1  493.95   41.80
   1  -7  -1  547.15   36.80
   1  -7  -1  570.84   33.60
  -1  -7   1  562.34   36.50
   1  -7  -1  637.94   38.50
  -1  -7   1  586.94   34.80
  -1  -7   1  562.04   35.70
   1   7   0  112.19   15.30
   1   7   0  147.89   19.60
  -1   7   0  117.49   11.60
  -1   7   0  116.99   12.60
  -1   7   0  106.09   14.60
   1   7   0  130.29   12.30
   1   7   0  119.89   12.60
   1   7   0  100.29   12.40
  -1   7   0   98.79   16.10
   1  -7   0  114.39   14.60
  -1  -7   0  102.69   11.80
  -1  -7   0  124.19   15.10
   1  -7   0  114.19   14.50
  -1  -7   0  131.09   13.80
  -1  -7   0  111.69   15.00
  -1  -7   0  149.59   17.30
   1  -7   0  111.89   11.80
  -1  -7   0  132.19   19.80
   1  -7   0  119.09   14.70
   1  -7   0  141.79   19.40
   1  -7   0  133.59   16.30
  -1   7  -1  280.87   19.20
   1   7   1  268.57   20.50
   1   7   1  291.27   24.40
  -1   7  -1  273.17   20.60
   1   7   1  295.67   22.90
   1   7   1  227.18   21.20
   1   7   1  279.37   20.10
  -1  -7  -1  281.47   22.80
  -1  -7  -1  242.38   19.90
   1  -7   1  268.37   19.80
  -1  -7  -1  234.48   21.20
  -1  -7  -1  239.18   22.20
   1  -7   1  237.48   21.30
   1  -7   1  277.37   26.20
   1  -7   1  296.07   22.60
  -1  -7  -1  274.27   19.60
   1  -7   1  253.57   21.10
   1  -7   1  273.47   22.60
  -1   7  -2  131.69   19.40
   1   7   2  177.28   18.80
   1   7   2  240.48   34.50
  -1   7  -2  197.98   15.50
   1   7   2  197.18   16.90
   1   7   2  206.88   17.80
   1   7   2  212.28   17.00
   1   7   2  190.68   17.00
   1   7   2  162.38   19.30
  -1   7  -2  189.58   18.70
  -1   7  -2  188.88   14.50
   1   7   2  182.38   17.30
  -1  -7  -2  207.68   20.20
  -1  -7  -2  189.58   16.10
  -1  -7  -2  162.58   19.30
   1  -7   2  184.28   22.60
   1  -7   2  186.88   18.50
  -1  -7  -2  172.28   17.00
   1  -7   2  171.38   17.90
   1  -7   2  199.88   17.90
  -1  -7  -2  193.98   19.20
   1  -7   2  177.08   17.50
   1  -7   2  221.78   17.10
  -1   7  -3   45.40   11.10
   1   7   3   50.49   15.20
   1   7   3   70.79   14.00
   1   7   3   63.09   10.60
   1   7   3   58.49   11.30
   1   7   3   95.29   24.90
   1   7   3   56.49   11.40
  -1   7  -3   42.00    7.50
   1   7   3   54.09   11.60
  -1   7  -3   53.79    8.90
   1  -7   3   45.60   13.20
   1  -7   3   48.70   10.60
   1  -7   3   75.39   13.40
  -1  -7  -3   53.19   10.80
  -1  -7  -3   52.39   10.30
   1  -7   3   69.49   13.50
   1  -7   3   56.29    9.90
  -1  -7  -3   52.89   10.90
   1  -7   3   66.09   14.20
  -1  -7  -3   57.19   12.80
   1  -7   3   58.39   12.50
   1   7   4   39.90   13.70
   1   7   4   58.89   13.60
  -1   7  -4   54.29    8.10
   1   7   4   48.50   11.70
  -1   7  -4   64.29   19.80
   1   7   4   52.39   13.90
   1   7   4   59.89   11.30
  -1   7  -4   47.80    7.60
   1   7   4   44.30   11.30
   1  -7   4   60.09    9.90
   1  -7   4   49.99    9.50
  -1  -7  -4   54.99   10.50
   1  -7   4   30.60   11.30
   1  -7   4   45.30   10.00
   1  -7   4   71.99   22.50
   1  -7   4   41.10   10.20
  -1  -7  -4   70.29   18.90
   1  -7   4   51.79   10.10
  -1  -7  -4   54.59   12.70
  -1  -7  -4   62.49   11.90
  -1   7  -5  154.28   13.30
   1   7   5   95.49   25.60
  -1   7  -5  155.58   13.60
  -1   7  -5  186.18   27.50
   1   7   5  169.18   18.60
   1   7   5  160.88   26.60
   1   7   5  196.28   25.40
   1   7   5  148.69   16.90
   1  -7   5  161.58   16.40
   1  -7   5  150.68   14.70
  -1  -7  -5  168.48   21.30
   1  -7   5  152.58   15.80
  -1  -7  -5  194.98   26.20
   1  -7   5  157.08   23.50
   1  -7   5  150.48   18.90
   1  -7   5  157.28   17.20
  -1  -7  -5  119.09   14.20
  -1  -7  -5  158.98   15.90
  -1   7  -6   59.49    9.20
  -1   7  -6   27.90   10.50
   1   7   6   33.70    9.30
  -1   7  -6   48.10    7.70
   1   7   6   38.70    9.90
   1   7   6   58.69   12.80
   1  -7   6   37.80    6.90
  -1  -7  -6   47.20    8.60
   1  -7   6   36.90    6.70
   1  -7   6   41.00    7.80
   1  -7   6   40.30   11.30
   1  -7   6   43.50    8.90
   1  -7   6   32.40    7.50
  -1  -7  -6   33.30   10.60
   1   7   7   24.20   11.90
   1   7   7    4.20    5.70
  -1   7  -7    3.10    5.80
   1  -7   7    6.80    4.80
   1  -7   7   13.00    5.30
  -1  -7  -7    7.30    4.20
  -1  -7  -7    6.70    4.80
  -1  -7  -7    9.50   11.40
   1  -7   7    5.70    7.90
   1  -7   7    9.50    3.80
   1  -7   7    5.70    4.10
   1  -7   7    8.30    4.10
  -1   8   6  588.14   38.80
   1   8  -6  536.65   30.90
  -1   8   6  520.85   32.70
  -1  -8   6  583.44   36.10
  -1  -8   6  570.14   37.30
  -1  -8   6  587.74   35.90
   1  -8  -6  551.24   35.40
  -1  -8   6  524.15   34.10
   1  -8  -6  503.45   33.80
   1  -8  -6  588.94   33.30
  -1   8   5  565.84   41.50
   1   8  -5  589.24   33.20
  -1   8   5  557.14   39.70
  -1   8   5  500.95   35.20
  -1  -8   5  616.14   40.60
  -1  -8   5  556.34   33.70
  -1  -8   5  563.44   34.80
  -1  -8   5  571.34   35.30
   1  -8  -5  616.34   35.50
   1  -8  -5  504.05   37.30
  -1  -8   5  595.64   52.99
  -1  -8   5  578.44   35.10
   1  -8  -5  572.44   35.20
  -1   8   4   77.39   20.30
  -1   8   4   47.30   11.30
   1   8  -4   58.49    8.40
  -1   8   4   64.59   12.70
   1   8  -4   50.39    8.80
  -1   8   4   53.39   12.80
  -1  -8   4   11.50   25.40
  -1  -8   4   54.39   10.50
  -1  -8   4   59.99   10.60
   1  -8  -4   42.30   11.60
  -1  -8   4   39.40   10.90
  -1  -8   4   68.29   11.70
   1  -8  -4   49.00   15.20
  -1  -8   4   60.49    9.80
   1  -8  -4   49.80   10.90
  -1   8   3  544.15   35.60
   1   8  -3  529.55   32.70
  -1   8   3  549.35   37.70
  -1   8   3  544.35   39.50
  -1   8   3  522.95   34.70
  -1   8   3  548.95   41.60
   1   8  -3  533.35   35.90
   1   8  -3  595.24   34.10
  -1  -8   3  541.75   37.50
  -1  -8   3  575.34   41.70
  -1  -8   3  563.64   34.10
  -1  -8   3  557.34   35.70
   1  -8  -3  574.04   35.90
  -1  -8   3  597.54   60.29
  -1  -8   3  560.14   36.00
   1  -8  -3  542.55   38.50
  -1  -8   3  544.45   35.60
  -1  -8   3  520.65   43.70
   1  -8  -3  555.34   34.80
  -1   8   2  322.57   24.80
   1   8  -2  227.58   28.60
   1   8  -2  279.67   26.10
   1   8  -2  345.17   22.30
  -1   8   2  346.17   24.70
  -1   8   2  338.57   30.50
  -1   8   2  313.87   27.00
   1   8  -2  302.77   25.30
  -1   8   2  306.77   25.10
  -1  -8   2  335.97   30.10
  -1  -8   2  342.97   25.90
  -1  -8   2  305.07   24.90
  -1  -8   2  310.47   24.50
  -1  -8   2  315.27   22.80
   1  -8  -2  311.87   25.60
   1  -8  -2  323.07   24.90
   1  -8  -2  361.56   27.90
  -1  -8   2  328.87   22.60
   1  -8  -2  320.47   24.40
  -1  -8   2  348.17   25.00
   1   8  -1   30.70   11.10
  -1   8   1   28.70    7.50
  -1   8   1   31.90   15.90
  -1   8   1   31.10    9.30
  -1   8   1   44.00    9.40
  -1   8   1   41.70    8.60
   1   8  -1   32.40    7.50
   1   8  -1   30.20   14.40
   1   8  -1   45.70    8.60
   1  -8  -1   29.00   10.80
  -1  -8   1   20.50    8.10
  -1  -8   1   24.90    8.50
   1  -8  -1   52.09   11.30
  -1  -8   1   42.40    9.00
   1  -8  -1   13.50    8.40
   1  -8  -1   25.70    9.60
  -1   8   0  395.96   25.90
  -1   8   0  395.16   27.20
   1   8   0  336.27   33.60
   1   8   0  375.56   25.70
   1   8   0  344.87   34.10
  -1   8   0  435.86   39.20
  -1   8   0  389.06   25.90
   1   8   0  394.56   25.90
   1   8   0  405.46   27.40
   1  -8   0  363.96   25.50
   1  -8   0  362.76   31.10
   1  -8   0  324.07   25.20
  -1  -8   0  372.76   25.50
  -1  -8   0  385.06   27.20
   1  -8   0  320.77   26.20
  -1  -8   0  407.86   31.30
  -1  -8   0  351.26   26.10
   1   8   1   44.40    9.00
   1   8   1   40.50    8.90
  -1   8  -1   39.10    7.80
   1   8   1   42.10   10.20
   1   8   1   37.60    9.30
  -1   8  -1   35.30    7.60
   1   8   1   47.00   10.80
   1   8   1   41.10   17.60
  -1   8  -1   45.50   19.90
   1  -8   1   47.50   16.00
   1  -8   1   28.80   11.40
   1  -8   1   29.80    9.40
   1  -8   1   47.10   10.50
  -1  -8  -1   35.00    9.10
  -1  -8  -1   49.70   10.00
   1  -8   1   37.90    9.70
  -1   8  -2   26.00    7.60
   1   8   2   23.90    7.90
   1   8   2   20.80   11.80
   1   8   2   29.80   10.50
  -1   8  -2   19.50    9.70
   1   8   2   25.90   10.10
  -1   8  -2   20.20    7.00
   1   8   2   19.20    8.20
   1   8   2   25.30    8.50
   1   8   2   52.89   20.00
  -1   8  -2   26.10    6.70
   1  -8   2   16.10    8.50
   1  -8   2   25.00   10.00
  -1  -8  -2   13.70    9.80
  -1  -8  -2   -5.00   11.40
   1  -8   2   25.10    8.10
  -1  -8  -2   27.90    8.60
   1  -8   2   24.60    8.50
   1  -8   2   18.70    6.90
   1  -8   2   20.40    7.80
   1  -8   2   11.50    9.60
   1   8   3  456.75   38.00
   1   8   3  488.65   33.60
  -1   8  -3  450.95   28.30
   1   8   3  446.46   30.40
   1   8   3  417.66   28.70
  -1   8  -3  435.36   30.20
   1   8   3  475.25   31.70
  -1   8  -3  409.56   32.90
   1  -8   3  468.45   31.40
   1  -8   3  455.35   36.60
   1  -8   3  444.86   53.99
  -1  -8  -3  462.95   33.70
  -1  -8  -3  453.45   30.50
   1  -8   3  462.35   29.10
   1  -8   3  480.85   30.40
   1  -8   3  394.86   32.60
   1  -8   3  454.95   31.00
  -1  -8  -3  367.66   35.00
  -1  -8  -3  441.66   29.70
  -1   8  -4   24.30    5.60
   1   8   4   20.60   11.20
  -1   8  -4   29.40    6.90
   1   8   4   14.20   10.90
   1   8   4   23.50    7.50
   1   8   4   20.80    8.50
  -1   8  -4    7.60    8.00
  -1  -8  -4   21.70    7.40
   1  -8   4    9.10   17.00
  -1  -8  -4   24.10   14.90
   1  -8   4    7.70   11.40
  -1  -8  -4   16.80    7.50
   1   8   5   24.20    8.70
   1   8   5   70.19   15.10
   1   8   5   27.00    7.80
   1   8   5   36.70   11.90
  -1   8  -5   19.10    5.90
  -1   8  -5   27.40    6.20
  -1  -8  -5   28.70   10.30
  -1  -8  -5   50.69    9.40
   1  -8   5   56.49    9.70
  -1  -8  -5   40.60    8.70
   1  -8   5   25.30    7.00
   1  -8   5   15.30    8.70
   1  -8   5   81.59   28.00
   1  -8   5   44.60    7.90
   1   8   6  130.79   13.60
  -1   8  -6  154.18   14.70
  -1   8  -6  156.58   11.80
   1   8   6  107.69   14.50
  -1  -8  -6  114.79   11.60
   1  -8   6  149.88   13.20
   1  -8   6  144.39   12.60
   1  -8   6  137.09   11.30
  -1  -8  -6  131.19   15.10
   1  -8   6  134.49   15.00
   1  -8   6  131.99   12.00
  -1  -8  -6  102.99   15.00
  -1   9   5   25.10    7.20
   1   9  -5    6.40   12.00
   1   9  -5    9.10    5.00
   1   9  -5    6.70    6.00
  -1   9   5   28.80    9.10
  -1   9   5   21.50    7.50
  -1  -9   5    0.70    4.40
  -1  -9   5    3.60    9.80
  -1  -9   5   21.40   13.70
  -1  -9   5   18.40    7.10
  -1  -9   5   19.30    5.20
  -1  -9   5   10.30    6.10
   1  -9  -5    3.40    6.00
   1  -9  -5    6.10    6.10
   1  -9  -5    8.30    5.90
   1   9  -4    6.80    4.60
   1   9  -4    7.70   10.40
  -1   9   4   15.30    7.40
  -1   9   4    6.60    8.20
   1   9  -4   -0.30    5.30
  -1   9   4    9.50    7.60
  -1   9   4   23.40   11.10
  -1  -9   4   15.10    6.10
  -1  -9   4   -9.50   12.10
   1  -9  -4   17.70    7.50
   1  -9  -4   10.30    9.20
  -1  -9   4   24.00    8.60
   1  -9  -4   13.50    8.10
  -1  -9   4    4.50    5.20
  -1  -9   4    9.50    5.00
  -1  -9   4    9.00    6.40
  -1   9   3   13.60    7.80
  -1   9   3   11.10    6.40
  -1   9   3   17.80   12.60
  -1   9   3   14.90    7.10
   1   9  -3    4.00    6.90
  -1   9   3    7.50    6.70
  -1   9   3    6.30    9.70
   1   9  -3   12.40    5.90
   1   9  -3    6.00    5.00
   1  -9  -3   10.20    8.50
  -1  -9   3    9.20    6.40
  -1  -9   3  -13.70   14.00
  -1  -9   3   19.20    7.70
   1  -9  -3    5.30    9.30
  -1  -9   3   15.40    7.00
  -1  -9   3   11.40    5.10
   1  -9  -3   10.50    6.30
  -1  -9   3   16.50   12.50
  -1  -9   3    3.30    6.10
  -1   9   2   43.60   10.90
   1   9  -2   43.40    9.40
  -1   9   2   34.50    7.70
  -1   9   2   38.50    8.70
   1   9  -2   32.90    7.00
   1   9  -2   38.40   11.50
   1   9  -2    6.20   11.30
  -1   9   2   38.40   10.00
  -1   9   2   30.80    8.00
  -1   9   2   40.60   10.00
  -1   9   2   52.09   18.90
   1   9  -2   36.70    7.10
  -1  -9   2   39.90    9.10
  -1  -9   2   52.69   15.50
  -1  -9   2   45.40    9.80
  -1  -9   2   34.40   11.10
  -1  -9   2   39.20    8.30
  -1  -9   2   14.10   19.70
   1  -9  -2   40.00   11.30
  -1  -9   2   29.90   10.40
   1   9  -1   53.59   11.90
   1   9  -1   71.49   12.70
  -1   9   1   59.19   10.40
   1   9  -1   64.29   10.00
  -1   9   1   72.49   12.40
  -1   9   1   68.09   11.70
   1   9  -1   58.89   11.00
  -1   9   1   74.49   13.70
   1   9  -1   73.19    9.90
  -1   9   1   55.09    9.90
  -1   9   1   69.59   11.10
  -1  -9   1   49.50   12.80
   1  -9  -1   69.49   11.40
  -1  -9   1   69.79   12.30
  -1  -9   1   53.99   10.40
   1  -9  -1   54.99   10.90
  -1  -9   1   58.39    9.30
  -1  -9   1   76.69   12.90
  -1  -9   1   50.19   26.90
  -1   9   0   -1.70    5.40
  -1   9   0    1.70    5.70
   1   9   0   -4.10    3.60
  -1   9   0    0.10    5.10
   1   9   0   -1.30    5.00
  -1   9   0   -5.10    7.40
   1   9   0   -6.00    5.20
   1   9   0    2.50    7.70
  -1   9   0    0.90    3.70
   1   9   0   -1.50    5.10
  -1  -9   0   -7.20    6.40
   1  -9   0  -18.90    7.90
  -1  -9   0   -7.00    6.30
  -1  -9   0    7.90    8.60
   1  -9   0   -4.70    5.60
   1  -9   0   -3.20    5.90
  -1  -9   0   -9.40    6.70
  -1  -9   0    1.00    6.10
   1  -9   0   13.20    8.90
   1   9   1   49.80   11.30
   1   9   1   38.60    8.90
  -1   9  -1   38.70    7.80
  -1   9  -1   50.99    9.80
   1   9   1   39.80    9.80
   1   9   1   54.99   10.00
  -1   9  -1   43.40    8.20
  -1   9  -1   42.00   12.30
   1   9   1   49.60   10.30
   1   9   1   41.20    9.60
  -1   9  -1   35.30    9.10
  -1  -9  -1   50.29   10.90
   1  -9   1   25.40    8.20
   1  -9   1   14.00    9.70
   1  -9   1   40.70    9.40
   1  -9   1   42.00    8.80
   1  -9   1   29.90    8.70
  -1  -9  -1   18.70    8.60
   1   9   2   12.70    6.20
   1   9   2    9.10    6.30
   1   9   2   14.80    8.20
  -1   9  -2    1.20   10.10
   1   9   2   12.10    8.40
   1   9   2   13.00    7.50
  -1   9  -2   20.60    6.30
  -1   9  -2   14.20    5.60
   1   9   2   12.90    6.60
   1  -9   2   -8.40   12.40
   1  -9   2   27.20   11.90
   1  -9   2    6.40    6.00
  -1  -9  -2    2.30   13.70
  -1  -9  -2  -11.40   16.40
  -1  -9  -2   19.80    7.90
   1  -9   2    9.60    7.90
   1  -9   2    3.80    9.40
   1  -9   2   40.70   13.80
   1   9   3   68.59   10.90
  -1   9  -3   72.49    9.90
   1   9   3   66.59   12.40
  -1   9  -3   54.19   12.90
   1   9   3   61.89   12.20
   1   9   3   85.99   19.90
   1   9   3   47.70   10.10
  -1   9  -3   77.39   10.10
   1   9   3   99.69   14.70
  -1   9  -3   74.19   11.70
   1  -9   3   77.29   11.20
   1  -9   3   76.39   12.30
   1  -9   3   62.19   14.00
   1  -9   3   56.89   10.10
   1  -9   3   49.80   22.00
   1  -9   3   77.69   10.40
  -1  -9  -3   39.90    9.90
  -1  -9  -3   81.59   11.90
   1   9   4   53.39   13.10
   1   9   4   60.99   12.90
  -1   9  -4   49.20    8.40
   1   9   4   48.00    9.10
  -1   9  -4   35.80   10.80
   1   9   4   72.29   12.00
  -1   9  -4   54.69    8.70
   1  -9   4   49.99   11.70
   1  -9   4   54.29   10.00
  -1  -9  -4   49.90   10.30
  -1  -9  -4   70.99   10.20
   1  -9   4   65.49    9.00
   1  -9   4   51.99    9.00
   1  -9   4   43.10   20.10
   1  -9   4   66.29    9.50
  -1  -9  -4   42.20   11.40
  -1   9  -5    7.90    4.60
   1   9   5   16.60    9.20
   1   9   5   13.70    6.70
  -1   9  -5    9.40    5.70
  -1   9  -5   15.60    6.50
   1   9   5    9.00    6.60
   1  -9   5    5.90    3.80
  -1  -9  -5    2.10    7.20
  -1  -9  -5    5.70    6.10
   1  -9   5   11.30    6.20
  -1  -9  -5   13.40    5.90
   1  -9   5   18.70    5.80
   1  -9   5    7.20    5.90
   1  -9   5   18.00   17.70
   1  -9   5   14.70    5.00
  -1  10   4  -10.80   10.10
   1  10  -4    3.70    3.80
   1  10  -4    5.70    7.80
  -1  10   4   -3.90    5.30
  -1  10   4   -1.80    5.60
  -1 -10   4   -4.00    3.20
  -1 -10   4    7.50    5.00
   1 -10  -4   -0.40    4.70
  -1 -10   4   -3.20    4.70
  -1 -10   4   -4.10    4.50
  -1  10   3    5.00    5.60
   1  10  -3    1.40    5.60
   1  10  -3    2.00    5.00
   1  10  -3   -0.70    3.90
  -1  10   3    3.60    7.20
  -1  10   3    1.40   13.30
  -1  10   3   -7.40    5.80
   1  10  -3   12.40    6.80
  -1 -10   3    3.30    6.10
  -1 -10   3    0.30    5.00
  -1 -10   3   -2.80    5.20
   1 -10  -3    2.60    5.30
  -1 -10   3    7.20    6.60
  -1 -10   3   33.30   12.50
   1  10  -2   15.80    6.20
   1  10  -2   11.00    5.10
  -1  10   2    9.90    6.30
   1  10  -2   11.20    6.60
   1  10  -2   -2.50   11.80
   1  10  -2    7.80    6.10
  -1  10   2    6.30    5.70
  -1  10   2   14.70    8.00
  -1  10   2    6.20    6.70
  -1  10   2   11.50    5.80
   1 -10  -2    9.10    6.10
  -1 -10   2   16.60    9.60
  -1 -10   2   12.30    8.20
  -1 -10   2    5.10   13.50
  -1 -10   2    9.50    5.00
  -1 -10   2   11.60    6.20
  -1 -10   2    4.20    5.90
  -1  10   1   17.40    9.40
   1  10  -1   31.70    9.40
  -1  10   1   24.60    7.30
  -1  10   1   21.30    8.00
   1  10  -1   19.30    8.10
   1  10  -1   26.90    7.20
  -1  10   1   19.60    7.20
  -1  10   1   27.50    7.10
  -1  10   1   19.40    8.60
   1  10  -1   25.90    6.00
   1  10  -1   25.60    7.80
   1 -10  -1   23.90    7.70
  -1 -10   1   24.20    7.60
  -1 -10   1   23.50    9.40
  -1 -10   1   16.90    6.70
  -1 -10   1    8.90   15.10
  -1 -10   1   20.70    7.60
  -1 -10   1   16.00   10.80
  -1  10   0   28.90    8.30
   1  10   0   23.70    8.10
  -1  10   0   18.50    5.90
  -1  10   0   18.30    6.80
   1  10   0   16.20    7.00
   1  10   0    7.60    6.00
  -1  10   0    8.70    6.60
   1  10   0   28.80    7.40
   1  10   0   11.80    7.20
  -1  10   0   22.20    6.70
  -1  10   0   13.90    7.70
   1  10   0   15.20    6.50
   1 -10   0   20.00    9.90
   1 -10   0   19.70    7.30
  -1 -10   0   14.80    7.20
  -1 -10   0   30.30   14.50
  -1 -10   0   27.10    7.50
   1 -10   0   23.80   10.60
  -1  10  -1  223.88   23.80
   1  10   1  238.78   18.30
  -1  10  -1  273.57   22.10
  -1  10  -1  224.18   20.70
   1  10   1  262.67   20.40
   1  10   1  256.67   21.50
   1  10   1  294.37   25.90
  -1  10  -1  264.67   18.70
  -1  10  -1  267.67   20.00
   1  10   1  235.88   19.50
  -1 -10  -1  220.48   19.30
  -1 -10  -1  190.18   33.10
   1 -10   1  245.78   22.20
   1 -10   1  219.48   18.90
   1 -10   1  217.68   40.30
   1 -10   1  230.98   19.50
   1 -10   1  237.78   17.40
   1  10   2   63.09   10.80
  -1  10  -2   64.99   11.40
   1  10   2   68.99   10.00
  -1  10  -2   41.00   12.30
   1  10   2   41.70    8.40
   1  10   2   68.69   12.00
   1  10   2   65.29   11.10
  -1  10  -2   62.29   10.30
  -1  10  -2   68.29   10.30
   1  10   2   98.89   25.10
  -1  10  -2   66.09    9.00
   1 -10   2   51.59    9.20
   1 -10   2   52.49   10.00
  -1 -10  -2   19.00   23.70
   1 -10   2   54.39   12.00
   1 -10   2   51.79   12.60
   1 -10   2   51.59   19.90
   1 -10   2   57.79    9.90
  -1 -10  -2   77.19   10.90
   1  10   3  257.87   20.80
   1  10   3  257.07   20.00
  -1  10  -3  268.87   18.30
  -1  10  -3  295.37   21.10
  -1  10  -3  250.67   18.70
  -1  10  -3  248.88   18.80
  -1  10  -3  196.88   27.20
   1  10   3  261.67   32.80
   1  10   3  273.77   21.70
   1 -10   3  234.28   20.30
   1 -10   3  281.37   18.60
  -1 -10  -3  261.07   20.70
   1 -10   3  251.57   17.00
  -1  10  -4    7.20    4.00
   1  10   4   -3.80   11.00
  -1  10  -4   13.10    5.50
   1  10   4    2.50    5.20
   1  10   4   12.50    5.60
  -1 -10  -4   10.30    5.50
   1 -10   4    5.50    4.10
   1 -10   4    9.40    5.40
   1 -10   4   10.50   13.10
   1 -10   4    5.30    4.90
   1 -10   4    7.70    5.50
  -1  11   2   63.49    9.40
   1  11  -2   71.29    9.30
   1  11  -2   57.79    8.10
   1  11  -2   70.99    9.80
  -1  11   2   48.50    8.60
  -1 -11   2   75.49   13.00
  -1 -11   2   46.80   10.10
  -1 -11   2   69.39   17.60
  -1 -11   2   62.79    8.70
   1 -11  -2   71.59    8.40
   1 -11  -2   73.49   15.80
  -1  11   1   24.40    6.00
   1  11  -1   25.60    8.40
   1  11  -1   40.20    7.80
   1  11  -1   28.70    9.90
  -1  11   1   22.30    6.40
   1  11  -1   49.00    9.20
   1  11  -1   16.30    6.10
  -1  11   1   38.00    8.00
  -1  11   1   25.80    5.80
   1  11  -1   35.20    6.70
  -1  11   1   43.10   12.60
   1 -11  -1    9.40   15.50
  -1 -11   1   19.40    7.60
  -1 -11   1   31.30    8.60
   1 -11  -1   22.70    5.60
  -1 -11   1    0.90   10.40
  -1 -11   1   45.00    9.00
  -1  11   0    9.30    4.70
   1  11   0   15.40    5.20
  -1  11   0   20.20    6.30
  -1  11   0    8.80    4.70
   1  11   0    8.90    5.40
   1  11   0   12.80    5.00
   1  11   0    6.70    7.40
  -1  11   0   19.40    9.60
   1  11   0    7.00    9.00
  -1  11   0   -3.70    6.50
  -1 -11   0   -6.70    7.90
   1  11   1   27.60    6.20
  -1  11  -1   19.60    6.00
  -1  11  -1   40.10    9.30
  -1  11  -1   15.40    4.60
  -1  11  -1   39.80    8.00
   1  11   1   26.80    6.70
   1  11   1   19.80    8.50
   1  11   1   18.50    5.90
   1 -11   1    1.60   12.30
   1 -11   1   19.50    8.60
   1 -11   1   42.00   10.00
  -1 -11  -1   -0.90   11.90
  -1 -11  -1   32.50    6.20
   1  11   2   -2.60    4.50
   1  11   2    5.50    4.20
  -1  11  -2    0.30    4.90
   1  11   2   -5.10    5.20
  -1  11  -2   -3.20    5.80
  -1  11  -2   -2.50    3.80
  -1  11  -2    3.10    3.60
   1 -11   2    0.80    7.40
   1 -11   2  -14.80   12.90
  -1 -11  -2    0.10    4.10
   2   0  -9    1.50    4.50
  -2   0   9    0.60    5.20
   2   0  -9    6.00    8.10
  -2   0   9   -8.00    8.40
   2   0  -9    2.30    4.80
  -2   0   9   -1.30    4.20
  -2   0   9   -3.30    6.00
  -2   0   9   -1.90    3.90
  -2   0   8    0.30    6.50
  -2   0   8   -2.50    5.50
   2   0  -8   -7.60    4.80
  -2   0   8  -14.90    7.30
   2   0  -8   -3.90    6.60
  -2   0   8    8.30    5.30
  -2   0   8   -9.70   12.10
  -2   0   8   -7.30    4.40
   2   0  -8   -2.10    4.60
  -2   0   8   -7.20    7.20
   2   0  -7  -12.70    9.10
   2   0  -7   -8.00    7.30
   2   0  -7    3.90    8.80
  -2   0   7   -2.60    5.60
  -2   0   7   -6.60    7.90
  -2   0   7   -0.90    5.90
  -2   0   7    0.00    8.60
  -2   0   7  -13.10    6.00
   2   0  -7   -8.00    4.00
  -2   0   7  -15.00    9.60
  -2   0   7   -1.40    6.50
  -2   0   6  726.93   45.90
   2   0  -6  684.03   45.90
  -2   0   6  868.31   65.89
  -2   0   6  767.82   44.70
  -2   0   6  736.53   42.80
   2   0  -6  757.02   43.90
  -2   0   6  748.63   44.60
  -2   0   6  755.12   46.10
  -2   0   6  800.12   57.19
   2   0  -6  695.53   46.30
   2   0  -5   -0.30    3.20
   2   0  -5   -1.30    3.80
  -2   0   5    2.90    5.00
  -2   0   5    3.10    3.70
  -2   0   5    6.60    6.20
   2   0  -5   -1.90    2.70
  -2   0   4   89.49    9.60
   2   0  -4   85.29    9.00
   2   0  -4   86.39    7.40
  -2   0   4   89.49    8.60
  -2   0   3   -1.60    1.60
   2   0  -3   -1.60    1.40
   2   0  -2    9.50    2.40
  -2   0   2    0.20    1.10
   2   0  -2    0.50    0.90
   2   0  -2    1.30    0.60
   2   0  -1   -0.20    0.50
   2   0  -1   -0.20    0.50
  -2   0   1    0.10    0.40
  -2   0   1    0.10    0.70
  -2   0  -1    0.80    0.60
   2   0   1    0.50    1.10
   2   0   1    0.50    0.60
   2   0   1    0.60    0.50
  -2   0  -1   -0.20    0.70
   2   0   1   -0.30    0.60
  -2   0  -1    0.40    0.60
   2   0   2  111.19    7.10
  -2   0  -2  118.09    8.50
  -2   0  -2  112.49    7.30
   2   0   2  117.89    6.60
   2   0   2  118.09    7.50
  -2   0  -3   -0.30    2.10
   2   0   3    2.40    1.70
   2   0   3    0.10    0.80
   2   0   3    1.00    2.10
  -2   0  -3    0.00    1.70
   2   0   3    0.80    2.00
  -2   0  -3    1.00    3.50
  -2   0  -4  654.13   36.50
  -2   0  -4  635.04   33.90
   2   0   4  641.34   36.10
   2   0   4  617.54   36.10
   2   0   4  616.14   35.70
   2   0   5   -0.80    4.10
  -2   0  -5   -5.10    3.30
  -2   0  -5   -0.40    2.70
  -2   0  -5    0.10    4.40
   2   0   5    1.00    4.10
   2   0   5    4.20    5.10
   2   0   5    3.90    6.00
   2   0   5    3.90   15.80
   2   0   6  127.49   13.30
   2   0   6   62.49   12.80
  -2   0  -6   98.69   13.80
  -2   0  -6   91.29   10.70
  -2   0  -6   99.59   10.40
  -2   0  -6   52.69   13.30
   2   0   6   86.09   12.80
  -2   0  -6   84.29   13.90
  -2   0  -7   -1.60    3.70
  -2   0  -7    0.40    6.50
   2   0   7   -1.80    5.70
  -2   0  -7   -7.10    7.80
   2   0   7    1.10    7.00
   2   0   7    2.60    6.70
   2   0   7  -14.80    9.90
   2   0   7   -2.80    5.10
   2   0   7  -15.20    8.00
   2   0   7   -6.60    8.10
  -2   0  -8  121.59   12.90
   2   0   8  162.08   14.70
   2   0   8  133.79   14.10
   2   0   8  126.59   14.50
   2   0   8  129.59   12.70
  -2   0  -8  132.39   15.70
   2   0   8  134.79   14.70
  -2   0  -8  135.89   12.40
  -2   0  -8  129.09   13.10
   2   0   9    8.00    4.20
  -2   0  -9   -0.90    3.60
   2   0   9    7.30    5.00
   2   0   9    1.60    3.60
   2   0   9   -7.10    4.30
  -2   0  -9   -4.90    3.30
  -2   0  -9   -0.90   10.90
   2   0   9   -7.50    6.60
  -2   1   9   17.80    7.00
   2   1  -9   11.20    6.20
  -2   1   9   13.40    5.00
  -2   1   9   10.60    8.70
   2   1  -9   25.80    6.60
   2   1  -9   15.20    5.50
  -2   1   9   15.00    5.50
  -2   1   9   23.70    6.90
   2  -1  -9   20.70    6.00
  -2  -1   9   18.60    6.80
  -2  -1   9   17.40    5.20
   2  -1  -9   17.20    6.90
  -2  -1   9    3.80    8.30
  -2  -1   9   21.10    6.80
  -2  -1   9   12.50    5.40
  -2  -1   9   21.20    7.70
   2  -1  -9   23.20    5.90
  -2   1   8    6.50    6.40
  -2   1   8   -4.50    8.00
  -2   1   8   10.80    6.00
   2   1  -8   13.20    8.60
   2   1  -8   16.60    9.10
  -2   1   8    4.30    7.20
  -2   1   8   17.30    9.30
  -2   1   8   13.50    6.20
   2   1  -8   11.00    5.80
  -2  -1   8  -10.60    9.20
   2  -1  -8    6.00    5.00
   2  -1  -8   10.10    5.10
   2  -1  -8   -0.90    8.50
   2  -1  -8    2.40    9.60
  -2  -1   8   15.20    7.30
  -2  -1   8    4.90    5.30
  -2  -1   8   11.90    6.20
   2  -1  -8    4.90    5.90
  -2  -1   8    3.80    4.70
  -2  -1   8    9.40   15.10
  -2  -1   8    8.90    7.50
  -2   1   7   16.30   11.90
  -2   1   7   12.10   15.70
  -2   1   7   21.10    8.20
  -2   1   7   31.20    8.40
   2   1  -7   33.00    6.50
  -2   1   7   22.40    8.80
  -2   1   7   25.10   10.20
   2  -1  -7   28.20    8.40
   2  -1  -7    2.10   11.60
   2  -1  -7   18.30    6.70
  -2  -1   7   19.50    7.20
  -2  -1   7   29.70    9.80
   2  -1  -7   19.10    8.50
  -2  -1   7   23.80    9.00
  -2  -1   7   21.20    8.70
  -2  -1   7   30.30   15.80
  -2  -1   7   19.10    8.40
  -2   1   6   73.09   10.60
  -2   1   6   75.99   19.60
  -2   1   6   68.89   11.80
  -2   1   6  100.89   14.00
  -2   1   6   83.19   13.90
   2   1  -6   76.99    8.90
   2   1  -6   72.49   10.50
  -2   1   6   65.29   10.80
  -2   1   6   89.69   15.00
   2   1  -6   82.89   13.40
   2   1  -6   71.19   13.40
   2  -1  -6   63.09   13.00
   2  -1  -6   56.89   12.00
  -2  -1   6   58.59   16.80
   2  -1  -6   78.39   10.10
  -2  -1   6   87.99   14.10
  -2  -1   6   88.09   12.80
  -2  -1   6   89.89   12.00
   2  -1  -6   56.29   10.40
   2  -1  -6   77.59    9.80
  -2  -1   6   56.29   23.50
  -2  -1   6   78.89   13.40
   2  -1  -6   65.69   13.30
  -2  -1   6   74.79   14.10
  -2  -1   6   75.39   12.30
  -2   1   5 1017.70   51.89
  -2   1   5  927.51   50.99
   2   1  -5  881.51   49.50
  -2   1   5  916.71   49.70
   2  -1  -5  853.61   51.59
   2  -1  -5  992.40   48.60
   2  -1  -5  888.11   48.60
  -2  -1   5  925.31   49.90
   2  -1  -5  899.11   48.90
  -2   1   4   83.79    8.60
  -2   1   4   85.79    8.60
   2   1  -4   75.39    7.60
   2  -1  -4   86.69    7.70
   2  -1  -4   72.49    8.60
  -2  -1   4   63.39    7.20
   2  -1  -4   82.49    7.30
  -2   1   3 1047.90   51.79
   2   1  -3 1032.50   48.10
   2   1  -3 1034.30   50.69
  -2  -1   3 1030.40   50.09
   2  -1  -3 1105.69   50.49
   2  -1  -3 1023.10   52.09
  -2  -1   3  979.80   50.59
   2  -1  -3  891.91   50.29
  -2   1   2 2447.26  120.29
   2   1  -2 2606.14  119.59
  -2   1   2 2672.73  118.29
  -2   1   2 2424.96  119.49
   2  -1  -2 2419.96  118.19
   2  -1  -2 2632.44  120.89
   2  -1  -2 2642.94  119.09
  -2  -1   2 2449.85  119.09
  -2  -1   2 2575.94  119.59
  -2   1   1 3257.07  142.39
   2   1  -1 2854.71  141.39
  -2   1   1 2917.81  141.39
  -2   1   1 3020.30  142.79
  -2  -1   1 3127.19  141.59
   2  -1  -1 3318.97  142.69
   2  -1  -1 2937.51  141.49
   2  -1  -1 2920.21  140.69
   2   1   0 2066.09  100.19
  -2   1   0 2118.89  100.09
  -2  -1   0 2141.59   99.89
   2  -1   0 2049.59   99.69
  -2  -1   0 2277.17  100.19
   2  -1   0 2208.28  100.59
   2  -1   1 4088.19  190.08
  -2   1  -2  181.98   12.00
   2   1   2  216.08   11.60
  -2   1  -2  163.68    9.30
   2   1   2  166.98   11.70
  -2   1  -2  181.08    9.60
   2   1   2  184.58   10.70
  -2   1  -2  189.28   10.00
   2  -1   2  178.58    9.60
  -2  -1  -2  176.08   10.90
  -2  -1  -2  164.88   11.50
   2  -1   2  177.98   10.10
   2   1   3    3.50    1.00
  -2   1  -3    5.60    2.00
   2   1   3    5.90    3.10
  -2   1  -3    4.10    1.30
   2   1   3    6.50    2.20
  -2   1  -3    4.40    2.40
   2  -1   3    4.40    1.90
   2  -1   3    2.30    2.40
  -2  -1  -3    8.10    3.00
   2   1   4  369.56   23.30
  -2   1  -4  341.77   22.90
   2   1   4  418.06   25.50
  -2   1  -4  342.17   20.10
   2   1   4  357.76   22.70
  -2   1  -4  328.17   19.80
  -2  -1  -4  342.77   22.40
   2  -1   4  354.06   22.30
  -2  -1  -4  321.97   21.10
   2  -1   4  376.16   24.40
  -2  -1  -4  304.47   21.50
   2  -1   4  342.17   22.20
  -2   1  -5   93.09   10.80
  -2   1  -5   96.79   13.00
   2   1   5  137.39   21.20
   2   1   5  130.29   17.20
  -2   1  -5  127.59   10.70
   2   1   5  141.99   13.90
   2   1   5  126.19   13.00
   2   1   5  126.29   13.00
   2  -1   5  133.79   14.70
  -2  -1  -5  101.79   12.80
   2  -1   5  159.28   17.10
   2  -1   5  142.89   13.10
  -2  -1  -5  125.49   11.90
  -2  -1  -5  139.19   11.50
   2  -1   5  135.19   13.90
  -2  -1  -5  138.59   13.40
   2   1   6   80.39   12.20
   2   1   6   71.59   17.40
  -2   1  -6   81.89   13.70
  -2   1  -6   76.79    9.30
   2   1   6   85.29   15.00
   2   1   6   97.49   12.30
   2   1   6   51.59   10.80
   2   1   6   62.79   12.80
  -2   1  -6   88.79   14.50
   2   1   6   54.39   10.30
  -2   1  -6   71.79    9.50
  -2   1  -6   57.49   12.60
   2   1   6   64.89   11.50
   2  -1   6  101.89   14.70
   2  -1   6   71.49   13.00
  -2  -1  -6   53.29   12.70
  -2  -1  -6   81.89   10.20
  -2  -1  -6   76.99   12.30
   2  -1   6   80.29   12.20
  -2  -1  -6   43.10   11.50
   2  -1   6   69.09   13.40
   2  -1   6   97.99   13.00
  -2  -1  -6   68.79   10.50
   2  -1   6   60.99   11.60
  -2  -1  -6   80.99   14.00
   2  -1   6   94.99   20.30
  -2  -1  -6   80.79    9.60
   2   1   7   -7.00    7.80
   2   1   7   12.40    9.40
  -2   1  -7   13.40   10.00
   2   1   7    9.20    7.90
   2   1   7   17.60    6.50
   2   1   7    1.70    8.30
   2   1   7    7.80    6.50
  -2   1  -7   10.50    5.30
  -2   1  -7    9.00    6.70
   2  -1   7    8.30    7.00
  -2  -1  -7   12.10    6.00
  -2  -1  -7   16.10    5.10
   2  -1   7    2.80    9.70
   2  -1   7   13.90    6.10
   2  -1   7    0.10    9.40
  -2  -1  -7   17.50    8.80
   2  -1   7   12.70    6.70
   2  -1   7   19.10    7.60
   2  -1   7   12.40   13.00
  -2  -1  -7    7.70    7.10
  -2  -1  -7    8.00    7.50
   2   1   8    0.90    6.00
  -2   1  -8  -12.80   11.50
  -2   1  -8    1.50    5.50
   2   1   8   -5.40    6.10
   2   1   8    2.70    4.90
   2   1   8   -7.60    5.90
   2   1   8    7.70    7.10
  -2   1  -8   -1.60    4.20
   2  -1   8    2.40    4.30
   2  -1   8   -1.50    5.60
  -2  -1  -8    5.10    5.00
   2  -1   8    2.20    4.40
   2  -1   8    5.10    5.50
  -2  -1  -8    4.70    4.20
  -2  -1  -8    3.50    7.30
   2  -1   8   -5.10    5.70
  -2  -1  -8  -13.20    6.30
  -2   1  -9  181.78   12.50
   2   1   9  173.68   13.70
  -2   1  -9  181.18   12.70
  -2  -1  -9  150.88   13.20
   2  -1   9  209.98   14.50
   2  -1   9  152.98   12.00
  -2  -1  -9  177.08   12.60
   2  -1   9  160.48   13.30
  -2  -1  -9  193.68   13.00
   2   2  -9   53.09    7.50
  -2   2   9   61.99   10.00
  -2   2   9   24.10    7.90
  -2   2   9   22.80    6.60
  -2   2   9   31.80    6.80
   2   2  -9   44.50    7.60
  -2   2   9   23.10    6.20
  -2  -2   9   44.50    7.80
  -2  -2   9   20.10    9.40
  -2  -2   9   39.30    6.30
   2  -2  -9   53.99    7.50
  -2  -2   9   39.70    7.60
  -2  -2   9   39.10    7.10
   2  -2  -9   32.20    6.90
   2  -2  -9   47.20    9.70
   2  -2  -9   39.40    9.50
  -2  -2   9   30.20    6.50
  -2   2   8   63.39   12.70
   2   2  -8   67.19    9.60
  -2   2   8   59.29   16.00
   2   2  -8   64.19    8.90
  -2   2   8   54.19   10.70
  -2   2   8   76.49   11.70
  -2   2   8   62.19    9.20
  -2  -2   8   58.59   10.00
   2  -2  -8   70.19   11.60
  -2  -2   8   61.29   16.40
  -2  -2   8   75.89   12.40
  -2  -2   8   48.60    8.50
   2  -2  -8   52.69    9.50
  -2  -2   8   77.69   11.20
   2  -2  -8   76.79   11.90
  -2  -2   8   51.49    9.30
   2  -2  -8   60.19   10.10
   2  -2  -8   83.39   11.10
  -2   2   7  197.48   20.00
  -2   2   7  219.38   19.90
  -2   2   7  230.38   28.90
  -2   2   7  204.18   21.20
  -2   2   7  213.58   34.70
   2   2  -7  212.98   16.10
  -2   2   7  225.08   20.90
  -2   2   7  188.78   18.40
   2   2  -7  209.68   16.70
  -2  -2   7  217.88   30.50
  -2  -2   7  212.08   20.40
   2  -2  -7  222.28   18.30
   2  -2  -7  209.08   17.60
   2  -2  -7  228.78   19.90
  -2  -2   7  229.48   20.80
  -2  -2   7  234.68   20.80
   2  -2  -7  189.28   20.50
  -2  -2   7  223.48   22.20
  -2  -2   7  218.98   19.20
   2  -2  -7  199.38   18.50
  -2  -2   7  207.78   20.20
  -2   2   6  388.56   35.50
  -2   2   6  342.77   26.90
  -2   2   6  370.76   26.80
  -2   2   6  391.96   25.80
  -2   2   6  375.36   26.00
   2   2  -6  340.57   28.40
  -2   2   6  329.97   26.30
   2   2  -6  340.67   27.60
  -2   2   6  391.16   43.40
  -2   2   6  328.67   27.90
   2   2  -6  418.36   26.90
   2  -2  -6  356.06   27.70
   2  -2  -6  350.66   25.40
  -2  -2   6  362.06   37.70
  -2  -2   6  369.06   27.80
  -2  -2   6  373.26   25.80
   2  -2  -6  405.26   33.20
  -2  -2   6  369.76   28.10
  -2  -2   6  354.96   25.80
  -2  -2   6  347.47   27.20
  -2  -2   6  397.86   28.20
   2  -2  -6  328.87   26.10
  -2  -2   6  271.87   45.30
   2  -2  -6  361.26   24.10
   2  -2  -6  320.97   25.60
   2  -2  -6  359.96   24.20
  -2   2   5    3.30    6.50
  -2   2   5    4.50    5.10
   2   2  -5   -2.60    4.70
   2   2  -5   -3.50    3.30
  -2   2   5    0.10    3.30
   2   2  -5   -5.30    4.40
   2  -2  -5   -0.60    3.20
   2  -2  -5    0.20    3.90
   2  -2  -5    1.10    4.10
  -2  -2   5   -2.70    4.40
   2  -2  -5    2.70    4.00
   2   2  -4  399.06   25.10
   2   2  -4  348.47   23.30
  -2   2   4  363.06   24.70
   2   2  -4  423.86   22.80
   2   2  -4  425.86   23.80
  -2   2   4  431.46   26.10
  -2  -2   4  485.35   24.80
   2  -2  -4  446.16   24.50
   2  -2  -4  418.66   26.50
   2  -2  -4  464.05   24.80
  -2  -2   4  417.76   24.50
   2   2  -3 1074.89   52.09
  -2   2   3 1128.89   51.19
   2   2  -3 1044.60   54.19
   2   2  -3 1060.59   51.89
  -2   2   3 1028.90   54.69
  -2  -2   3 1093.39   54.49
  -2  -2   3 1042.80   53.49
   2  -2  -3 1109.09   55.49
   2  -2  -3 1110.39   53.49
  -2   2   2 3299.97  162.58
   2   2  -2 3380.56  160.68
   2   2  -2 3315.67  160.78
   2   2  -2 3394.86  161.28
   2  -2  -2 3426.16  163.48
  -2  -2   2 3645.54  162.08
   2  -2  -2 3248.48  160.48
   2  -2  -2 3403.66  162.88
  -2  -2   2 3593.94  161.08
   2  -2  -2 3797.12  161.88
   2   2  -1 1261.17   60.89
  -2   2   1 1281.37   61.59
   2   2  -1 1320.47   61.19
  -2   2   1 1196.08   61.89
   2  -2  -1 1442.86   62.69
  -2  -2   1 1275.27   61.39
   2  -2  -1 1309.77   62.19
  -2  -2   1 1271.37   61.79
   2   2   0   57.89    4.10
   2   2   0   60.19    4.40
  -2   2   0   58.09    4.40
   2  -2   0   57.49    3.80
  -2  -2   0   59.59    4.40
   2  -2   0   52.99    4.50
   2  -2   0   54.59    4.10
  -2  -2   0   58.59    4.40
  -2   2  -1 1528.95   72.39
   2   2   1 1479.95   72.29
   2  -2   1 1492.25   72.59
  -2  -2  -1 1527.45   72.89
  -2  -2  -1 1582.34   73.19
   2   2   2 3790.02  161.28
   2   2   2 3195.68  162.08
  -2   2  -2 3318.97  160.08
  -2   2  -2 3562.64  162.98
   2   2   2 3140.59  162.18
   2   2   2 3404.66  161.78
   2  -2   2 3428.76  160.78
  -2  -2  -2 3385.16  161.58
  -2  -2  -2 3590.74  162.28
  -2   2  -3   84.69    4.70
   2   2   3   86.49    5.40
   2   2   3   75.29    8.20
  -2   2  -3   79.59    6.80
   2   2   3   83.79    8.10
   2   2   3   79.59    7.10
   2   2   3   87.99    8.70
  -2   2  -3   85.69    4.70
  -2   2  -3   94.69    8.90
  -2   2  -3   77.69    6.10
   2   2   3   70.49    5.90
  -2  -2  -3   77.59    7.60
  -2  -2  -3   90.79    8.40
   2  -2   3   76.29    7.50
  -2   2  -4  914.71   52.59
   2   2   4  950.30   52.49
   2   2   4  956.50   51.99
   2   2   4 1062.59   52.39
  -2  -2  -4  930.11   50.19
   2  -2   4 1008.50   50.99
  -2  -2  -4  930.81   49.99
  -2  -2  -4  942.91   51.59
   2   2   5   59.39   13.00
   2   2   5   47.90   12.20
   2   2   5   37.30   13.10
   2   2   5   48.40   11.20
  -2   2  -5   38.20    9.50
   2   2   5   42.30    8.70
  -2   2  -5   38.80    7.00
  -2   2  -5   44.00    6.60
   2   2   5   65.39   18.20
   2  -2   5   39.40    9.40
   2  -2   5   40.80   10.20
  -2  -2  -5   39.80    7.30
  -2  -2  -5   42.70   10.40
  -2  -2  -5   55.09   10.20
  -2  -2  -5   48.90   10.00
   2  -2   5   47.70   10.90
  -2  -2  -5   42.70    8.20
   2  -2   5   36.90    8.70
  -2  -2  -5   36.80    8.60
  -2  -2  -5   40.20    9.10
   2  -2   5   51.69    9.80
   2   2   6  140.79   15.40
   2   2   6  147.59   16.90
   2   2   6  194.08   20.10
   2   2   6  124.39   15.30
  -2   2  -6  158.68   13.60
  -2   2  -6  154.08   18.00
  -2   2  -6  144.09   12.50
   2   2   6  139.29   22.00
   2   2   6  154.38   16.20
  -2  -2  -6  149.29   14.10
   2  -2   6  123.49   17.20
   2  -2   6  127.09   15.50
  -2  -2  -6  150.68   15.70
  -2  -2  -6  146.49   14.10
   2  -2   6  190.28   18.30
  -2  -2  -6  135.49   17.20
   2  -2   6  136.39   22.80
  -2  -2  -6  161.48   15.50
   2  -2   6  169.58   15.80
   2  -2   6  187.18   17.30
   2   2   7   93.89   16.80
  -2   2  -7   89.49   10.30
  -2   2  -7   71.49   10.30
  -2   2  -7   94.19   13.50
   2   2   7   91.99   13.80
   2   2   7   58.99   10.70
   2   2   7   84.39   19.00
   2   2   7   58.99   10.80
   2   2   7   83.59   11.90
   2   2   7   82.29   13.70
   2   2   7  104.59   14.80
   2  -2   7   87.69   12.10
  -2  -2  -7   89.69   10.70
  -2  -2  -7   78.29   11.60
   2  -2   7   86.69   11.40
  -2  -2  -7   81.89   12.10
  -2  -2  -7   83.69   11.60
   2  -2   7   58.39   16.20
   2  -2   7  107.99   14.30
  -2  -2  -7   93.49   12.10
   2  -2   7  105.29   13.40
   2  -2   7   99.79   12.20
   2  -2   7   96.09   14.20
   2   2   8   91.79   13.50
   2   2   8  119.79   13.70
  -2   2  -8   98.69   11.00
   2   2   8   79.99   12.50
   2   2   8   81.69   11.00
  -2   2  -8  102.99   11.70
  -2   2  -8   96.09    9.80
  -2  -2  -8  101.69   11.60
   2  -2   8   99.19   11.60
   2  -2   8  110.19   18.00
   2  -2   8   93.39   11.20
  -2  -2  -8  113.19   13.10
   2  -2   8   92.09   12.40
   2  -2   8   86.99   10.20
   2  -2   8  101.09   12.30
  -2  -2  -8   98.29   10.90
  -2  -2  -8   92.89   11.80
   2   2   9  208.78   16.90
   2   2   9  148.29   15.50
  -2   2  -9  176.28   13.10
  -2  -2  -9  196.68   13.50
  -2  -2  -9  174.58   17.30
   2  -2   9  217.78   16.40
   2  -2   9  195.88   15.00
  -2   3   9    8.40    5.70
  -2   3   9    7.70    5.30
  -2  -3   9    5.10    7.00
  -2  -3   9    5.60    3.60
  -2  -3   9    1.90    3.70
  -2  -3   9    7.30    4.30
   2  -3  -9    6.30    4.20
  -2  -3   9    0.10    4.80
   2  -3  -9    6.40    3.60
   2  -3  -9    8.90    6.30
  -2   3   8   89.49   14.70
  -2   3   8   92.69   18.90
   2   3  -8   83.99   11.50
  -2   3   8   77.59   11.20
  -2   3   8   93.79   13.60
   2   3  -8  115.49   11.10
  -2   3   8   96.79   12.80
  -2  -3   8   94.29   10.70
   2  -3  -8   82.29   12.30
  -2  -3   8   98.69   12.30
  -2  -3   8   95.09   11.40
   2  -3  -8   92.09   11.00
   2  -3  -8   81.79   13.00
  -2  -3   8  104.49   12.10
   2  -3  -8   88.19   11.10
   2  -3  -8   88.19   14.40
  -2  -3   8   82.39   12.40
  -2   3   7   -9.80    8.20
  -2   3   7    1.50    9.60
  -2   3   7   -4.90    6.50
  -2   3   7    3.00    8.10
  -2   3   7    4.00    7.90
  -2   3   7   12.80    7.50
  -2   3   7   -0.60    7.40
  -2   3   7    1.60   10.40
   2   3  -7    6.50    6.90
  -2   3   7   -5.30   10.00
   2   3  -7    7.60    6.50
  -2  -3   7   11.70    7.80
  -2  -3   7    0.80    5.60
   2  -3  -7    9.80    9.60
  -2  -3   7    6.90    6.40
  -2  -3   7   -3.30   11.20
  -2  -3   7    0.50    7.70
  -2  -3   7    9.10    7.60
  -2  -3   7   -2.40    5.50
   2  -3  -7    3.00    4.10
   2  -3  -7    5.80    6.20
   2  -3  -7   14.40    6.30
   2  -3  -7   -2.00    7.50
  -2   3   6  142.19   15.80
  -2   3   6  155.08   22.00
  -2   3   6  122.39   27.00
  -2   3   6  119.99   17.00
  -2   3   6  131.89   17.70
   2   3  -6  131.19   11.10
  -2   3   6  129.79   15.50
  -2   3   6  116.89   16.50
  -2   3   6  106.09   15.20
   2   3  -6  149.79   20.30
   2  -3  -6  141.69   16.40
  -2  -3   6  149.99   16.40
  -2  -3   6  128.19   14.50
  -2  -3   6  143.19   15.00
  -2  -3   6  156.28   27.00
   2  -3  -6  113.39   15.30
   2  -3  -6  145.59   13.60
   2  -3  -6  142.99   20.60
  -2  -3   6  119.69   15.90
   2  -3  -6  116.29   13.80
  -2  -3   6  131.79   16.60
  -2  -3   6  153.28   16.50
   2  -3  -6  133.39   13.40
  -2   3   5   -5.90    6.20
  -2   3   5    2.50   10.80
  -2   3   5    0.90    5.30
  -2   3   5   -1.60    3.90
  -2   3   5    0.60    9.70
  -2   3   5   13.10   10.00
  -2  -3   5    1.20    6.40
  -2  -3   5    9.10    7.70
   2  -3  -5   -0.70    7.30
   2  -3  -5    0.40    3.40
  -2  -3   5   -0.70    5.20
  -2  -3   5   -4.60    7.00
   2  -3  -5    0.60    4.60
   2  -3  -5   -2.40    4.00
  -2  -3   5    3.10    7.10
   2  -3  -5   -3.60    6.50
  -2  -3   5   -0.80    6.90
  -2  -3   5   -6.90    5.40
   2  -3  -5    3.20    4.90
   2  -3  -5    1.30    5.60
   2   3  -4    1.30    2.10
  -2   3   4    8.30    4.20
  -2   3   4   -1.00    6.10
  -2   3   4   16.00    4.50
   2   3  -4    5.00    3.70
   2  -3  -4    9.10    4.10
  -2  -3   4    3.40    3.40
  -2  -3   4    7.30    3.50
   2  -3  -4    8.00    3.30
   2  -3  -4    1.50    2.60
   2  -3  -4    8.30    4.00
   2  -3  -4   19.60    4.80
  -2   3   3  964.10   47.40
   2   3  -3  972.20   48.10
   2   3  -3  969.30   46.40
  -2   3   3  957.50   51.59
  -2   3   3  957.70   50.49
   2   3  -3 1007.40   46.80
   2  -3  -3  947.91   47.60
   2  -3  -3  977.90   50.99
   2  -3  -3 1039.00   49.60
  -2  -3   3  966.70   47.30
   2  -3  -3  919.91   49.60
  -2  -3   3  980.20   49.80
   2   3  -2 1196.78   57.99
   2   3  -2 1258.07   56.49
  -2   3   2 1222.98   57.59
  -2   3   2 1169.48   58.89
  -2   3   2 1029.60   59.29
   2   3  -2 1184.58   56.49
   2  -3  -2 1156.68   58.89
   2  -3  -2 1152.38   56.89
  -2  -3   2 1250.97   58.79
   2  -3  -2 1244.98   59.39
  -2  -3   1   10.40    2.30
  -2   3   0  331.17   19.20
  -2   3   0  329.07   17.80
   2   3   0  385.06   18.70
   2  -3   0  347.87   18.20
   2  -3   0  355.96   19.50
   2  -3   0  358.36   18.90
  -2  -3   0  356.56   19.10
   2  -3   0  368.36   18.10
  -2  -3   0  375.86   19.20
   2   3   1    6.80    2.60
   2   3   1    8.00    3.00
  -2   3  -1    7.50    1.80
   2   3   1    8.00    2.00
   2   3   1   10.60    2.50
   2   3   1    7.10    2.00
   2   3   1    6.20    2.60
  -2  -3  -1    6.10    2.50
  -2  -3  -1    8.00    2.30
   2  -3   1    6.90    2.20
  -2  -3  -1    6.70    2.10
   2   3   2 1975.00   93.49
  -2   3  -2 1832.82   91.59
   2   3   2 1816.32   93.29
   2   3   2 2027.10   92.59
   2   3   2 1863.51   92.59
   2   3   2 1964.60   91.49
  -2   3  -2 1910.31   91.09
   2  -3   2 1881.41   91.99
  -2  -3  -2 2229.88   94.29
  -2  -3  -2 1895.91   92.49
   2  -3   2 1878.61   90.59
  -2  -3  -2 1843.02   92.49
   2  -3   2 1907.71   92.89
  -2  -3  -2 1835.52   91.89
  -2   3  -3  202.98   12.40
  -2   3  -3  197.28   15.50
   2   3   3  201.78   13.80
  -2   3  -3  206.48   12.60
   2   3   3  182.68   11.50
   2   3   3  210.28   15.20
   2   3   3  197.68   14.90
   2   3   3  197.98   14.90
  -2  -3  -3  188.88   14.10
  -2  -3  -3  197.08   14.50
  -2  -3  -3  182.38   14.90
  -2  -3  -3  182.38   14.70
   2  -3   3  191.88   14.10
  -2  -3  -3  193.18   14.00
   2  -3   3  221.58   13.90
   2   3   4  267.17   20.60
  -2   3  -4  315.07   18.20
   2   3   4  305.27   21.40
  -2   3  -4  292.07   17.50
  -2   3  -4  287.67   22.10
  -2   3  -4  314.57   19.40
   2   3   4  280.07   20.90
  -2  -3  -4  297.97   19.90
  -2  -3  -4  296.47   20.90
  -2  -3  -4  299.87   21.00
  -2  -3  -4  287.47   21.20
  -2  -3  -4  294.27   19.70
   2  -3   4  288.97   19.10
  -2   3  -5   26.60    5.90
  -2   3  -5   15.90    4.50
   2   3   5   22.30    6.70
   2   3   5   21.60    7.70
   2   3   5   21.40    7.60
   2   3   5   30.30   11.40
   2   3   5   28.30   18.80
  -2   3  -5   15.10    8.50
   2   3   5   21.40    9.90
   2   3   5   47.50   12.90
  -2  -3  -5   19.10    7.50
   2  -3   5   17.30    7.60
  -2  -3  -5   19.60    5.60
   2  -3   5    1.20   13.80
   2  -3   5   26.30    8.60
  -2  -3  -5   16.30    7.90
   2  -3   5   20.50    7.80
   2  -3   5   13.20    8.40
  -2  -3  -5   28.50    8.20
  -2  -3  -5   33.70    8.90
   2  -3   5   16.50    8.10
   2  -3   5   26.30   16.90
  -2  -3  -5   22.00    6.60
   2  -3   5   15.50    6.10
   2   3   6  103.09   16.70
   2   3   6   74.69   12.60
   2   3   6   98.89   24.10
  -2   3  -6   91.89   10.20
   2   3   6   94.29   19.10
  -2   3  -6   68.09   10.10
   2   3   6   95.09   15.40
   2   3   6  102.79   14.00
   2  -3   6   85.49   14.20
  -2  -3  -6   89.09   14.30
   2  -3   6   91.79   14.30
   2  -3   6  104.39   14.30
   2  -3   6  107.59   12.90
  -2  -3  -6  100.49   11.50
  -2  -3  -6   86.49   11.80
   2  -3   6  121.99   30.10
  -2  -3  -6   87.69   12.20
   2  -3   6  106.09   13.80
  -2  -3  -6   92.29   11.60
   2  -3   6  109.29   15.50
   2   3   7   25.30   11.30
   2   3   7   15.30    8.60
   2   3   7   21.20   10.90
  -2   3  -7   19.40    5.70
  -2   3  -7    8.60    4.80
   2   3   7    6.70   10.20
  -2   3  -7   10.30    7.80
   2   3   7   11.30    6.60
   2   3   7   18.00    8.00
   2  -3   7   11.80    7.80
   2  -3   7    7.10    7.20
   2  -3   7   22.90    7.10
  -2  -3  -7   13.40    6.80
  -2  -3  -7   22.30    7.30
   2  -3   7   19.80    8.90
  -2  -3  -7   22.00    5.90
   2  -3   7   17.40    5.30
   2  -3   7   22.90   14.20
  -2  -3  -7   17.40    6.60
  -2  -3  -7   23.50    7.10
   2  -3   7   11.70    6.50
   2   3   8  165.78   18.30
  -2   3  -8  186.68   13.70
  -2   3  -8  187.38   15.60
   2   3   8  174.68   16.70
  -2   3  -8  167.48   15.70
   2   3   8  144.09   15.30
  -2   3  -8  181.18   13.90
  -2  -3  -8  193.68   14.80
  -2  -3  -8  179.58   14.60
  -2  -3  -8  189.68   16.40
   2  -3   8  171.68   14.80
   2  -3   8  187.48   16.30
   2  -3   8  202.88   16.50
  -2  -3  -8  182.88   16.00
   2  -3   8  195.78   16.20
   2  -3   8  187.48   14.70
  -2   4   8    4.20    6.80
  -2   4   8   21.60    9.10
   2  -4  -8   15.60    5.60
  -2  -4   8   13.60    4.90
  -2  -4   8   11.40    4.40
  -2  -4   8    3.70    6.60
   2  -4  -8    7.80    6.60
  -2  -4   8   12.10    6.30
   2  -4  -8    6.20    6.00
  -2  -4   8   15.80   11.70
   2  -4  -8   10.40    7.20
  -2  -4   8   16.80    6.00
   2  -4  -8    5.20    5.00
  -2  -4   8   11.20    6.50
  -2   4   7    1.40   11.20
  -2   4   7   17.60    8.80
  -2   4   7    8.80    8.20
   2   4  -7    6.00    5.70
  -2   4   7   -4.00    9.60
  -2   4   7   15.10   10.70
  -2  -4   7   10.80    7.50
   2  -4  -7   16.10    7.40
   2  -4  -7    4.00    5.10
  -2  -4   7   13.40    5.50
   2  -4  -7    1.70    5.80
  -2  -4   7  -10.90   13.30
  -2  -4   7   10.50    7.90
  -2  -4   7   11.90    6.60
   2  -4  -7    3.50    6.40
   2  -4  -7   10.80    5.60
  -2  -4   7   25.30    8.60
  -2   4   6   61.59   15.90
  -2   4   6   50.09   11.00
  -2   4   6   70.49   15.40
  -2   4   6   72.19   14.30
  -2   4   6   48.00   11.60
  -2   4   6   50.69   18.30
   2   4  -6   65.99    8.80
  -2   4   6   71.39   11.90
   2  -4  -6   57.09   11.00
  -2  -4   6   60.69   10.80
  -2  -4   6   69.49   12.70
  -2  -4   6   67.49   12.90
   2  -4  -6   66.49    9.60
   2  -4  -6   72.09   11.00
  -2  -4   6   65.29   11.70
  -2  -4   6   70.99   11.20
  -2  -4   6   62.49   11.80
   2  -4  -6   44.40   10.20
  -2  -4   6   78.59   31.90
   2  -4  -6   71.99   13.90
   2   4  -5   55.99   11.90
  -2   4   5   68.09   11.50
  -2   4   5   71.39   20.30
  -2   4   5  103.99   21.10
  -2   4   5   58.79   14.20
   2   4  -5   67.89    7.60
  -2   4   5   51.99   10.70
  -2   4   5   53.89   13.20
   2  -4  -5   68.69    9.30
   2  -4  -5   70.39    9.40
   2  -4  -5   61.39   11.10
   2  -4  -5   64.79   11.50
  -2  -4   5   65.19   12.60
  -2  -4   5   14.10   21.80
  -2  -4   5   63.19   12.00
   2  -4  -5   64.09   11.30
  -2  -4   5   69.59   12.50
  -2  -4   5   64.99   14.20
  -2  -4   5   60.39   10.60
  -2  -4   5   64.19   11.40
   2  -4  -5   51.09    9.20
   2  -4  -5   40.10    9.60
  -2  -4   5   77.69   11.40
  -2   4   4   33.20    7.90
   2   4  -4   44.40    9.20
  -2   4   4   49.20    9.30
   2   4  -4   36.70    5.70
  -2   4   4   60.49    7.70
   2  -4  -4   43.10    8.70
   2  -4  -4   31.80    5.40
  -2  -4   4   30.40    7.20
   2   4  -3  720.83   34.90
  -2   4   3  741.73   37.30
   2   4  -3  671.33   34.50
   2   4  -3  743.83   38.10
  -2   4   3  677.03   39.30
  -2   4   3  735.83   40.20
  -2  -4   3  749.23   39.70
   2  -4  -3  666.53   39.00
   2  -4  -3  859.51   43.10
   2  -4  -3  674.03   36.80
   2  -4  -3  772.52   40.50
   2   4  -2   73.79    5.30
  -2   4   2   68.49    8.10
   2   4  -2  104.99    7.70
   2   4  -2   84.69    5.80
  -2   4   2   80.29    8.10
  -2   4   2   98.79    7.40
   2  -4  -2   82.59    7.30
  -2  -4   2   75.79    7.50
   2  -4  -2   78.39    7.50
   2  -4  -2   69.39    6.20
   2   4  -1  536.05   27.50
   2   4  -1  504.85   29.60
  -2   4   1  570.94   27.90
   2   4  -1  507.55   26.80
   2   4  -1  550.04   27.40
  -2   4   1  521.75   28.60
  -2   4   1  479.75   29.10
  -2  -4   1  547.45   28.90
   2  -4  -1  519.25   28.60
   2  -4  -1  547.35   28.90
   2  -4  -1  564.94   28.90
  -2  -4   1  562.64   27.90
   2   4   0   86.19    7.30
   2   4   0   91.99    7.20
   2   4   0   82.29    6.30
   2   4   0   90.19    7.20
  -2   4   0   77.09    7.10
   2   4   0   78.99    6.10
  -2  -4   0   84.29    7.20
   2  -4   0   86.79    6.40
   2  -4   0   88.09    7.00
  -2  -4   0   92.79    7.30
   2  -4   0   84.09    7.20
   2   4   1  145.19   11.30
   2   4   1  176.78   11.30
  -2   4  -1  165.78   11.40
  -2   4  -1  175.48   10.70
   2   4   1  133.99   10.50
   2   4   1  144.99   10.40
  -2  -4  -1  147.89    9.20
   2  -4   1  180.98   11.50
   2   4   2 1023.80   53.29
   2   4   2  989.10   53.49
   2   4   2 1035.50   52.59
   2   4   2  965.40   51.79
   2   4   2  983.70   52.69
  -2   4  -2 1058.69   52.39
  -2   4  -2 1061.89   51.89
   2   4   2 1027.20   51.19
  -2   4  -2 1029.70   50.59
  -2  -4  -2 1173.58   54.09
  -2  -4  -2 1000.30   51.49
  -2  -4  -2 1024.20   51.29
   2  -4   2 1002.30   51.79
   2  -4   2  981.00   52.39
  -2  -4  -2  993.90   51.99
   2   4   3  308.57   20.90
   2   4   3  338.37   19.50
   2   4   3  319.07   22.60
  -2   4  -3  369.36   20.70
  -2   4  -3  351.36   21.70
   2   4   3  323.47   22.40
   2   4   3  331.67   22.60
   2   4   3  377.56   22.40
  -2   4  -3  324.47   23.50
  -2  -4  -3  358.76   22.00
   2  -4   3  316.47   20.40
  -2  -4  -3  337.57   20.70
  -2  -4  -3  340.07   22.00
  -2  -4  -3  318.37   21.30
  -2  -4  -3  384.96   22.90
  -2  -4  -3  341.17   22.70
   2   4   4    5.10    4.40
  -2   4  -4    6.20    4.40
  -2   4  -4   -0.20    2.90
   2   4   4  -15.10    9.80
  -2   4  -4   -3.10    5.20
  -2   4  -4    9.60    4.80
   2   4   4    1.50    9.80
   2   4   4   -7.20    4.50
   2   4   4    2.60    4.30
   2  -4   4    9.30    6.40
  -2  -4  -4   -0.60    4.50
  -2  -4  -4   -2.20    6.70
  -2  -4  -4    5.50    4.40
  -2  -4  -4    5.20    4.30
   2  -4   4   -3.20    6.80
   2  -4   4   -6.30    6.50
  -2  -4  -4    2.70    5.90
  -2  -4  -4    4.90    3.70
  -2  -4  -4    5.40    4.60
  -2  -4  -4    5.40    4.20
   2  -4   4    4.80    5.80
   2   4   5   28.30    8.10
   2   4   5   18.30   11.00
   2   4   5   17.40   12.10
   2   4   5   25.60    8.00
  -2   4  -5   18.00   10.20
  -2   4  -5   14.80    4.60
   2   4   5   26.40   11.80
  -2   4  -5   17.50    5.90
   2   4   5   30.50    7.90
   2  -4   5   24.90    8.00
  -2  -4  -5   22.90    7.40
   2  -4   5   24.00    7.00
  -2  -4  -5    4.90   13.60
   2  -4   5   22.40    8.30
  -2  -4  -5   22.70    9.30
  -2  -4  -5   28.10    7.20
   2  -4   5   21.80    8.60
  -2  -4  -5   24.70    6.20
   2  -4   5   26.40   12.00
  -2  -4  -5   21.20    7.80
  -2  -4  -5   39.70   10.30
   2  -4   5   16.80    7.30
  -2  -4  -5   19.20    6.70
   2  -4   5   27.50    8.50
  -2  -4  -5   14.80    8.30
   2   4   6   14.90    6.90
  -2   4  -6   22.90    6.80
   2   4   6    9.00    7.20
  -2   4  -6   19.40    5.60
   2   4   6   11.40   10.90
  -2   4  -6   20.10    5.30
   2   4   6   11.30    7.40
   2   4   6   12.70    9.50
  -2  -4  -6   12.50    7.50
   2  -4   6   14.30    6.30
   2  -4   6   44.10   13.50
  -2  -4  -6   14.50    6.10
  -2  -4  -6    5.10    6.00
  -2  -4  -6   16.10    7.90
  -2  -4  -6   17.30    6.00
   2  -4   6   18.20    8.20
   2  -4   6   21.00    8.00
   2  -4   6   11.70    6.90
   2  -4   6   19.90    7.70
   2  -4   6   20.20    8.20
  -2   4  -7   -0.80    4.80
   2   4   7    4.20    9.60
   2   4   7    2.80    7.60
   2   4   7    5.90    7.30
  -2   4  -7   -3.40    6.50
  -2   4  -7    5.70    8.20
   2   4   7   -6.30    7.80
   2   4   7   32.30   10.00
  -2   4  -7    0.40    8.60
   2  -4   7    6.70    6.00
  -2  -4  -7    0.00    5.30
   2  -4   7    2.80    5.00
  -2  -4  -7   -4.50    6.40
   2  -4   7   -4.00    6.20
  -2  -4  -7    6.20    5.10
  -2  -4  -7   11.30    5.20
   2  -4   7    5.60    4.20
  -2  -4  -7    7.60    5.70
   2  -4   7    7.40    5.70
   2  -4   7    1.00    5.90
  -2   4  -8   84.99   12.80
  -2   4  -8   72.99   13.50
  -2   4  -8   75.39   10.70
   2   4   8   64.29    9.70
  -2   4  -8   73.99    8.70
   2  -4   8   66.99    9.20
   2  -4   8   93.79   11.90
  -2  -4  -8   75.09   10.40
   2  -4   8   62.19    8.40
  -2  -4  -8   70.49   10.20
  -2  -4  -8   66.99   10.20
   2  -4   8   78.89   10.20
   2  -4   8   46.10    8.70
   2  -4   8   73.99    9.40
  -2  -4  -8   66.19    9.70
  -2   5   8   36.70    7.80
  -2   5   8   42.00    8.40
  -2  -5   8   39.20    7.00
  -2  -5   8   58.29    8.90
   2  -5  -8   67.99   15.80
   2  -5  -8   47.10    8.00
   2  -5  -8   41.40    8.20
  -2  -5   8   70.39    9.60
  -2  -5   8   55.29   10.70
   2  -5  -8   53.49    9.40
  -2  -5   8   43.30    6.80
  -2  -5   8   34.90    5.90
   2  -5  -8   65.79   11.00
  -2   5   7   14.50   20.70
  -2   5   7   16.10    9.20
  -2   5   7   15.50   10.50
  -2  -5   7   29.10    7.90
   2  -5  -7   12.80    6.00
  -2  -5   7   18.30    6.60
   2  -5  -7   24.40    8.10
   2  -5  -7   27.00    6.80
  -2  -5   7   26.10    7.30
  -2  -5   7   30.60   12.00
   2  -5  -7   26.90    8.00
  -2  -5   7   21.10    6.50
  -2  -5   7   21.40    7.30
   2  -5  -7   22.10    7.10
  -2  -5   7   25.80    6.60
  -2   5   6  201.08   20.00
  -2   5   6  167.08   21.90
  -2   5   6  220.28   20.50
   2   5  -6  201.58   18.30
  -2   5   6  226.78   24.70
  -2   5   6  242.58   26.80
   2  -5  -6  230.38   19.40
  -2  -5   6  229.78   25.20
  -2  -5   6  254.17   19.40
  -2  -5   6  231.58   18.90
  -2  -5   6  242.38   21.20
   2  -5  -6  236.08   18.60
  -2  -5   6  201.08   19.70
  -2  -5   6  245.78   20.40
  -2  -5   6  236.98   20.50
   2  -5  -6  238.88   20.60
   2  -5  -6  227.08   19.90
   2  -5  -6  213.28   20.20
  -2   5   5  313.17   23.70
   2   5  -5  271.07   21.40
   2   5  -5  240.98   27.10
  -2   5   5  285.47   23.80
  -2   5   5  298.67   27.40
  -2   5   5  336.87   28.40
  -2   5   5  244.78   21.90
  -2   5   5  342.77   32.60
  -2  -5   5  334.87   24.50
  -2  -5   5  307.37   25.10
  -2  -5   5  323.57   24.60
  -2  -5   5  319.17   22.50
   2  -5  -5  319.07   24.00
   2  -5  -5  298.97   24.50
  -2  -5   5  298.17   22.50
  -2  -5   5  288.77   23.90
   2  -5  -5  292.67   21.60
   2  -5  -5  287.37   22.10
   2  -5  -5  293.07   25.90
  -2  -5   5  292.87   27.40
  -2  -5   5  325.07   24.60
   2  -5  -5  294.67   23.00
   2  -5  -5  268.37   31.20
  -2   5   4  317.57   30.50
   2   5  -4  357.76   20.20
  -2   5   4  372.06   25.20
   2   5  -4  339.47   26.70
  -2   5   4  385.46   26.50
  -2   5   4  405.56   25.90
  -2  -5   4  372.16   26.30
  -2  -5   4  370.96   25.10
   2  -5  -4  362.96   24.40
   2  -5  -4  354.66   24.40
  -2  -5   4  363.76   25.80
   2  -5  -4  328.57   25.20
   2  -5  -4  341.07   21.90
   2  -5  -4  346.97   26.70
   2  -5  -4  379.26   25.90
  -2  -5   4  363.46   25.30
   2  -5  -4  397.56   26.50
  -2  -5   4  410.86   27.70
  -2  -5   4  402.16   26.90
  -2   5   3   65.69    8.80
  -2   5   3   61.19   10.70
   2   5  -3   76.49    8.20
  -2   5   3   60.29    7.50
  -2   5   3   83.49   11.90
  -2   5   3   47.50    9.00
  -2   5   3   74.19    9.60
   2   5  -3   68.99    6.40
   2  -5  -3   73.79    7.50
   2  -5  -3   63.19    9.30
  -2  -5   3   76.09    8.60
   2  -5  -3   75.09    9.90
   2  -5  -3   76.29    8.90
   2  -5  -3   82.59   10.20
   2   5  -2  175.88   10.90
   2   5  -2  162.48   10.40
  -2   5   2  201.18   13.30
  -2   5   2  166.28   14.00
  -2   5   2  177.38   14.30
  -2   5   2  189.08   20.60
   2   5  -2  181.58   11.60
   2   5  -2  221.88   14.10
  -2   5   2  198.68   13.40
   2  -5  -2  166.18   14.60
   2  -5  -2  179.58   13.00
   2  -5  -2  176.08   12.30
  -2  -5   2  200.78   14.30
   2  -5  -2  187.18   13.50
  -2   5   1  332.07   20.40
  -2   5   1  326.87   20.20
  -2   5   1  332.07   20.10
  -2   5   1  299.77   20.30
   2   5  -1  316.67   19.90
   2   5  -1  325.17   18.70
   2   5  -1  333.37   18.60
  -2   5   1  319.27   20.60
   2   5  -1  302.67   17.70
   2  -5  -1  314.97   19.80
   2  -5  -1  338.87   19.90
   2  -5  -1  343.67   19.40
  -2  -5   1  331.17   20.10
  -2  -5   1  322.67   19.30
  -2   5   0 1845.92   99.09
   2   5   0 2155.68   99.69
  -2   5   0 2055.19   99.39
  -2   5   0 2095.99   98.99
   2   5   0 2118.79   97.99
   2   5   0 2079.49   98.89
   2   5   0 1993.80   98.69
  -2   5   0 1924.41  100.89
  -2  -5   0 2051.89   99.19
   2  -5   0 2146.89   99.09
   2  -5   0 1990.50   99.19
   2  -5   0 2052.59   99.09
   2  -5   0 1991.90   97.09
   2   5   1   82.99    7.80
   2   5   1   95.69    9.50
   2   5   1   84.39   15.90
  -2   5  -1   91.59    8.30
   2   5   1   81.89    8.70
  -2   5  -1   77.29    8.00
  -2   5  -1   62.69    8.30
   2   5   1   63.69    7.10
   2   5   1   70.89    7.70
  -2  -5  -1   75.39    5.70
  -2  -5  -1   86.49    7.80
   2  -5   1   91.39    8.40
   2   5   2   26.70    6.90
   2   5   2   18.00    6.10
  -2   5  -2   26.90    5.40
  -2   5  -2   28.80    5.50
  -2   5  -2   21.00    4.40
  -2   5  -2   22.70    5.30
   2   5   2   30.10    6.90
   2   5   2   19.70    4.40
   2   5   2   18.40    5.60
   2   5   2   32.50    6.60
   2   5   2   26.10    5.60
  -2  -5  -2   16.80    3.80
   2  -5   2   22.20    5.30
  -2  -5  -2   28.20    6.90
  -2  -5  -2   32.00    5.80
  -2   5  -3  103.89    9.00
   2   5   3  108.29   11.00
   2   5   3  151.28   21.50
  -2   5  -3  116.99   10.80
   2   5   3  100.69   10.10
   2   5   3  107.39   12.20
  -2   5  -3  109.09   10.30
   2   5   3   99.39   11.90
  -2   5  -3  103.29   11.00
   2   5   3  109.49   11.80
  -2   5  -3   92.59   12.40
   2   5   3  112.39   12.20
   2   5   3   99.19   12.80
  -2  -5  -3  124.29   22.70
  -2  -5  -3  119.59   11.70
   2  -5   3  110.59   14.40
   2  -5   3  113.59   10.90
   2  -5   3  115.19   11.30
  -2  -5  -3  104.29   10.10
   2  -5   3  109.19   13.50
  -2  -5  -3  107.89   11.30
  -2  -5  -3  111.39   11.70
   2   5   4    6.90    9.30
  -2   5  -4    0.70    4.90
  -2   5  -4    1.20    6.10
  -2   5  -4   -2.70    7.20
   2   5   4   21.50   11.00
   2   5   4    0.60    4.70
   2   5   4   -4.10   10.60
   2   5   4    1.80    5.10
   2   5   4   -2.00    5.00
  -2  -5  -4    7.40    5.40
   2  -5   4    6.20    8.90
  -2  -5  -4    2.40    4.50
  -2  -5  -4   16.10    6.40
   2  -5   4    3.70    4.80
  -2  -5  -4    0.00    7.20
   2  -5   4    0.00    5.60
   2  -5   4   -1.70    6.50
  -2  -5  -4   10.00    5.00
   2  -5   4   -1.80    6.90
   2  -5   4   -2.70    6.40
  -2  -5  -4   -3.50    8.40
   2  -5   4    2.90    4.90
  -2  -5  -4   30.40    7.40
  -2  -5  -4   17.90    7.40
   2   5   5  192.68   18.50
   2   5   5  152.78   17.50
  -2   5  -5  134.99   15.80
  -2   5  -5  152.68   14.00
  -2   5  -5  170.98   13.90
   2   5   5  165.98   17.00
   2   5   5  207.58   22.60
  -2  -5  -5  182.18   15.70
  -2  -5  -5  169.38   16.00
  -2  -5  -5  169.18   16.10
   2  -5   5  192.28   18.30
  -2  -5  -5  174.38   17.40
   2  -5   5  162.08   32.90
   2  -5   5  182.38   17.30
   2  -5   5  222.58   18.20
  -2  -5  -5  165.18   17.30
  -2  -5  -5  184.98   17.10
   2  -5   5  205.28   16.80
   2  -5   5  212.88   19.10
  -2   5  -6   97.49   10.60
  -2   5  -6   90.49   10.30
   2   5   6   70.29   12.00
   2   5   6   86.09   18.00
   2   5   6  114.59   16.70
  -2   5  -6   71.59   12.10
   2   5   6  109.39   17.50
   2   5   6   84.59   15.10
  -2  -5  -6   99.39   11.70
   2  -5   6  109.39   13.00
  -2  -5  -6   92.19   13.90
   2  -5   6   77.99   13.30
   2  -5   6   73.59   15.80
  -2  -5  -6   92.29   11.20
   2  -5   6   99.09   12.00
   2  -5   6   93.29   12.90
   2  -5   6   78.49   12.70
  -2  -5  -6   60.49   15.50
  -2  -5  -6   94.59   12.10
   2  -5   6   92.99   11.60
  -2  -5  -6   96.49   14.80
  -2   5  -7   -2.00    8.80
  -2   5  -7   25.40    6.00
  -2   5  -7   11.90    5.40
  -2   5  -7   17.20   11.00
   2   5   7    9.50   11.00
   2   5   7   18.00    8.00
   2   5   7   22.00    8.00
   2   5   7   11.80    8.20
   2  -5   7   12.50    6.20
  -2  -5  -7   16.60    5.20
  -2  -5  -7   13.40    5.90
   2  -5   7   12.40    6.20
  -2  -5  -7    4.20    9.60
  -2  -5  -7   16.70    6.60
   2  -5   7   15.00    6.10
   2  -5   7   17.30    7.00
  -2  -5  -7   29.30    7.80
   2  -5   7   23.10    6.20
   2  -5   7    9.70    6.00
  -2   5  -8  186.58   13.70
   2   5   8  149.29   13.20
   2  -5   8  186.68   13.50
   2  -5   8  174.88   14.40
  -2  -5  -8  198.08   14.30
  -2  -5  -8  143.89   11.30
   2  -5   8  169.48   13.40
  -2  -5  -8  165.08   13.00
   2  -5   8  182.78   12.70
   2  -5   8  168.88   13.80
  -2   6   8   42.30    8.00
  -2   6   8   51.89    9.20
  -2  -6   8   50.79    6.90
  -2  -6   8   23.20    4.80
   2  -6  -8   28.90    5.50
  -2  -6   8   30.90    5.80
  -2  -6   8   36.90    6.10
  -2  -6   8   31.50    5.30
   2  -6  -8   39.80    6.50
   2  -6  -8   43.80    7.30
  -2   6   7  166.38   17.30
  -2  -6   7  161.58   15.30
   2  -6  -7  182.68   16.10
  -2  -6   7  135.69   14.70
   2  -6  -7  156.28   13.60
  -2  -6   7  167.28   14.00
  -2  -6   7  149.99   12.90
  -2  -6   7  200.68   21.80
  -2  -6   7  156.78   15.00
   2  -6  -7  168.88   16.50
  -2  -6   7  183.68   15.70
   2  -6  -7  160.78   14.30
  -2   6   6   54.19   15.60
   2   6  -6   77.89    9.90
  -2   6   6   79.99   13.00
   2  -6  -6   74.69   10.80
  -2  -6   6   80.89   13.20
  -2  -6   6   80.49   10.60
   2  -6  -6   71.59   11.00
  -2  -6   6   76.09   22.60
  -2  -6   6   86.19   12.50
   2  -6  -6   47.30   15.10
  -2  -6   6   77.59   20.40
   2  -6  -6   46.00   11.40
   2  -6  -6   85.99   14.10
  -2  -6   6   95.79   12.20
  -2  -6   6   50.09   11.60
  -2  -6   6   87.79   14.20
   2  -6  -6  107.29   14.10
  -2   6   5  351.16   28.70
   2   6  -5  348.77   21.40
  -2   6   5  353.26   31.20
  -2   6   5  315.67   36.10
  -2   6   5  335.57   26.60
   2  -6  -5  369.46   26.60
   2  -6  -5  357.26   26.20
   2  -6  -5  355.96   27.20
  -2  -6   5  372.96   26.40
  -2  -6   5  377.56   27.40
  -2  -6   5  342.97   31.40
  -2  -6   5  377.66   25.60
   2  -6  -5  353.86   30.20
  -2  -6   5  351.36   24.90
  -2  -6   5  389.66   27.30
   2  -6  -5  363.46   25.40
  -2  -6   5  354.86   28.40
   2  -6  -5  338.87   24.30
   2   6  -4  548.05   35.50
   2   6  -4  580.14   31.50
  -2   6   4  606.84   37.20
  -2   6   4  589.04   37.30
  -2   6   4  620.14   40.50
  -2   6   4  583.44   35.80
   2   6  -4  554.04   42.90
   2  -6  -4  512.55   33.40
  -2  -6   4  621.14   37.10
   2  -6  -4  603.94   35.90
   2  -6  -4  591.64   37.10
  -2  -6   4  579.64   37.50
  -2  -6   4  620.84   43.10
  -2  -6   4  594.44   47.90
  -2  -6   4  589.24   35.80
   2  -6  -4  562.44   40.40
  -2  -6   4  638.94   37.50
   2  -6  -4  580.14   38.20
  -2  -6   4  609.84   37.20
  -2  -6   4  630.94   59.79
   2  -6  -4  574.64   37.60
   2  -6  -4  558.94   35.90
  -2  -6   4  590.24   35.70
   2  -6  -4  552.04   34.50
  -2   6   3  148.69   17.20
   2   6  -3  188.48   15.90
  -2   6   3  183.88   19.80
   2   6  -3  175.38   12.50
  -2   6   3  172.38   16.40
  -2   6   3  191.68   16.30
  -2   6   3  151.98   25.50
  -2   6   3  173.98   14.70
   2   6  -3  175.08   14.50
  -2   6   3  165.68   14.60
  -2   6   3  181.88   16.70
   2  -6  -3  175.28   16.00
  -2  -6   3  185.78   17.30
  -2  -6   3  212.38   21.60
   2  -6  -3  172.18   17.40
  -2  -6   3  172.98   15.80
  -2  -6   3  210.98   17.10
   2  -6  -3  185.18   16.60
   2  -6  -3  155.88   13.50
   2  -6  -3  187.68   18.40
   2  -6  -3  177.48   16.00
  -2  -6   3  169.18   18.40
  -2  -6   3  249.78   29.40
  -2  -6   3  176.58   17.70
   2   6  -2  465.55   27.30
   2   6  -2  443.06   24.50
  -2   6   2  436.16   27.90
  -2   6   2  350.16   26.30
  -2   6   2  418.26   27.00
  -2   6   2  455.75   31.20
  -2   6   2  438.96   29.10
  -2   6   2  438.66   27.10
   2   6  -2  418.46   25.40
   2  -6  -2  428.16   25.90
  -2  -6   2  435.46   27.60
  -2  -6   2  459.55   29.30
  -2  -6   2  406.16   32.10
   2  -6  -2  430.86   27.50
  -2  -6   2  454.65   27.70
   2  -6  -2  455.05   32.00
   2  -6  -2  402.66   26.10
  -2  -6   2  416.96   28.30
  -2   6   1   33.40    6.60
   2   6  -1   23.00    4.90
  -2   6   1   25.50    5.50
   2   6  -1   37.60    6.70
  -2   6   1   25.60    6.80
  -2   6   1   29.70    6.40
   2   6  -1   15.30    3.90
  -2  -6   1   22.00    6.00
   2  -6  -1   12.60    4.50
   2  -6  -1   32.40    6.80
   2  -6  -1   16.90    8.50
   2  -6  -1   22.90    6.30
   2   6   0  106.69   10.80
   2   6   0   87.59   10.20
   2   6   0   91.49    9.70
   2   6   0   88.79    8.50
  -2   6   0   98.29   10.00
  -2   6   0   87.29   11.10
  -2   6   0   94.09    9.90
   2   6   0   92.89    9.20
  -2   6   0   98.39    9.60
  -2  -6   0   94.19    9.40
  -2  -6   0  100.89   13.70
   2  -6   0   81.29    9.80
   2  -6   0   90.59    9.50
   2  -6   0   89.59    9.60
   2   6   1  280.67   20.50
  -2   6  -1  274.27   18.00
   2   6   1  258.97   18.20
   2   6   1  311.77   21.40
  -2   6  -1  295.37   18.90
  -2   6  -1  248.28   19.10
  -2   6  -1  286.57   19.50
   2   6   1  289.97   20.00
   2   6   1  269.57   19.00
   2  -6   1  266.57   18.80
   2  -6   1  278.17   19.30
  -2  -6  -1  291.87   19.10
  -2  -6  -1  297.77   20.00
   2   6   2  124.19   12.00
   2   6   2  124.29   12.30
  -2   6  -2  118.99   10.20
   2   6   2  106.19   12.00
   2   6   2  140.69   13.30
  -2   6  -2  119.69   10.90
  -2   6  -2  125.99   12.00
   2   6   2  122.99   16.30
   2   6   2  120.29   14.20
   2   6   2  133.69   13.30
  -2   6  -2  117.39   12.40
   2   6   2  109.89   14.90
   2   6   2  121.39   12.10
   2  -6   2  109.99   13.90
  -2  -6  -2  126.69   15.30
   2  -6   2  126.89   17.40
   2  -6   2  131.89   14.40
  -2  -6  -2  125.09   11.30
   2  -6   2  117.19   14.20
  -2  -6  -2  124.99   12.80
   2  -6   2  112.89   11.90
   2  -6   2  126.59   11.50
   2  -6   2   99.09   14.80
  -2  -6  -2  123.79   16.20
   2   6   3   23.90   14.10
  -2   6  -3   32.90    8.30
   2   6   3   37.60   11.90
  -2   6  -3   35.00    8.60
   2   6   3   43.20   10.80
  -2   6  -3   32.90    6.10
   2   6   3   44.30    9.40
   2   6   3   49.40    9.40
   2   6   3   41.80    9.20
   2   6   3   38.70    9.00
   2   6   3   47.50    9.30
   2   6   3   35.60    8.90
   2  -6   3   30.30    8.40
  -2  -6  -3   40.70   11.20
   2  -6   3   32.30    8.20
   2  -6   3   32.90    9.60
  -2  -6  -3   42.10    8.30
   2  -6   3   28.00    7.30
  -2  -6  -3   39.10    9.70
   2  -6   3   32.60    9.00
  -2  -6  -3   47.50   11.30
   2  -6   3   46.10    9.80
  -2  -6  -3   31.60    7.00
  -2   6  -4  523.25   29.30
  -2   6  -4  457.55   32.40
  -2   6  -4  508.65   31.40
   2   6   4  473.05   34.00
   2   6   4  459.85   32.80
   2   6   4  529.95   34.20
   2   6   4  505.85   38.80
   2   6   4  460.35   31.40
   2   6   4  530.45   36.10
  -2   6  -4  496.75   29.70
   2  -6   4  523.15   31.80
   2  -6   4  466.05   35.60
   2  -6   4  481.35   33.70
   2  -6   4  531.85   34.00
   2  -6   4  544.35   38.00
  -2  -6  -4  520.55   31.30
  -2  -6  -4  488.55   35.90
  -2  -6  -4  529.65   33.20
  -2  -6  -4  473.65   30.00
   2   6   5  446.96   33.40
   2   6   5  505.15   34.80
   2   6   5  509.35   39.30
  -2   6  -5  498.15   30.20
   2   6   5  615.14   41.80
   2   6   5  536.25   34.90
  -2   6  -5  425.46   39.80
  -2  -6  -5  517.85   33.90
  -2  -6  -5  538.95   33.80
  -2  -6  -5  479.05   30.40
   2  -6   5  550.74   32.80
   2  -6   5  549.05   34.40
   2  -6   5  499.05   39.70
  -2  -6  -5  466.95   35.90
  -2  -6  -5  462.45   30.50
   2  -6   5  506.35   33.20
  -2  -6  -5  498.85   33.30
   2  -6   5  548.55   33.30
   2  -6   5  509.75   33.50
   2  -6   5  542.45   34.10
   2   6   6    6.00   17.20
  -2   6  -6    9.80    9.10
  -2   6  -6   11.00    7.60
   2   6   6   11.40    8.70
   2   6   6    4.80   11.20
   2   6   6    8.70    7.10
  -2   6  -6   13.10    5.20
   2   6   6    8.50    6.40
  -2  -6  -6    8.00   10.30
  -2  -6  -6   12.40    5.70
  -2  -6  -6   12.70    6.10
  -2  -6  -6   12.40    5.30
   2  -6   6   19.90    7.10
  -2  -6  -6   11.40    8.10
   2  -6   6   11.60    6.70
   2  -6   6   11.50    5.90
   2  -6   6   15.30    5.60
   2  -6   6    9.60    8.10
   2  -6   6    0.80    8.80
   2  -6   6    8.90    4.40
  -2   6  -7    0.10    7.30
  -2   6  -7   -3.90    7.10
  -2   6  -7    3.00    6.10
   2   6   7   12.40    8.30
   2   6   7   -0.40    7.20
   2   6   7   -4.10    8.10
   2  -6   7    1.70    4.40
  -2  -6  -7    8.60    5.10
  -2  -6  -7    8.00    4.90
   2  -6   7    2.50    4.00
   2  -6   7   10.70    8.40
  -2  -6  -7    8.70    5.30
  -2  -6  -7   -6.30   20.90
   2  -6   7    5.30    5.20
  -2   7   7  134.09   13.90
  -2   7   7  134.49   15.20
  -2  -7   7  176.68   14.20
   2  -7  -7  140.39   12.20
  -2  -7   7  203.48   17.10
  -2  -7   7  189.18   14.80
   2  -7  -7  184.58   16.30
  -2  -7   7  128.69   11.70
  -2  -7   7  180.78   13.20
   2  -7  -7  199.18   15.50
  -2  -7   7  185.68   14.30
  -2   7   6  118.79   15.70
   2   7  -6   73.79   10.60
   2  -7  -6   77.69   12.30
  -2  -7   6   77.99    9.90
   2  -7  -6   71.09    9.40
  -2  -7   6   89.69   12.10
  -2   7   5   11.40    8.40
   2   7  -5    9.10    4.80
  -2   7   5    2.00   18.30
  -2   7   5    0.00    8.20
  -2   7   5   11.40   14.00
   2   7  -5    3.20    6.80
  -2   7   5   14.20    9.80
  -2  -7   5    7.30    5.40
  -2  -7   5   13.30    7.10
   2  -7  -5   10.30    6.20
   2  -7  -5    5.70   10.30
  -2  -7   5   11.80    6.90
  -2  -7   5   12.80   10.40
  -2  -7   5    3.20    6.30
   2  -7  -5   21.60    7.50
   2  -7  -5   -1.60    9.70
   2  -7  -5    7.70    6.20
  -2  -7   5   32.70   16.20
  -2  -7   5    3.20    7.70
   2   7  -4  132.99   11.70
  -2   7   4  147.79   20.40
  -2   7   4  148.59   16.10
  -2   7   4  142.59   22.90
  -2   7   4  161.08   17.50
  -2  -7   4  188.98   38.10
   2  -7  -4  137.19   16.10
  -2  -7   4  112.69   16.20
  -2  -7   4  135.09   16.00
  -2  -7   4  132.29   17.90
  -2  -7   4  155.98   15.10
  -2  -7   4  137.99   16.60
  -2  -7   4  136.29   15.20
   2  -7  -4  129.79   16.10
  -2  -7   4  118.99   19.70
   2  -7  -4  135.99   18.90
   2  -7  -4  149.88   14.30
  -2  -7   4  172.58   28.40
  -2   7   3   -3.40    9.20
  -2   7   3    0.70    5.60
  -2   7   3    5.80    8.50
   2   7  -3    3.90    4.70
  -2   7   3   -1.10    7.30
  -2   7   3   -2.20   10.00
   2   7  -3    7.50    3.90
   2   7  -3  -10.70    8.30
  -2   7   3    6.00    5.90
  -2   7   3    3.20    7.30
  -2  -7   3    5.20    6.70
  -2  -7   3   17.30   16.50
  -2  -7   3    3.00    5.50
  -2  -7   3   13.40   12.00
   2  -7  -3   16.30   10.90
  -2  -7   3    8.30    6.70
   2  -7  -3    6.00    6.90
  -2  -7   3   15.40    6.80
   2  -7  -3   10.00    8.00
   2  -7  -3    9.70    7.10
  -2  -7   3   17.20    6.90
  -2  -7   3   -4.80    7.60
  -2   7   2   10.20    6.50
  -2   7   2    9.90    5.80
   2   7  -2    3.30    7.20
   2   7  -2    0.20    3.10
  -2   7   2    9.10   16.80
  -2   7   2   -8.00    7.80
   2   7  -2    5.80    4.50
  -2   7   2    7.90    5.50
  -2   7   2    3.10    5.80
  -2   7   2    2.00    7.40
  -2  -7   2   -1.70    7.30
   2  -7  -2    6.70    7.10
  -2  -7   2    4.50    8.70
   2  -7  -2    2.60    6.90
  -2  -7   2    8.20    6.00
   2  -7  -2    9.10    5.90
  -2  -7   2   -1.20    7.00
  -2  -7   2   12.60    7.10
  -2  -7   2    6.20    6.20
  -2  -7   2    1.10    6.30
   2  -7  -2   14.60    9.20
   2   7  -1  480.95   35.60
   2   7  -1  551.94   34.30
  -2   7   1  527.05   34.50
  -2   7   1  566.04   37.20
  -2   7   1  560.64   33.50
   2   7  -1  523.05   36.90
   2   7  -1  543.75   32.30
  -2   7   1  536.95   33.50
   2  -7  -1  466.55   34.80
   2  -7  -1  538.95   35.10
   2  -7  -1  562.54   37.40
   2  -7  -1  532.15   32.40
   2  -7  -1  536.25   35.20
  -2  -7   1  558.24   34.80
  -2  -7   1  539.85   33.50
   2  -7  -1  680.93   45.90
  -2  -7   1  673.93   39.90
  -2  -7   1  564.34   34.10
  -2  -7   1  513.85   32.40
  -2  -7   1  549.35   35.70
  -2  -7   1  541.15   38.70
   2   7   0  428.66   42.10
   2   7   0  536.75   31.80
  -2   7   0  499.85   32.00
  -2   7   0  526.75   33.90
   2   7   0  545.75   32.80
  -2   7   0  502.35   34.50
  -2   7   0  553.24   32.00
  -2  -7   0  504.05   31.10
  -2  -7   0  498.15   33.10
  -2  -7   0  507.15   34.30
   2  -7   0  534.75   34.30
   2  -7   0  520.55   34.30
   2  -7   0  526.85   33.30
  -2  -7   0  530.75   31.90
   2  -7   0  503.75   33.50
   2  -7   0  528.15   31.70
  -2  -7   0  485.95   38.90
  -2  -7   0  512.45   33.40
  -2   7  -1  438.86   27.70
   2   7   1  474.65   29.50
  -2   7  -1  441.66   32.30
   2   7   1  477.75   30.90
   2   7   1  489.45   29.50
   2   7   1  424.16   31.40
  -2   7  -1  473.95   28.70
  -2   7  -1  458.75   31.00
   2   7   1  460.85   29.80
  -2   7  -1  491.75   30.20
   2   7   1  467.25   33.80
  -2  -7  -1  461.95   31.30
   2  -7   1  472.25   31.20
   2  -7   1  459.15   30.80
   2  -7   1  392.56   30.20
   2  -7   1  481.05   32.00
  -2  -7  -1  472.75   29.20
  -2  -7  -1  415.96   31.40
  -2  -7  -1  464.75   29.50
   2  -7   1  481.85   31.60
  -2  -7  -1  458.15   31.80
   2  -7   1  454.65   29.60
   2   7   2    1.20    6.90
   2   7   2   -0.70    6.80
   2   7   2    5.80    8.00
   2   7   2    7.20    5.10
  -2   7  -2   -3.10    9.50
   2   7   2    2.20    4.80
  -2   7  -2    5.90    6.50
  -2   7  -2    4.40    2.90
   2   7   2   -0.20    4.70
  -2   7  -2    5.80    7.30
   2   7   2   -6.30   17.60
  -2   7  -2    5.70    4.20
   2   7   2    5.10    4.90
  -2  -7  -2   13.60    7.20
   2  -7   2   -5.30    5.80
  -2  -7  -2    4.80    9.50
   2  -7   2    2.20    5.80
   2  -7   2    3.80    6.90
   2  -7   2    7.60    7.20
   2  -7   2    0.70    7.40
   2  -7   2   -1.40    7.00
  -2  -7  -2    2.20    5.80
  -2  -7  -2   -1.10    7.20
  -2   7  -3  573.14   32.10
   2   7   3  545.55   36.20
   2   7   3  426.46   35.70
   2   7   3  552.84   34.80
   2   7   3  523.85   33.00
   2   7   3  553.64   41.20
   2   7   3  573.34   35.50
   2   7   3  510.95   37.40
  -2   7  -3  536.85   31.30
  -2   7  -3  512.95   35.70
  -2   7  -3  529.35   34.30
  -2  -7  -3  596.64   39.50
  -2  -7  -3  486.75   32.50
   2  -7   3  532.65   35.30
   2  -7   3  575.74   35.40
   2  -7   3  575.14   41.40
   2  -7   3  545.65   38.90
  -2  -7  -3  549.15   34.30
   2  -7   3  526.75   34.20
   2  -7   3  420.96   39.20
   2  -7   3  490.95   31.40
   2   7   4   56.59   11.70
   2   7   4   69.79   14.10
   2   7   4   39.30   15.90
   2   7   4   85.39   17.90
  -2   7  -4   49.99   10.60
   2   7   4   50.09   10.80
   2   7   4   83.99   15.70
  -2   7  -4   72.69    9.70
  -2   7  -4   73.39    9.30
   2  -7   4   59.49   15.10
  -2  -7  -4   65.09   11.00
  -2  -7  -4   76.69   11.50
   2  -7   4   71.49   12.30
   2  -7   4   77.09   12.00
   2  -7   4   68.69   13.40
   2  -7   4   83.69   11.20
   2  -7   4   82.39   13.00
  -2  -7  -4   74.19   14.20
   2  -7   4   83.39   11.20
  -2  -7  -4   59.49   13.00
   2   7   5   73.39   12.90
  -2   7  -5   71.09    9.70
  -2   7  -5   87.69   10.00
   2   7   5   85.89   14.80
   2   7   5   54.99   17.10
  -2   7  -5   53.19   11.80
   2   7   5   49.10   11.60
  -2  -7  -5   76.79   12.50
  -2  -7  -5   90.99   11.40
   2  -7   5   77.59   14.90
  -2  -7  -5   52.29   11.80
   2  -7   5   95.39   13.30
   2  -7   5   92.19   11.60
   2  -7   5   89.29   10.60
   2  -7   5   62.39   13.90
   2  -7   5   55.19   13.60
   2   7   6   18.80    8.40
  -2   7  -6   31.90    6.80
  -2   7  -6   19.20    8.60
   2   7   6   30.50    7.40
   2   7   6   32.00    9.20
  -2   7  -6   27.20    5.90
   2  -7   6   16.20    8.30
   2  -7   6   34.90    8.40
   2  -7   6   27.10    6.70
   2  -7   6   38.20    7.10
   2  -7   6   26.30    6.40
   2  -7   6   41.20    8.50
  -2  -7  -6   27.90    7.50
  -2  -7  -6   19.70    6.60
   2   7   7   56.19    9.40
  -2   7  -7   54.59    8.70
  -2   7  -7   78.79   11.40
   2   7   7   63.29   10.30
   2  -7   7   68.49    7.50
   2  -7   7   75.99    9.10
  -2  -7  -7  101.59   10.00
  -2  -7  -7   94.29    9.80
  -2  -7  -7   45.30   11.20
   2  -7   7   89.89    9.10
   2  -7   7   81.39    8.10
   2  -7   7   72.79    8.60
  -2   8   6   -6.00    9.30
  -2   8   6   31.70    9.50
  -2  -8   6   57.69   13.20
  -2  -8   6   29.80    6.10
  -2  -8   6   65.09   21.30
   2  -8  -6   33.70    8.90
   2  -8  -6   23.20    6.70
  -2  -8   6   20.60    6.10
  -2  -8   6    9.30    6.80
  -2  -8   6   32.70    9.00
   2  -8  -6    3.70    8.00
  -2   8   5  134.09   17.30
  -2   8   5   99.79   16.40
   2   8  -5  117.09   12.80
  -2   8   5  114.29   15.70
   2   8  -5  110.89   12.80
  -2   8   5   69.39   12.10
  -2  -8   5   95.29   21.40
  -2  -8   5  104.49   12.40
  -2  -8   5  134.69   13.70
  -2  -8   5  129.19   14.40
   2  -8  -5  115.69   13.50
   2  -8  -5  121.99   17.30
   2  -8  -5  117.89   14.40
  -2  -8   5  110.09   15.80
  -2  -8   5  112.39   11.60
   2   8  -4    1.00    5.10
  -2   8   4   -0.70    6.60
  -2   8   4    3.00    9.90
  -2   8   4   14.00   12.60
  -2   8   4    2.30    6.80
   2   8  -4    3.70    4.50
   2  -8  -4   -1.20    6.60
  -2  -8   4    2.30    6.10
  -2  -8   4    1.10    4.80
  -2  -8   4    8.80    6.50
  -2  -8   4    4.70    6.60
   2  -8  -4    7.50    7.80
  -2  -8   4    2.50    5.80
  -2  -8   4   19.10   13.90
   2  -8  -4    1.90    7.70
  -2  -8   4   -3.40   11.10
  -2   8   3  212.78   21.00
  -2   8   3  204.88   17.70
   2   8  -3  176.58   15.60
   2   8  -3  214.48   18.50
   2   8  -3  167.98   20.10
  -2   8   3  212.68   18.60
  -2   8   3  174.98   20.40
  -2   8   3  200.28   24.00
  -2   8   3  169.18   17.60
  -2  -8   3  203.98   18.40
  -2  -8   3  189.18   21.30
  -2  -8   3  210.28   18.30
  -2  -8   3  187.28   22.80
   2  -8  -3  166.78   17.90
  -2  -8   3  210.68   19.10
   2  -8  -3  209.08   21.70
  -2  -8   3  198.88   25.70
   2  -8  -3  213.88   19.80
  -2  -8   3  190.18   16.80
  -2  -8   3  179.78   34.60
   2   8  -2  108.79   20.60
   2   8  -2  125.29   12.20
  -2   8   2  127.69   15.00
  -2   8   2  136.89   17.10
   2   8  -2  114.39   16.20
  -2   8   2  126.59   15.30
   2   8  -2  125.09   18.80
  -2   8   2  142.89   15.20
  -2  -8   2  101.89   14.70
   2  -8  -2  116.39   16.90
  -2  -8   2  200.18   39.10
   2  -8  -2   82.49   14.20
  -2  -8   2  128.59   15.70
  -2  -8   2  126.79   13.40
  -2  -8   2  109.79   14.50
   2  -8  -2   81.99   13.50
  -2  -8   2  115.89   15.10
   2  -8  -2   84.59   13.50
  -2  -8   2  137.19   18.90
  -2  -8   2  103.79   15.30
  -2   8   1   34.20    7.10
  -2   8   1   24.20    7.20
  -2   8   1   42.20    9.60
  -2   8   1   39.00   12.20
   2   8  -1   43.70    9.40
   2   8  -1   22.30   17.60
   2   8  -1   34.70    7.50
   2   8  -1   34.50    7.40
  -2   8   1   26.10    8.20
   2  -8  -1   71.99   14.40
   2  -8  -1   22.60    8.70
  -2  -8   1   42.00   11.50
   2  -8  -1   52.79   12.20
  -2  -8   1   21.80    8.90
  -2  -8   1   28.10    8.50
   2  -8  -1   27.70    8.60
   2  -8  -1   16.00    8.00
   2   8   0  447.06   28.90
  -2   8   0  435.46   28.50
   2   8   0  446.86   28.90
   2   8   0  477.05   30.70
  -2   8   0  461.05   34.50
  -2   8   0  420.26   28.40
  -2   8   0  466.65   30.50
  -2  -8   0  461.15   32.50
  -2  -8   0  427.26   27.90
   2  -8   0  415.16   29.30
  -2  -8   0  442.36   34.10
  -2  -8   0  449.86   38.90
   2  -8   0  392.16   37.30
  -2  -8   0  428.46   29.80
   2  -8   0  403.06   29.90
  -2   8  -1 1292.57   80.49
   2   8   1 1505.65   80.59
  -2   8  -1 1484.35   79.79
   2   8   1 1577.24   81.29
   2   8   1 1560.54   79.89
   2   8   1 1476.35   78.49
  -2   8  -1 1506.95   77.69
   2   8   1 1463.95   78.19
  -2   8  -1 1514.45   77.49
   2   8   1 1542.95   82.29
  -2  -8  -1 1541.45   77.79
  -2  -8  -1 1501.35   80.99
   2  -8   1 1512.05   85.29
  -2  -8  -1 1424.06   79.19
   2  -8   1 1480.05   79.49
   2  -8   1 1484.65   80.09
   2  -8   1 1487.35   89.89
   2  -8   1 1493.95   79.59
  -2  -8  -1 1493.25   79.09
   2  -8   1 1500.85   80.49
  -2   8  -2    4.30    4.60
   2   8   2    7.70    6.60
   2   8   2    5.80    5.50
   2   8   2   12.10    8.70
  -2   8  -2    8.30    6.30
   2   8   2   -5.40   17.40
  -2   8  -2    6.70    4.30
   2   8   2    4.50    5.50
   2   8   2    7.30    6.20
   2   8   2    3.90    5.10
  -2   8  -2    3.00    8.30
   2  -8   2    0.90    6.70
  -2  -8  -2   25.00   14.20
   2  -8   2    5.60    6.30
   2  -8   2   12.60    7.60
   2  -8   2    4.00    9.40
  -2  -8  -2   -4.90    8.50
   2  -8   2   -1.70    7.20
   2  -8   2   10.40    6.30
   2  -8   2   -6.50    8.00
  -2  -8  -2    3.00    6.80
  -2  -8  -2   -3.40    7.90
   2   8   3  260.77   21.40
  -2   8  -3  273.97   22.00
   2   8   3  268.67   23.70
   2   8   3  273.67   24.20
   2   8   3  260.77   24.50
  -2   8  -3  255.47   19.40
   2   8   3  257.97   20.50
  -2   8  -3  306.77   21.70
   2   8   3  263.27   22.20
   2   8   3  228.08   29.80
  -2   8  -3  262.87   24.30
   2  -8   3  254.77   26.80
  -2  -8  -3  291.97   21.70
   2  -8   3  292.57   22.30
   2  -8   3  261.67   20.40
   2  -8   3  281.07   22.00
  -2  -8  -3  287.37   22.80
  -2  -8  -3  289.87   24.90
   2  -8   3  280.07   22.30
  -2   8  -4  212.78   19.80
   2   8   4  245.88   22.40
   2   8   4  246.68   21.20
   2   8   4  218.68   25.50
  -2   8  -4  238.08   18.00
   2   8   4  182.98   19.70
   2   8   4  243.08   23.50
  -2   8  -4  240.98   18.00
   2  -8   4  232.58   19.40
   2  -8   4  268.47   20.50
   2  -8   4  216.18   27.10
  -2  -8  -4  270.47   25.60
   2  -8   4  258.47   21.00
   2  -8   4  312.07   42.30
   2  -8   4  257.27   20.40
  -2  -8  -4  226.78   19.70
  -2  -8  -4  251.77   20.00
   2   8   5   49.30   11.90
   2   8   5   44.20   10.40
  -2   8  -5   40.50    7.50
  -2   8  -5   30.20    6.60
   2   8   5   35.10    8.40
  -2   8  -5   14.10   13.70
   2   8   5   49.99   11.20
   2  -8   5   19.30    9.10
  -2  -8  -5   30.10    8.10
   2  -8   5   44.40    8.90
   2  -8   5   51.99   23.30
   2  -8   5   39.70    8.30
   2  -8   5   35.10    7.10
  -2  -8  -5   46.00   10.90
   2  -8   5   44.30    9.40
  -2  -8  -5   38.70    9.10
   2   8   6    0.20    6.10
   2   8   6   -6.80    5.70
  -2   8  -6    1.00    6.60
  -2   8  -6   -3.30    4.20
   2  -8   6    0.70    4.80
   2  -8   6   -2.90    4.20
   2  -8   6   -6.60    5.70
   2  -8   6   -4.70    3.50
   2  -8   6   -2.70    3.60
  -2  -8  -6    9.80    4.70
  -2  -8  -6    1.90    6.20
  -2  -8  -6    0.90    5.00
  -2   9   5    1.00    7.60
   2   9  -5   -1.60    5.00
  -2   9   5   12.00    7.90
  -2   9   5    9.40    7.70
  -2  -9   5    6.90    7.60
  -2  -9   5    1.40    7.90
  -2  -9   5   -1.00    4.50
  -2  -9   5   10.10    8.90
   2  -9  -5   11.90    6.30
  -2  -9   5    4.10    4.40
   2  -9  -5    2.70    6.30
  -2  -9   5   12.90   12.40
   2  -9  -5   21.30    7.50
  -2   9   4  214.08   23.90
  -2   9   4  235.38   20.40
   2   9  -4  237.08   17.30
  -2   9   4  225.98   19.80
   2   9  -4  216.18   19.70
  -2   9   4  241.78   20.70
   2   9  -4  215.88   16.90
   2   9  -4  259.27   23.00
  -2  -9   4  241.08   17.30
   2  -9  -4  182.68   18.20
   2  -9  -4  235.98   18.80
  -2  -9   4  231.68   29.90
  -2  -9   4  243.88   18.90
  -2  -9   4  227.18   18.10
  -2  -9   4  244.38   19.60
   2  -9  -4  225.18   20.90
  -2  -9   4  255.17   22.60
  -2  -9   4  214.48   34.80
  -2   9   3   42.80    8.70
  -2   9   3   56.69   10.90
   2   9  -3   43.10   10.10
   2   9  -3   47.80    9.90
   2   9  -3   42.10    8.60
  -2   9   3   62.89   11.70
  -2   9   3   63.79   15.30
  -2   9   3   37.50   10.10
   2   9  -3   37.10    7.80
  -2  -9   3   48.60   13.70
  -2  -9   3   50.89   20.70
  -2  -9   3   36.70    8.30
  -2  -9   3   49.00    8.30
  -2  -9   3   41.40    8.80
   2  -9  -3   58.09   12.20
   2  -9  -3   33.70   10.90
  -2  -9   3   32.70    8.40
  -2  -9   3   53.89   12.40
   2  -9  -3   31.40   10.00
  -2   9   2   47.30   18.30
  -2   9   2   54.09   11.10
   2   9  -2   61.99   11.40
  -2   9   2   52.79   12.60
  -2   9   2   42.80    8.90
   2   9  -2   57.89    9.10
   2   9  -2   39.40    8.00
  -2   9   2   56.89   11.00
  -2   9   2   55.89   10.70
   2   9  -2   56.19   15.50
  -2   9   2   60.29   11.00
  -2  -9   2   53.49   16.00
  -2  -9   2   48.40   10.00
   2  -9  -2   39.80   10.00
  -2  -9   2   58.69   10.60
  -2  -9   2   57.69   21.70
  -2  -9   2   52.29   10.80
  -2  -9   2   60.49   19.50
   2   9  -1   22.90    9.50
  -2   9   1   12.60    6.70
  -2   9   1   18.30    6.80
  -2   9   1    6.60    6.80
   2   9  -1   11.60    6.00
   2   9  -1   13.10    5.90
  -2   9   1   11.20    7.20
  -2   9   1   10.60    5.80
   2   9  -1    7.50    6.20
   2   9  -1    9.30    6.70
   2  -9  -1    7.40    7.10
   2  -9  -1   13.60   15.90
  -2  -9   1   13.20    8.00
  -2  -9   1   14.90    9.50
  -2  -9   1    6.70    5.90
  -2  -9   1   15.50    7.20
  -2  -9   1   14.00    7.00
  -2  -9   1  -11.90   16.00
   2   9   0   21.70    8.40
   2   9   0   20.80    7.20
   2   9   0   16.20    5.80
  -2   9   0   27.40    7.70
   2   9   0   23.20    7.30
  -2   9   0   22.50    7.10
  -2   9   0   15.30    6.10
   2   9   0   23.50    8.70
  -2   9   0   19.80    7.30
  -2   9   0   29.70    9.10
   2   9   0   20.60    7.40
  -2  -9   0    6.50    7.30
  -2  -9   0   20.20    7.80
  -2  -9   0   14.00    9.70
   2  -9   0   14.90    9.30
   2  -9   0   -4.70    8.70
   2  -9   0   20.40    7.30
  -2  -9   0   19.00    8.20
   2  -9   0   19.90    7.20
  -2  -9   0   11.20    6.90
   2   9   1    0.70    5.70
   2   9   1   11.30    6.10
  -2   9  -1    3.30    5.00
   2   9   1   10.70    5.00
   2   9   1    1.50    6.90
  -2   9  -1    3.40    4.10
   2   9   1    4.60    5.90
  -2   9  -1    4.50    5.50
  -2   9  -1   -3.50    7.60
  -2   9  -1    9.10    5.90
   2   9   1    4.30    5.90
  -2  -9  -1    5.80    6.60
  -2  -9  -1   10.40    7.50
   2  -9   1   -5.60    8.00
   2  -9   1   -0.20    6.50
   2  -9   1    7.60    6.00
   2  -9   1   12.50    7.70
   2  -9   1  -14.20   12.50
  -2   9  -2   16.10    5.60
  -2   9  -2   12.20    5.30
   2   9   2    5.10    8.60
   2   9   2   13.70    6.70
  -2   9  -2   26.00    9.60
   2   9   2   20.40    6.80
   2   9   2   11.40    7.80
   2   9   2   30.70   10.00
  -2   9  -2   12.80    7.20
  -2  -9  -2    9.40   15.00
   2  -9   2   14.50    8.20
   2  -9   2   15.10    5.80
   2  -9   2   11.80    7.00
   2  -9   2   12.20    7.30
  -2  -9  -2   11.00    9.70
   2  -9   2   31.80   12.70
   2   9   3   43.10   16.60
  -2   9  -3   19.20    7.30
   2   9   3   17.80    7.10
   2   9   3   29.30    9.40
   2   9   3   25.10    7.40
  -2   9  -3   30.60   10.80
  -2   9  -3   18.10    6.10
   2   9   3   11.90    8.80
   2   9   3   26.50   11.60
   2  -9   3   23.70    7.60
  -2  -9  -3   15.00    7.60
   2  -9   3   -0.70   17.00
  -2  -9  -3   12.20    7.20
   2  -9   3   18.90    6.00
   2  -9   3   25.00    8.20
   2  -9   3   22.60    7.20
   2  -9   3   14.50    8.10
  -2   9  -4   -5.40    8.50
   2   9   4  -11.10    6.70
   2   9   4    3.30    5.70
   2   9   4   -9.50   11.30
   2   9   4   -3.20    5.90
  -2   9  -4    1.40    4.70
  -2   9  -4   -5.70    3.70
  -2  -9  -4    4.70    6.80
  -2  -9  -4    2.10    5.50
   2  -9   4    0.90    4.40
   2  -9   4  -35.00   23.20
   2  -9   4   -6.70    5.50
   2  -9   4    0.00    4.50
   2  -9   4    2.90    5.50
   2  -9   4   -1.10    5.80
  -2   9  -5   26.80    5.30
   2   9   5   37.30    7.90
   2   9   5   24.70    6.40
   2   9   5   42.30   10.90
   2  -9   5   30.60    6.50
   2  -9   5   28.20    5.20
  -2  -9  -5   16.60    6.50
   2  -9   5   21.70    7.20
  -2  -9  -5   35.30    7.50
   2  -9   5   40.20    7.10
   2  -9   5   20.00    5.30
   2  10  -4   20.60    9.50
  -2  10   4    7.20    5.90
  -2  10   4    2.60    6.00
  -2  10   4   17.30   10.10
   2  10  -4   18.80    4.90
  -2 -10   4   -1.00   10.60
  -2 -10   4   12.30    4.10
  -2 -10   4   18.60    6.50
   2 -10  -4    7.60    5.90
  -2 -10   4   13.60    5.10
  -2 -10   4   13.10    5.70
  -2  10   3   38.20   15.60
  -2  10   3   90.79   13.00
   2  10  -3   89.59   10.80
  -2  10   3   86.19   11.60
   2  10  -3   95.69   11.80
   2  10  -3   83.59    9.30
   2  10  -3   76.39   11.70
   2 -10  -3  100.19   12.80
  -2 -10   3   85.89   14.50
  -2 -10   3   56.09    9.70
  -2 -10   3   95.19   17.60
  -2 -10   3   99.29   22.60
  -2 -10   3   84.29   11.30
  -2 -10   3   84.19   10.60
  -2  10   2   40.50    9.50
   2  10  -2   54.49   10.00
  -2  10   2   44.00    8.30
  -2  10   2   30.50    9.20
   2  10  -2   50.49    8.30
   2  10  -2   48.60   13.70
   2  10  -2   34.80    7.60
  -2  10   2   42.80    9.80
   2  10  -2   46.00    9.80
  -2  10   2   35.90    9.50
   2 -10  -2   31.40    7.50
  -2 -10   2   46.30   10.70
  -2 -10   2   40.70   12.10
  -2 -10   2   44.40    7.10
  -2 -10   2   33.40    7.20
  -2 -10   2   54.19   10.50
   2  10  -1   16.10    6.40
  -2  10   1   15.70    5.80
  -2  10   1    7.10    5.40
  -2  10   1   24.00    6.70
   2  10  -1   -8.10    6.20
  -2  10   1   17.20    8.30
   2  10  -1    7.80    7.60
   2  10  -1   -3.10    5.10
   2  10  -1   12.60    5.10
  -2  10   1    8.40    6.20
   2  10  -1   13.20    7.20
   2 -10  -1   14.70    7.30
  -2 -10   1    9.20    7.80
  -2 -10   1    1.50    9.20
  -2 -10   1   11.40    6.50
  -2 -10   1   -1.90    5.80
  -2 -10   1    1.10    5.40
   2  10   0    4.20    4.80
  -2  10   0   10.20    6.90
  -2  10   0    4.70    5.50
   2  10   0    4.60    7.10
   2  10   0    6.70    5.70
  -2  10   0    4.00    4.50
   2  10   0    5.00    7.50
   2  10   0    7.10    5.60
  -2  10   0   10.00    6.50
   2  10   0    2.20    6.20
  -2 -10   0   45.30   19.30
   2 -10   0   12.90    9.70
   2 -10   0    4.80    6.20
  -2 -10   0   -0.50    6.40
  -2 -10   0    5.50    6.40
   2  10   1    7.00    7.60
  -2  10  -1    2.90    4.30
  -2  10  -1    1.20    6.40
   2  10   1    4.10    6.30
   2  10   1  -10.30   13.90
  -2  10  -1    2.80    4.80
   2  10   1    3.50    4.60
  -2  10  -1   -1.60    9.50
   2  10   1    3.60    5.30
   2  10   1   -1.90    4.60
  -2 -10  -1    2.50    5.60
   2 -10   1    7.00    6.10
   2 -10   1    0.30    5.90
   2 -10   1   -5.30    7.70
  -2  10  -2   -3.80    5.10
   2  10   2   11.60    6.00
  -2  10  -2    7.20   11.10
  -2  10  -2   -2.80    3.90
   2  10   2    6.90    5.90
  -2  10  -2   -1.20    4.80
   2  10   2    7.20    7.00
  -2  10  -2   -4.30    5.80
   2  10   2    6.30    5.60
   2  10   2    5.60    5.30
   2 -10   2    4.40    5.60
   2 -10   2   -8.30    6.50
   2 -10   2   -8.60    5.30
   2 -10   2   14.30    8.00
  -2 -10  -2    6.80    5.50
  -2 -10  -2   -8.60   14.00
  -2  10  -3    2.70    3.70
  -2  10  -3    3.80    5.20
   2  10   3  -13.40    6.50
   2  10   3    4.50    6.30
   2  10   3   -1.40    4.80
   2  10   3    7.30    8.00
  -2  10  -3    3.00    4.70
   2  10   3    9.70   17.60
  -2  10  -3  -10.50   11.70
  -2  10  -3    0.20    6.50
   2 -10   3    3.60    6.90
  -2 -10  -3    0.70    5.20
   2 -10   3   -2.10    6.60
   2 -10   3   -3.90    5.00
   2 -10   3    5.30    4.40
  -2  10  -4   43.60    7.00
  -2  10  -4   48.00    7.90
   2  10   4   63.19   13.40
   2 -10   4   37.80    8.20
   2 -10   4   55.29    8.50
   2 -10   4   58.69    8.70
   2 -10   4   90.19   20.10
  -2  11   2   25.30    6.80
  -2  11   2    4.40    5.40
   2  11  -2   14.10    4.80
   2  11  -2    6.90    4.00
   2  11  -2    5.90    5.20
  -2 -11   2    0.30    8.50
  -2 -11   2   -5.40    5.40
  -2 -11   2   10.20    5.00
  -2 -11   2   28.60    8.70
   2 -11  -2   18.60    5.00
  -2 -11   2   13.30    6.50
   2 -11  -2   -2.70   11.90
   2  11  -1   19.10    8.20
  -2  11   1    0.10    5.80
   2  11  -1   20.10    8.10
  -2  11   1   14.50    6.30
   2  11  -1   15.20    5.30
  -2  11   1   12.70    5.70
   2  11  -1   12.70    4.70
   2  11  -1   17.30    6.10
  -2  11   1   15.10    5.30
  -2 -11   1   20.70    9.30
  -2 -11   1   26.50    8.00
   2 -11  -1   17.40    5.50
  -2 -11   1   10.00    6.50
  -2  11   0    1.70    4.90
  -2  11   0    5.00    4.10
   2  11   0   16.50    5.90
  -2  11   0    5.10    4.60
   2  11   0    4.70    5.80
  -2  11   0   -4.70    6.40
   2  11   0   11.70    7.30
   2  11   0    2.50    4.10
   2  11   0    6.20    4.10
  -2  11   0   -2.70    4.70
   2 -11   0    8.30    5.60
  -2  11  -1    0.80    3.80
   2  11   1   -8.50    4.60
  -2  11  -1    3.90    5.50
  -2  11  -1    0.00    3.90
   2  11   1    0.40    4.90
   2  11   1   -5.10    4.60
   2  11   1    1.70    4.00
   2  11   1  -12.20    7.60
  -2  11  -1    3.50    4.60
   2 -11   1   -0.20    7.40
  -2 -11  -1   -2.60    4.70
  -2 -11  -1   -6.20   12.80
  -2  11  -2   24.10    5.10
   2  11   2   22.90    6.30
  -2  11  -2   26.60    6.80
   2  11   2   21.30    5.20
  -2  11  -2   31.00    6.20
  -2  11  -2   16.40    5.20
   2  11   2   23.90    5.90
  -2 -11  -2   35.80    6.10
   2 -11   2   37.60    9.40
   2 -11   2    7.40   10.90
  -3   0   9    6.70    6.60
   3   0  -9   -6.30    4.70
  -3   0   9    0.10    4.10
  -3   0   9   -4.30    4.10
   3   0  -9    2.60    5.70
   3   0  -9  -12.40    5.90
  -3   0   9   -1.00    5.80
  -3   0   8  313.07   22.60
  -3   0   8  300.77   23.90
   3   0  -8  301.97   23.10
  -3   0   8  307.87   38.30
  -3   0   8  275.97   23.40
   3   0  -8  305.27   21.40
  -3   0   8  304.77   32.50
   3   0  -8  315.07   21.50
  -3   0   8  313.47   23.90
  -3   0   8  326.67   24.60
  -3   0   7   -0.10    5.90
   3   0  -7    4.40    7.60
  -3   0   7   -1.30    7.00
  -3   0   7  -12.90   10.10
  -3   0   7   28.30   16.10
  -3   0   7    2.50    7.40
   3   0  -7   -5.80    7.10
  -3   0   7   -0.40    9.20
   3   0  -7   -7.90    4.20
  -3   0   7   -6.50    6.90
  -3   0   7   -5.00    5.90
   3   0  -6  313.37   26.00
  -3   0   6  342.57   24.10
  -3   0   6  362.96   27.00
  -3   0   6  338.17   26.30
   3   0  -6  314.97   23.60
   3   0  -6  313.17   23.30
  -3   0   6  296.37   35.50
  -3   0   6  352.66   25.40
  -3   0   6  315.17   27.50
   3   0  -6  323.87   21.00
   3   0  -5    0.50    3.20
  -3   0   5    1.70    3.10
   3   0  -5   -2.80    3.60
   3   0  -5    1.90    3.00
   3   0  -4 1140.29   61.69
  -3   0   4 1157.88   62.29
   3   0  -4 1280.27   59.59
   3   0  -3    1.70    1.50
   3   0  -3   -1.00    0.90
  -3   0   3    1.60    1.90
   3   0  -3   -1.30    1.30
  -3   0   1    0.90    1.10
   3   0  -1    0.40    0.80
   3   0  -1    2.20    1.00
  -3   0   1    1.10    1.00
  -3   0   1    0.60    0.40
   3   0   0 1653.03   77.19
  -3   0   0 1875.81   78.09
  -3   0   0 1665.43   77.39
   3   0   0 1584.74   76.59
  -3   0   0 1621.94   76.79
   3   0   0 1562.44   77.19
   3   0   0 1516.15   76.79
   3   0   0 1631.24   76.89
  -3   0  -1    0.60    0.90
   3   0   1    0.60    0.70
  -3   0  -1    0.40    0.80
   3   0   1    1.00    1.10
  -3   0  -1   -0.60    0.90
   3   0   1    0.80    0.80
  -3   0  -2  907.21   45.30
  -3   0  -2  912.01   43.40
   3   0   2  937.81   43.20
   3   0   2  889.11   42.90
   3   0   2  789.72   43.30
  -3   0  -3    1.60    2.20
   3   0   3   -0.80    2.20
   3   0   3    3.40    2.10
   3   0   3    1.50    1.70
  -3   0  -3   -1.20    2.40
   3   0   3   -1.40    1.90
   3   0   4  100.89   10.10
   3   0   4   88.79    9.60
   3   0   4   85.69    9.40
  -3   0  -4   58.89    8.00
  -3   0  -4   65.09    8.80
  -3   0  -4   61.99    7.20
   3   0   5   -4.50    4.00
   3   0   5    6.60    9.00
   3   0   5   -0.60    4.30
   3   0   5   -2.70    5.50
  -3   0  -5    0.40    6.30
  -3   0  -5   -3.20    3.30
  -3   0  -5   -1.10    2.90
   3   0   5   -2.90    4.80
   3   0   5   -5.20    8.90
  -3   0  -5   -3.20    4.80
   3   0   5    6.30   10.00
   3   0   6  362.26   27.00
  -3   0  -6  337.87   25.80
   3   0   6  428.06   28.90
   3   0   6  344.97   27.70
  -3   0  -6  371.06   26.10
   3   0   6  372.96   27.40
   3   0   6  361.06   35.10
   3   0   6  360.26   25.80
  -3   0  -6  364.56   24.50
  -3   0  -6  375.76   24.40
   3   0   7    0.40    5.00
  -3   0  -7   -2.70    4.30
   3   0   7  -10.80    7.10
   3   0   7   -7.80   10.80
  -3   0  -7    0.80    5.30
  -3   0  -7   -2.00    7.50
   3   0   7   -5.40    5.10
  -3   0  -7    0.00    3.80
   3   0   7  -11.40    7.70
   3   0   7   -0.60    7.80
   3   0   7  -10.30    6.90
   3   0   8  731.83   42.40
   3   0   8  735.43   41.30
   3   0   8  765.02   44.80
   3   0   8  779.72   44.80
  -3   0  -8  799.92   43.10
   3   0   8  740.03   43.60
  -3   0  -8  863.31   43.80
  -3   0  -8  813.02   42.40
  -3   0  -8  635.74   45.70
  -3   0  -9    0.40    3.30
  -3   1   9   32.40    8.10
  -3   1   9   34.00   11.80
   3   1  -9   23.10   10.80
   3   1  -9   23.40    9.20
   3   1  -9   37.80    6.10
  -3   1   9   39.20    9.10
  -3   1   9   19.90    5.60
  -3   1   9   25.50    5.60
   3  -1  -9   33.80    6.40
  -3  -1   9   18.10   13.70
  -3  -1   9   20.40   10.50
   3  -1  -9   32.00    6.70
  -3  -1   9   25.50    7.20
  -3  -1   9   26.90    5.60
  -3  -1   9   33.90    7.30
  -3  -1   9   31.30    8.40
   3  -1  -9   39.10    7.40
  -3   1   8   34.90   12.40
   3   1  -8   11.10   12.20
   3   1  -8   33.40    6.90
  -3   1   8   11.00   14.10
  -3   1   8   40.50    8.40
  -3   1   8   24.90   15.70
  -3   1   8   33.90    8.30
  -3   1   8   35.90    9.30
  -3   1   8   42.80   10.50
  -3  -1   8   28.30    7.40
  -3  -1   8   22.30    7.40
   3  -1  -8   42.10    9.40
   3  -1  -8   22.70   13.10
  -3  -1   8   27.40    9.20
  -3  -1   8   33.50    9.10
  -3  -1   8   37.90   16.50
  -3  -1   8   23.40   12.00
   3  -1  -8   31.10    6.80
  -3  -1   8   36.30    7.60
   3  -1  -8   32.80   11.20
   3  -1  -8   37.50    7.60
  -3   1   7  275.17   28.60
  -3   1   7  307.67   22.80
  -3   1   7  257.07   24.50
  -3   1   7  300.37   24.20
  -3   1   7  281.87   24.20
  -3   1   7  299.27   34.00
   3   1  -7  292.77   19.70
  -3   1   7  364.56   43.10
   3  -1  -7  318.47   21.70
   3  -1  -7  272.67   25.50
  -3  -1   7  296.27   24.10
   3  -1  -7  292.17   27.30
  -3  -1   7  245.38   34.30
   3  -1  -7  270.27   23.50
  -3  -1   7  301.87   22.70
  -3  -1   7  231.18   24.50
  -3  -1   7  284.07   24.60
  -3  -1   7  257.97   24.30
  -3  -1   7  316.67   25.20
  -3   1   6  157.18   18.10
   3   1  -6  135.69   16.50
   3   1  -6  101.49   15.90
  -3   1   6  135.49   16.20
  -3   1   6  169.38   30.70
  -3   1   6  144.89   23.50
  -3   1   6  147.19   16.70
  -3   1   6  195.58   25.70
   3   1  -6  148.59   12.00
  -3   1   6  141.99   14.40
   3   1  -6  133.99   14.20
  -3  -1   6  166.98   16.20
   3  -1  -6  135.19   13.00
   3  -1  -6  160.78   14.80
   3  -1  -6  121.39   14.70
   3  -1  -6  150.88   24.00
  -3  -1   6  142.49   14.50
  -3  -1   6  149.59   30.20
  -3  -1   6  130.29   18.10
   3  -1  -6  134.19   16.30
  -3  -1   6  128.09   17.20
  -3  -1   6  126.19   16.50
  -3  -1   6  130.59   16.60
   3   1  -5   28.70    7.00
  -3   1   5   41.10    7.50
  -3   1   5   19.20    6.10
   3   1  -5   24.30    6.10
   3  -1  -5   31.20    8.50
   3  -1  -5   27.70    5.50
   3   1  -4   42.80    5.80
  -3   1   4   41.90    7.30
   3   1  -4   50.09    6.60
   3  -1  -4   52.89    6.50
  -3  -1   4   55.39    6.30
   3  -1  -4   44.70    5.30
   3  -1  -4   51.09    6.70
   3   1  -3  383.36   20.30
   3   1  -3  345.77   21.10
  -3   1   3  370.36   21.60
   3  -1  -3  393.26   19.80
  -3  -1   3  379.36   20.90
   3  -1  -3  387.86   22.20
   3  -1  -3  357.56   18.30
  -3  -1   3  349.57   19.80
  -3   1   2  580.04   30.00
   3   1  -2  549.45   29.40
  -3   1   2  542.25   28.60
  -3   1   2  591.84   28.40
   3   1  -2  600.04   28.70
   3  -1  -2  596.44   28.20
   3  -1  -2  577.64   28.50
  -3  -1   2  588.94   29.40
  -3  -1   2  585.34   28.60
   3   1  -1 3947.10  181.38
   3   1  -1 3936.71  181.68
  -3   1   1 3740.43  181.28
  -3   1   1 3801.72  182.58
   3  -1  -1 4162.38  183.08
   3  -1  -1 3892.61  182.18
   3   1   0  452.55   23.50
   3   1   0  486.75   23.20
   3  -1   0  447.96   22.50
  -3  -1   0  468.05   22.40
  -3  -1   0  471.25   22.90
   3  -1   0  452.45   22.60
  -3  -1   0  447.96   23.10
   3   1   1   77.09    5.30
  -3   1  -1   67.49    4.30
   3   1   1   76.99    5.00
  -3   1  -1   58.99    5.40
  -3   1  -1   63.49    4.80
  -3  -1  -1   58.09    5.00
   3  -1   1   68.19    4.20
   3  -1   1   66.39    4.10
  -3  -1  -1   68.49    5.10
  -3  -1  -1   68.79    5.50
  -3   1  -2 1215.78   53.49
   3   1   2 1149.89   54.69
   3   1   2 1140.09   53.99
  -3   1  -2 1075.39   55.69
  -3   1  -2 1141.99   52.79
  -3  -1  -2 1037.10   55.09
   3  -1   2 1056.09   52.99
   3  -1   2 1192.38   52.79
  -3  -1  -2  963.60   54.99
  -3   1  -3   39.90    6.00
  -3   1  -3   42.20    5.20
   3   1   3   39.10    4.70
   3   1   3   51.59    6.50
   3   1   3   44.60    5.60
   3   1   3   32.30    4.10
  -3   1  -3   43.50    4.40
   3  -1   3   49.30    6.10
  -3  -1  -3   42.40    6.00
  -3   1  -4  153.08   11.50
   3   1   4  144.09   13.20
  -3   1  -4  154.18   12.10
   3   1   4  163.48   13.60
   3   1   4  156.88   13.60
  -3   1  -4  151.38   13.50
  -3  -1  -4  137.69   13.00
   3  -1   4  148.49   13.10
  -3  -1  -4  139.79   11.40
   3  -1   4  140.09   13.00
  -3  -1  -4  151.38   12.30
   3  -1   4  148.29   13.10
  -3  -1  -4  142.69   12.70
   3   1   5   69.09    9.80
   3   1   5   63.09   15.30
  -3   1  -5   66.29    8.70
   3   1   5   96.09   13.20
   3   1   5   86.79   18.80
   3   1   5   64.99   11.40
  -3   1  -5   55.39   10.50
  -3   1  -5   61.59    7.90
   3  -1   5   65.69    9.80
   3  -1   5   66.09   15.10
  -3  -1  -5   64.09    9.30
  -3  -1  -5   72.69    8.50
  -3  -1  -5   53.39   10.20
   3  -1   5   56.79   12.30
   3  -1   5   68.69   16.50
  -3  -1  -5   67.39   11.50
   3  -1   5   72.99   11.20
  -3  -1  -5   69.19   12.00
   3  -1   5   64.09   11.90
   3  -1   5   62.19   11.90
  -3   1  -6   49.20   11.40
  -3   1  -6   43.10    7.90
   3   1   6   94.89   16.60
  -3   1  -6   51.29    9.80
   3   1   6   30.00    7.70
   3   1   6   46.50    9.10
   3   1   6   49.40   10.00
   3   1   6   47.10   10.40
  -3   1  -6   57.39    8.10
   3   1   6   25.10    6.80
  -3  -1  -6   46.80   10.40
   3  -1   6   48.50   11.70
   3  -1   6   20.20   10.90
  -3  -1  -6   37.40    7.50
   3  -1   6   61.69   12.30
  -3  -1  -6   28.10    7.80
   3  -1   6   28.80    8.60
  -3  -1  -6   57.39    8.20
   3  -1   6   62.89    9.70
  -3  -1  -6   47.20    9.30
  -3   1  -7   89.59   14.20
   3   1   7   58.19   11.70
   3   1   7   74.09   16.30
   3   1   7  108.89   13.80
  -3   1  -7   90.19   10.70
   3   1   7   80.49   18.60
  -3   1  -7   66.89   10.90
   3   1   7   52.69    9.60
  -3   1  -7   69.99    9.30
   3   1   7   55.79   10.90
   3   1   7   80.49   11.20
  -3  -1  -7   84.69   11.30
   3  -1   7   58.19   16.00
   3  -1   7   63.49   11.30
   3  -1   7   57.49   10.60
  -3  -1  -7   72.99   12.50
   3  -1   7   56.79   11.30
  -3  -1  -7   29.50   12.30
   3  -1   7   63.09   16.10
  -3  -1  -7   79.29   10.50
  -3  -1  -7   84.49   10.40
   3  -1   7   72.59   12.10
   3  -1   7   95.09   11.40
  -3   1  -8  590.74   34.20
   3   1   8  576.14   35.30
   3   1   8  493.55   37.30
  -3   1  -8  583.54   34.40
  -3   1  -8  676.63   37.90
  -3   1  -8  600.44   35.10
   3   1   8  596.84   36.90
  -3  -1  -8  648.44   35.80
   3  -1   8  590.24   35.40
  -3  -1  -8  603.24   34.60
   3  -1   8  619.84   36.70
  -3  -1  -8  590.64   35.40
   3  -1   8  592.64   36.40
   3  -1   8  587.14   36.60
  -3  -1  -8  636.84   35.40
   3  -1   8  640.04   34.80
  -3   2   9  173.48   20.60
   3   2  -9  211.18   15.60
  -3   2   9  197.98   16.20
  -3   2   9  157.08   13.80
  -3   2   9  162.98   14.80
   3  -2  -9  251.37   22.70
   3  -2  -9  179.78   16.40
  -3  -2   9  147.79   16.50
  -3  -2   9  203.68   15.50
   3  -2  -9  208.38   15.20
   3  -2  -9  165.08   15.90
  -3  -2   9  221.18   15.20
  -3  -2   9  185.98   14.80
  -3  -2   9  195.28   15.40
  -3   2   8    8.40    5.60
   3   2  -8    5.40    6.20
  -3   2   8   -2.60    6.60
  -3   2   8   -2.80    7.10
  -3   2   8   -0.20    5.70
  -3   2   8    1.70    6.30
   3   2  -8   10.30    5.70
   3  -2  -8  -11.30    8.50
  -3  -2   8    4.80    7.00
   3  -2  -8    3.50    5.70
  -3  -2   8    7.90    4.80
   3  -2  -8   -5.00    4.40
  -3  -2   8   -0.30    3.90
   3  -2  -8    3.60    5.50
   3  -2  -8   -5.10    6.90
  -3  -2   8    0.90    5.00
  -3  -2   8    8.60    7.30
  -3  -2   8   19.10   16.30
  -3   2   7   91.89   14.10
   3   2  -7   66.29   10.60
  -3   2   7   66.99   12.20
  -3   2   7   77.09   14.30
  -3   2   7   66.79   18.20
  -3   2   7   62.99   21.80
   3   2  -7   72.49    9.40
  -3   2   7   75.39   13.60
  -3   2   7   71.79   12.40
  -3  -2   7   54.29   19.20
  -3  -2   7   53.59   17.60
   3  -2  -7   57.09   11.30
  -3  -2   7   69.09   20.40
  -3  -2   7   51.49   11.10
  -3  -2   7   76.29   12.90
  -3  -2   7   58.99   11.80
   3  -2  -7   61.19    9.80
   3  -2  -7   82.79   13.90
   3  -2  -7   62.79   12.60
   3  -2  -7   67.99   10.00
  -3  -2   7   48.20    9.80
  -3  -2   7   84.59   14.00
  -3   2   6    8.20    9.20
  -3   2   6   34.80    9.70
  -3   2   6   29.30   11.60
   3   2  -6   33.30    5.60
  -3   2   6   23.90   14.20
   3   2  -6   40.50   11.20
  -3   2   6   27.00   10.30
  -3   2   6   31.20    7.70
  -3   2   6   56.49   12.70
   3   2  -6   26.20    8.60
  -3  -2   6   29.70    9.10
   3  -2  -6   36.90    9.80
  -3  -2   6   18.50   16.10
   3  -2  -6   39.00   10.80
  -3  -2   6   24.00   10.30
  -3  -2   6   31.80    9.60
   3  -2  -6   37.60    7.30
   3  -2  -6   51.69    9.90
   3  -2  -6   27.70    6.10
  -3  -2   6   27.30   10.20
  -3  -2   6   39.60    9.40
   3  -2  -6   36.90    8.90
  -3  -2   6   21.50    9.50
  -3  -2   6   11.10    7.50
   3   2  -5   -5.60    4.50
  -3   2   5   -1.00    8.10
   3   2  -5    3.00    4.80
   3   2  -5   -4.40    4.50
   3   2  -5    3.00    3.40
  -3   2   5    2.30    3.30
   3  -2  -5   -1.00    3.90
  -3  -2   5    8.70    4.40
   3  -2  -5    4.20    3.70
   3  -2  -5    5.20    3.20
   3  -2  -5    3.80    4.00
   3   2  -4  490.95   25.40
   3   2  -4  486.75   26.80
   3   2  -4  519.55   28.80
  -3   2   4  493.05   29.60
  -3   2   4  465.35   29.10
   3  -2  -4  528.25   30.10
  -3  -2   4  521.15   28.10
   3  -2  -4  513.25   27.60
  -3  -2   4  472.05   27.80
   3  -2  -4  533.95   29.30
   3  -2  -4  474.95   30.00
   3   2  -3  110.49    7.40
   3   2  -3  111.29    8.60
  -3   2   3  115.29    9.40
   3   2  -3  109.19    7.70
  -3  -2   3  108.09    8.00
   3  -2  -3   88.29    8.80
   3  -2  -3  113.39    9.70
  -3  -2   3  111.19    8.30
   3   2  -2 1104.49   52.19
  -3   2   2 1100.59   52.29
  -3   2   2 1103.29   53.79
   3   2  -2 1102.09   51.69
   3  -2  -2 1045.30   53.99
  -3  -2   2 1026.00   52.59
   3  -2  -2 1094.59   51.59
  -3  -2   2 1089.39   52.29
  -3   2   1 1280.07   63.79
   3   2  -1 1341.27   61.89
  -3   2   1 1435.46   64.49
   3   2  -1 1302.67   62.89
  -3   2   1 1426.36   63.79
   3   2  -1 1340.57   63.39
  -3  -2   1 1308.57   63.69
  -3  -2   1 1273.77   63.39
   3  -2  -1 1243.18   62.39
   3  -2  -1 1352.76   64.49
  -3   2   0  746.13   37.30
  -3   2   0  745.93   36.90
   3   2   0  744.23   36.80
   3   2   0  786.22   37.40
  -3  -2   0  820.12   37.50
  -3  -2   0  739.43   37.30
   3  -2   0  784.52   38.10
  -3  -2   0  742.83   37.00
   3  -2   0  713.23   36.60
   3   2   1   22.70    3.80
  -3   2  -1   20.70    2.80
   3   2   1   22.30    2.80
   3  -2   1   18.40    3.50
  -3  -2  -1   26.00    4.10
   3  -2   1   22.00    3.50
   3  -2   1   21.00    1.60
   3  -2   1   19.50    1.50
  -3  -2  -1   21.40    3.10
  -3   2  -2 1421.06   65.89
  -3   2  -2 1246.68   67.89
   3   2   2 1388.26   68.09
   3   2   2 1383.76   67.29
  -3   2  -2 1385.06   65.89
  -3  -2  -2 1305.27   66.59
  -3  -2  -2 1505.05   68.19
   3  -2   2 1282.97   66.69
  -3   2  -3   32.30    6.40
   3   2   3   22.80    5.80
  -3   2  -3   32.70    2.60
   3   2   3   25.80    4.80
   3   2   3   35.80    7.10
  -3   2  -3   31.10    4.80
   3   2   3   32.80    6.20
  -3   2  -3   31.60    3.90
  -3  -2  -3   38.50    6.50
  -3  -2  -3   33.40    5.70
   3  -2   3   32.10    5.90
   3   2   4  677.23   38.70
  -3   2  -4  650.83   35.10
   3   2   4  628.04   36.20
  -3   2  -4  642.14   39.10
   3   2   4  744.93   39.00
  -3   2  -4  588.64   37.60
   3   2   4  627.04   38.60
  -3  -2  -4  685.93   38.50
  -3  -2  -4  665.93   36.50
  -3  -2  -4  663.73   37.60
   3  -2   4  653.83   37.20
  -3  -2  -4  690.93   37.00
  -3   2  -5  185.58   14.80
   3   2   5  199.88   18.50
   3   2   5  248.18   27.40
   3   2   5  229.38   25.10
   3   2   5  193.08   19.20
   3   2   5  218.18   18.00
   3   2   5  192.98   17.60
  -3   2  -5  197.58   19.70
   3   2   5  231.98   21.50
  -3   2  -5  187.08   19.20
   3  -2   5  214.98   18.20
  -3  -2  -5  204.08   18.10
  -3  -2  -5  216.78   16.20
   3  -2   5  207.88   27.90
   3  -2   5  214.18   19.20
  -3  -2  -5  192.58   16.20
  -3  -2  -5  229.98   21.50
   3  -2   5  199.18   18.50
   3  -2   5  212.48   20.00
   3  -2   5  216.98   18.20
  -3  -2  -5  212.48   18.90
  -3   2  -6    5.30    4.70
   3   2   6    4.60   11.40
  -3   2  -6    5.20    4.20
  -3   2  -6   14.10   11.20
   3   2   6    1.40    5.80
   3   2   6    3.90    5.90
  -3   2  -6    7.20    8.40
   3   2   6    4.80    9.10
   3   2   6   -3.90    8.70
   3   2   6   11.60    9.90
   3   2   6    3.50    6.00
   3  -2   6   11.30    6.80
   3  -2   6    5.10    8.70
  -3  -2  -6    3.60    5.70
   3  -2   6   14.30    5.70
  -3  -2  -6   13.70    5.10
  -3  -2  -6   11.40    7.10
   3  -2   6    2.80   11.90
   3  -2   6   21.90    8.70
  -3  -2  -6    8.20    4.50
  -3  -2  -6   21.30   12.80
   3  -2   6    8.90   10.50
   3   2   7    7.10    8.70
  -3   2  -7   20.20   14.10
   3   2   7   -5.30   10.60
  -3   2  -7   21.70    8.30
   3   2   7    8.60    7.40
  -3   2  -7   10.00    5.20
  -3   2  -7   10.30    4.80
   3   2   7    8.40    6.10
   3   2   7    5.20    9.50
   3   2   7    4.80    7.00
   3  -2   7   12.20   18.00
  -3  -2  -7    9.40    6.50
  -3  -2  -7   12.30    6.10
   3  -2   7   11.00    6.70
  -3  -2  -7   13.70    5.50
   3  -2   7   -8.00   12.10
   3  -2   7    3.60    4.90
  -3  -2  -7    9.20    5.50
   3  -2   7   11.80    6.80
   3  -2   7   13.00    5.90
  -3  -2  -7   11.60    7.60
   3  -2   7    5.20    7.50
  -3   2  -8  216.98   15.50
   3   2   8  179.88   17.90
  -3   2  -8  233.48   18.10
   3   2   8  155.88   16.30
  -3   2  -8  204.18   14.80
   3   2   8  158.78   15.40
  -3   2  -8  232.38   21.20
  -3   2  -8  200.28   18.50
   3   2   8  187.98   17.40
  -3  -2  -8  190.28   16.50
   3  -2   8  202.78   17.00
  -3  -2  -8  203.18   15.80
   3  -2   8  168.98   16.00
   3  -2   8  217.88   17.80
  -3  -2  -8  202.38   15.20
   3  -2   8  216.58   15.90
   3  -2   8  147.79   15.40
   3  -2   8  214.38   16.90
  -3  -2  -8  193.78   17.10
  -3   3   9    1.20    4.70
  -3   3   9    4.70    5.50
  -3  -3   9    1.80    3.80
  -3  -3   9    5.50    4.10
   3  -3  -9    8.30    4.30
   3  -3  -9    0.00    3.50
  -3  -3   9    4.30    3.30
  -3  -3   9   -5.10    9.20
  -3  -3   9    3.90    6.10
   3  -3  -9    2.60    6.60
  -3  -3   9   -4.70    4.60
  -3   3   8  210.98   19.60
   3   3  -8  233.28   17.40
  -3   3   8  226.48   24.80
   3   3  -8  236.18   17.10
  -3   3   8  217.38   18.30
  -3   3   8  205.18   17.60
  -3   3   8  207.18   17.50
  -3  -3   8  221.78   18.80
   3  -3  -8  215.88   19.10
   3  -3  -8  220.08   18.80
  -3  -3   8  237.58   19.20
  -3  -3   8  224.98   17.80
   3  -3  -8  267.57   18.50
   3  -3  -8  241.08   18.70
   3  -3  -8  260.87   19.90
  -3  -3   8  195.48   25.00
  -3  -3   8  220.18   18.70
  -3  -3   8  236.48   19.70
  -3   3   7  108.79   14.10
  -3   3   7  108.59   21.00
  -3   3   7   94.19   15.70
  -3   3   7  105.19   25.40
  -3   3   7  115.39   14.50
  -3   3   7  105.89   15.50
  -3  -3   7   95.89   12.50
   3  -3  -7  114.69   17.90
  -3  -3   7  112.59   14.00
   3  -3  -7  112.69   12.50
   3  -3  -7  113.69   14.10
   3  -3  -7  134.19   16.50
  -3  -3   7  106.69   14.20
  -3  -3   7  125.89   14.40
   3  -3  -7  106.69   13.30
  -3  -3   7  122.19   15.90
  -3  -3   7  111.69   14.20
  -3  -3   7   81.19   21.20
  -3   3   6  160.78   17.20
  -3   3   6  145.99   17.40
  -3   3   6  174.48   29.80
  -3   3   6  169.98   17.80
   3   3  -6  130.29   20.20
  -3   3   6  181.58   24.20
  -3   3   6  167.58   17.00
  -3   3   6  176.08   20.30
  -3   3   6  160.28   17.40
  -3  -3   6  203.98   29.70
  -3  -3   6  168.78   18.40
  -3  -3   6  176.88   18.30
   3  -3  -6  152.18   17.00
  -3  -3   6  175.38   16.80
  -3  -3   6  175.08   18.20
   3  -3  -6  158.18   18.70
  -3  -3   6  168.18   18.10
   3  -3  -6  159.28   15.10
   3  -3  -6  167.18   15.10
  -3   3   5   -3.40    8.50
  -3   3   5   10.70    4.80
  -3   3   5   33.40   11.60
  -3   3   5   11.20    6.80
   3   3  -5    9.50    6.60
  -3   3   5   11.30    7.60
   3   3  -5   11.70    8.90
  -3   3   5   12.20   16.90
  -3  -3   5   12.30    7.00
   3  -3  -5    9.40    7.80
   3  -3  -5   11.50    7.10
  -3  -3   5   13.00    7.80
  -3  -3   5   17.90    8.30
  -3  -3   5   12.60    8.30
   3  -3  -5   14.40    4.80
  -3  -3   5   15.90   13.60
   3  -3  -5   15.00    4.50
  -3  -3   5  -26.60   17.50
  -3  -3   5   18.00    8.10
  -3  -3   5   -0.80    5.50
   3  -3  -5   12.60    6.20
   3  -3  -5   13.40    6.10
  -3   3   4  151.98   13.60
   3   3  -4  163.68   11.00
   3   3  -4  156.28   10.70
   3   3  -4  147.49   13.20
   3   3  -4  146.59    9.90
  -3   3   4  174.68   14.00
  -3  -3   4  180.48   12.00
   3  -3  -4  174.58   13.20
   3  -3  -4  168.38   13.70
   3  -3  -4  174.18   12.50
   3  -3  -4  156.48   10.80
  -3  -3   4  173.38   13.10
   3  -3  -4  158.88   14.00
   3   3  -3   66.29    5.50
   3   3  -3   66.99    5.00
  -3   3   3   64.19    7.20
  -3   3   3   55.99    7.80
   3   3  -3   66.09    6.00
  -3   3   3   65.89    5.60
  -3  -3   3   68.39    6.90
   3  -3  -3   70.89    7.50
  -3  -3   3   70.09    6.00
   3  -3  -3   62.29    7.20
  -3   3   2  441.96   27.70
  -3   3   2  494.45   24.80
  -3   3   2  480.75   25.80
   3   3  -2  487.95   23.70
   3   3  -2  465.05   25.00
   3   3  -2  451.35   23.90
   3  -3  -2  416.96   27.20
   3  -3  -2  518.25   26.70
  -3  -3   2  479.55   25.50
   3  -3  -2  461.85   23.60
   3   3  -1   37.50    3.80
  -3   3   1   51.39    4.50
   3   3  -1   38.70    3.50
  -3   3   1   46.60    4.30
   3  -3  -1   53.39    5.10
   3  -3  -1   37.40    4.70
  -3  -3   1   40.10    4.40
  -3  -3   1   36.70    4.20
   3   3   0   23.40    3.20
  -3   3   0   21.10    3.70
   3   3   0   17.90    3.00
  -3   3   0   21.90    3.60
   3  -3   0   22.40    3.40
   3  -3   0   20.10    3.60
   3  -3   0   18.90    2.90
  -3  -3   0   21.40    3.00
   3  -3   0   18.20    3.50
  -3  -3   0   21.00    4.60
   3  -3   0   18.70    2.70
  -3   3  -1  593.64   31.20
   3   3   1  615.54   32.30
   3   3   1  554.34   31.70
  -3   3  -1  625.84   32.50
  -3   3  -1  651.33   31.90
   3   3   1  607.14   32.80
   3   3   1  663.03   31.80
  -3  -3  -1  605.04   31.50
   3  -3   1  600.44   32.70
  -3  -3  -1  597.64   30.30
  -3  -3  -1  652.33   32.60
   3  -3   1  598.74   32.60
   3  -3   1  612.94   31.90
  -3   3  -2  188.78   11.20
  -3   3  -2  175.98   10.90
   3   3   2  155.58   11.20
   3   3   2  197.38   13.20
   3   3   2  162.28   12.10
   3   3   2  164.78   12.10
  -3   3  -2  161.68   12.00
  -3  -3  -2  148.29   11.20
  -3  -3  -2  169.38   12.30
  -3  -3  -2  170.48   11.90
   3  -3   2  157.58   10.70
   3  -3   2  162.78   11.70
   3   3   3  534.65   31.40
  -3   3  -3  545.25   28.30
   3   3   3  537.25   27.40
   3   3   3  552.64   31.30
   3   3   3  568.94   30.00
  -3   3  -3  516.35   32.00
  -3   3  -3  539.05   28.40
   3   3   3  487.35   30.90
   3  -3   3  516.05   30.20
  -3  -3  -3  520.75   29.60
  -3  -3  -3  493.85   30.60
  -3  -3  -3  577.64   31.60
  -3  -3  -3  489.05   30.00
   3  -3   3  492.35   28.60
  -3  -3  -3  529.95   29.90
  -3   3  -4    1.50    2.70
  -3   3  -4    3.30    4.00
   3   3   4    0.10    4.60
  -3   3  -4   -0.80    4.10
   3   3   4    2.10    4.10
   3   3   4    5.00    4.00
   3   3   4    2.50    3.80
  -3  -3  -4    0.10    3.40
  -3  -3  -4    5.80    3.90
   3  -3   4   -7.80    4.80
  -3  -3  -4   -0.50    3.30
  -3  -3  -4    4.30    3.90
  -3  -3  -4   -0.50    3.90
  -3   3  -5  208.38   15.70
   3   3   5  217.98   18.10
   3   3   5  209.18   21.80
  -3   3  -5  192.78   15.20
   3   3   5  204.78   18.40
   3   3   5  246.08   27.60
   3   3   5  136.79   31.20
  -3   3  -5  177.68   20.30
   3   3   5  191.68   18.30
   3  -3   5  193.78   19.40
  -3  -3  -5  217.08   19.80
   3  -3   5  225.58   32.90
  -3  -3  -5  206.28   16.40
   3  -3   5  215.98   19.30
  -3  -3  -5  206.58   16.40
   3  -3   5  211.18   19.00
  -3  -3  -5  203.88   17.80
   3  -3   5  186.28   18.10
   3  -3   5  202.68   19.90
   3  -3   5  183.58   19.00
  -3  -3  -5  206.68   18.70
   3  -3   5  203.78   17.70
  -3  -3  -5  200.08   17.10
  -3  -3  -5  192.58   20.20
  -3   3  -6   69.79   20.30
   3   3   6   52.49   10.20
  -3   3  -6   52.69   11.00
   3   3   6   62.89   12.00
   3   3   6   59.99   14.20
   3   3   6   48.60   10.50
   3   3   6   88.59   16.20
  -3   3  -6   54.19    8.40
   3  -3   6   49.50    9.60
  -3  -3  -6   70.69   12.90
   3  -3   6   46.40   15.40
  -3  -3  -6   61.69    9.20
   3  -3   6   49.30   10.00
  -3  -3  -6   49.10    9.30
   3  -3   6  103.19   14.30
   3  -3   6   69.59   10.50
  -3  -3  -6   66.09   10.90
   3   3   7  138.99   22.70
  -3   3  -7  150.78   15.10
   3   3   7  146.49   16.30
   3   3   7  155.98   18.80
  -3   3  -7  131.49   14.90
   3   3   7  124.79   13.40
   3   3   7  164.88   16.60
  -3   3  -7  138.39   12.90
  -3   3  -7  144.19   13.00
   3  -3   7  145.29   16.00
   3  -3   7  111.19   13.50
  -3  -3  -7  147.29   15.30
   3  -3   7  158.38   15.00
  -3  -3  -7  150.58   14.70
  -3  -3  -7  132.79   14.80
  -3  -3  -7  151.88   14.10
   3  -3   7  125.09   14.00
  -3  -3  -7  152.78   16.10
   3  -3   7  132.69   16.10
   3  -3   7  132.59   13.20
  -3   3  -8   60.99   10.30
  -3   3  -8   75.29    8.70
  -3   3  -8   81.69   10.10
   3   3   8   70.19   11.90
  -3   3  -8   90.79    9.60
   3   3   8   60.99    9.90
   3  -3   8   65.19    9.10
  -3  -3  -8   41.50   12.40
  -3  -3  -8   71.09    8.80
  -3  -3  -8   42.50    9.70
   3  -3   8   67.09    9.30
   3  -3   8   81.29   10.10
  -3  -3  -8   73.09    9.00
   3  -3   8   87.89   14.50
  -3  -3  -8   53.49   10.00
  -3   4   8    5.30    7.10
  -3   4   8    0.20    7.60
  -3   4   8    5.30    7.10
  -3  -4   8    3.90    5.30
  -3  -4   8    7.90    6.30
  -3  -4   8    0.70    3.90
   3  -4  -8    5.30    6.70
   3  -4  -8    4.10    4.60
  -3  -4   8   -6.60   11.30
  -3  -4   8    6.60    4.60
   3  -4  -8    5.60    6.50
   3  -4  -8    2.10    5.70
  -3  -4   8   -8.30    6.50
   3  -4  -8    0.80    4.30
  -3  -4   8   -6.20    5.50
  -3   4   7  153.38   25.70
   3   4  -7  163.38   13.70
  -3   4   7  157.88   20.40
  -3   4   7  155.08   17.90
  -3   4   7  162.08   24.30
  -3   4   7  145.99   17.30
  -3  -4   7  118.89   25.50
  -3  -4   7  144.59   17.30
   3  -4  -7  161.18   14.90
   3  -4  -7  160.68   15.90
   3  -4  -7  144.29   15.80
  -3  -4   7  165.08   15.40
   3  -4  -7  166.18   17.00
  -3  -4   7  166.18   15.70
  -3  -4   7  141.99   17.90
  -3  -4   7  151.38   16.80
   3  -4  -7  156.58   15.70
  -3   4   6   98.49   23.10
  -3   4   6   68.29   12.30
  -3   4   6   86.29   23.30
  -3   4   6   98.19   19.00
  -3   4   6  100.59   17.70
  -3   4   6   97.99   14.80
   3   4  -6  100.59   10.00
  -3   4   6   70.29   12.10
  -3  -4   6  110.89   13.40
  -3  -4   6   93.39   15.00
  -3  -4   6  102.49   24.30
  -3  -4   6   83.89   14.10
  -3  -4   6  103.39   14.60
   3  -4  -6   88.19   12.30
   3  -4  -6   97.79   15.20
   3  -4  -6   94.39   12.60
  -3  -4   6   98.69   12.10
   3  -4  -6  106.69   12.00
  -3  -4   6  104.59   14.20
   3  -4  -6   81.19   13.00
  -3   4   5   -6.00    8.30
   3   4  -5   -0.30    7.60
  -3   4   5    4.40   10.50
   3   4  -5    0.50    8.50
  -3   4   5   -2.10   11.00
  -3   4   5   -3.40    8.60
  -3   4   5    9.10    6.30
  -3   4   5   11.50   15.80
  -3   4   5    6.90    5.00
  -3  -4   5   -5.00    6.70
  -3  -4   5   -1.70    7.00
  -3  -4   5    0.50    6.60
   3  -4  -5    2.00    3.90
  -3  -4   5    7.20    6.50
  -3  -4   5    3.40    7.80
  -3  -4   5    0.70    5.90
   3  -4  -5    5.50    4.50
   3  -4  -5    7.60    7.80
   3  -4  -5   11.20    6.60
   3  -4  -5    3.60    6.40
  -3  -4   5   15.80   19.10
  -3  -4   5    3.70    5.90
  -3  -4   5   -8.30    8.60
  -3  -4   5  -19.90   30.50
   3   4  -4   27.40    7.40
  -3   4   4   19.30    6.80
   3   4  -4   30.90    5.40
   3   4  -4   29.50    6.60
  -3   4   4   36.00    9.00
  -3   4   4   41.90    7.40
  -3   4   4   17.90    4.80
   3  -4  -4   29.20   10.80
  -3  -4   4   19.80    6.00
   3  -4  -4   36.10    6.80
   3  -4  -4   28.00    5.30
   3   4  -3  382.26   22.70
  -3   4   3  406.96   22.30
  -3   4   3  326.97   24.50
   3   4  -3  395.16   20.50
  -3   4   3  406.76   24.40
   3   4  -3  421.76   23.60
  -3   4   3  419.96   24.90
   3  -4  -3  392.96   21.50
  -3  -4   3  425.36   24.40
   3  -4  -3  414.96   25.70
   3  -4  -3  369.46   22.30
   3  -4  -3  405.36   25.00
  -3   4   2  284.17   20.50
   3   4  -2  294.27   16.20
  -3   4   2  342.57   20.70
   3   4  -2  329.67   17.80
  -3   4   2  310.67   18.70
   3   4  -2  315.67   16.30
   3   4  -2  331.17   17.30
   3   4  -2  340.47   19.50
  -3   4   2  358.46   19.70
   3  -4  -2  327.87   17.90
   3  -4  -2  300.77   18.80
   3  -4  -2  358.26   20.50
  -3  -4   2  337.17   19.80
  -3   4   1 2641.54  125.69
   3   4  -1 2486.45  124.99
   3   4  -1 2577.24  125.79
   3   4  -1 2831.92  127.49
   3  -4  -1 2613.64  126.69
   3  -4  -1 2785.12  127.49
   3  -4  -1 2512.15  126.59
  -3  -4   1 2662.53  126.39
   3  -4  -1 2693.23  125.69
  -3  -4   1 2775.22  127.09
   3   4   0 2702.13  128.49
   3   4   0 2674.83  128.99
   3   4   0 2454.65  127.89
   3   4   0 2851.71  129.59
   3   4   0 2813.82  129.99
   3   4   0 2736.33  130.39
  -3   4   0 2637.84  129.99
  -3   4   0 2731.63  129.49
   3  -4   0 2662.13  127.59
   3  -4   0 2806.62  128.99
   3  -4   0 2757.82  130.09
  -3  -4   0 2766.32  129.39
   3   4   1    2.80    2.30
  -3   4  -1    3.00    2.10
   3   4   1    2.00    2.50
   3   4   1    0.10    3.50
   3   4   1    2.40    1.80
  -3   4  -1    2.50    1.40
   3   4   1    4.10    2.50
  -3   4  -1    2.70    2.70
   3   4   1    3.60    2.00
   3  -4   1    3.30    2.20
  -3  -4  -1    2.30    1.30
   3  -4   1    2.10    2.30
  -3  -4  -1    7.20    2.60
  -3   4  -2  259.87   17.40
   3   4   2  265.87   17.10
   3   4   2  286.27   18.90
   3   4   2  276.57   16.50
  -3   4  -2  273.07   16.10
   3   4   2  276.67   18.80
   3   4   2  266.97   18.30
   3   4   2  281.77   17.70
  -3   4  -2  251.27   16.40
   3   4   2  251.07   18.10
   3   4   2  247.08   17.60
   3  -4   2  246.98   17.10
  -3  -4  -2  265.17   16.70
  -3  -4  -2  248.48   18.10
   3  -4   2  247.98   16.70
  -3  -4  -2  269.87   16.10
  -3  -4  -2  299.17   18.60
  -3  -4  -2  257.27   17.70
   3   4   3   26.40    6.60
   3   4   3   24.40    7.30
   3   4   3   25.70    6.70
  -3   4  -3   27.00    5.40
  -3   4  -3   26.10    5.20
   3   4   3   26.70    5.80
   3   4   3   30.00    7.00
   3   4   3   27.50    6.80
  -3   4  -3   25.20    7.10
   3   4   3   15.70    3.90
  -3   4  -3   25.80    4.60
  -3   4  -3   17.10    6.00
   3  -4   3   29.00    5.70
  -3  -4  -3   34.70    6.30
   3  -4   3   28.50    5.80
  -3  -4  -3   30.40    7.40
  -3  -4  -3   36.60    6.80
  -3  -4  -3   25.90    5.50
  -3  -4  -3   27.40    6.50
  -3  -4  -3   22.30    6.30
   3   4   4  279.17   22.70
  -3   4  -4  284.17   19.60
   3   4   4  303.37   24.80
  -3   4  -4  303.17   24.70
   3   4   4  331.87   32.50
  -3   4  -4  316.97   21.70
   3   4   4  322.97   23.40
  -3   4  -4  310.47   19.10
   3   4   4  314.77   23.20
  -3  -4  -4  294.47   22.00
   3  -4   4  299.07   23.20
  -3  -4  -4  289.87   20.60
  -3  -4  -4  272.37   24.30
   3  -4   4  288.17   23.80
   3  -4   4  367.06   28.40
   3  -4   4  282.87   25.20
  -3  -4  -4  328.77   23.40
  -3  -4  -4  294.17   20.30
  -3  -4  -4  300.77   21.90
  -3   4  -5   89.39    9.50
  -3   4  -5   79.69   10.50
   3   4   5  143.39   18.30
   3   4   5  100.19   13.20
  -3   4  -5   74.69   11.30
   3   4   5  106.89   13.80
   3   4   5  109.39   17.20
  -3   4  -5   86.39   23.30
   3   4   5  104.49   12.80
  -3  -4  -5   90.69   13.10
  -3  -4  -5   55.89   16.40
  -3  -4  -5  110.99   11.50
   3  -4   5   98.29   13.80
  -3  -4  -5   62.39   16.10
   3  -4   5  106.49   14.40
  -3  -4  -5  121.59   13.40
   3  -4   5   94.09   15.10
  -3  -4  -5  123.69   12.90
  -3  -4  -5   74.99   13.90
   3  -4   5  129.09   15.30
  -3  -4  -5   92.69   12.10
   3  -4   5  112.69   13.00
   3  -4   5   92.99   13.70
  -3  -4  -5  110.29   12.20
   3   4   6  363.96   29.10
  -3   4  -6  332.27   22.80
  -3   4  -6  412.56   34.40
   3   4   6  289.07   26.40
   3   4   6  342.47   26.00
  -3   4  -6  336.47   26.00
   3   4   6  328.97   26.60
   3   4   6  371.36   35.90
  -3  -4  -6  346.27   24.80
   3  -4   6  385.46   32.90
   3  -4   6  364.46   26.90
  -3  -4  -6  323.07   24.90
  -3  -4  -6  346.97   25.90
   3  -4   6  341.47   24.80
   3  -4   6  364.96   24.70
   3  -4   6  395.96   26.80
  -3  -4  -6  358.16   24.00
   3  -4   6  349.17   26.70
   3  -4   6  334.77   25.60
  -3  -4  -6  318.07   25.30
  -3   4  -7  252.77   18.10
  -3   4  -7  252.17   20.00
  -3   4  -7  250.47   20.50
   3   4   7  255.17   20.60
  -3   4  -7  254.87   17.90
   3   4   7  233.38   22.00
   3   4   7  227.08   21.80
   3  -4   7  254.67   19.20
  -3  -4  -7  271.37   20.90
   3  -4   7  243.98   19.20
   3  -4   7  246.58   19.90
  -3  -4  -7  234.48   18.30
   3  -4   7  262.07   21.20
   3  -4   7  245.68   20.70
  -3  -4  -7  262.47   20.20
   3  -4   7  256.87   19.70
  -3  -4  -7  266.77   19.40
  -3   4  -8    2.10    5.30
   3   4   8    0.20    5.30
  -3   4  -8   -3.90    6.20
  -3   4  -8    2.20    3.90
   3   4   8   -3.10    4.90
   3  -4   8    4.40    4.50
  -3  -4  -8   -0.30    4.20
  -3  -4  -8    1.80    3.60
   3  -4   8   -4.30    4.40
  -3  -4  -8    5.90    5.30
   3  -4   8    1.90    3.60
   3  -4   8    6.00    4.80
   3  -4   8   -0.70    4.80
  -3  -4  -8   -6.70    6.00
  -3   5   8    3.10    5.90
  -3   5   8   -2.90    6.10
  -3  -5   8    0.60    5.50
  -3  -5   8    8.20    5.60
  -3  -5   8    2.90    5.20
   3  -5  -8    7.80    5.80
   3  -5  -8   -5.70    8.30
  -3  -5   8    3.60    6.60
   3  -5  -8    3.20    4.80
  -3  -5   8    1.20    3.50
   3  -5  -8    4.40    4.60
  -3  -5   8    7.60    5.10
   3  -5  -8    5.00    5.40
  -3   5   7   55.69   12.80
  -3  -5   7   54.79   10.10
   3  -5  -7   39.90    9.70
  -3  -5   7   31.50    8.10
   3  -5  -7   39.20    9.80
  -3  -5   7   38.50   10.90
  -3  -5   7   32.90    8.80
  -3  -5   7   35.00    7.10
   3  -5  -7   42.10    9.20
   3  -5  -7   52.09    9.40
  -3  -5   7   46.40    7.70
   3  -5  -7   40.10    8.20
  -3  -5   7   50.89    9.60
  -3   5   6   42.50   10.20
  -3   5   6   47.80   13.60
  -3   5   6   40.40   10.70
  -3   5   6   57.49   13.80
   3  -5  -6   46.30   10.10
   3  -5  -6   56.49   11.40
  -3  -5   6   27.80   19.00
   3  -5  -6   57.19   12.70
   3  -5  -6   49.99    9.30
  -3  -5   6   49.70    9.60
  -3  -5   6   38.00    9.60
  -3  -5   6   48.20   10.20
   3  -5  -6   43.30    9.70
  -3  -5   6   45.60   12.50
  -3  -5   6   69.69   23.30
  -3  -5   6   56.49   11.50
  -3  -5   6   57.99   10.10
  -3  -5   6   79.89   12.30
  -3   5   5   56.99   11.80
  -3   5   5   50.59   13.50
   3   5  -5    7.40   13.70
  -3   5   5   70.19   16.20
  -3   5   5   35.30    9.80
  -3   5   5   73.89   16.20
  -3   5   5   61.99   11.70
  -3  -5   5   84.19   13.20
  -3  -5   5   44.40    9.10
  -3  -5   5   34.00   10.70
  -3  -5   5   48.20   11.10
  -3  -5   5   62.49   11.90
   3  -5  -5   58.59   11.10
  -3  -5   5   52.99   10.20
   3  -5  -5   40.90   10.80
   3  -5  -5   40.20   10.10
  -3  -5   5   64.49   12.30
   3  -5  -5   56.79   18.90
  -3  -5   5   52.59   13.20
   3  -5  -5   50.19    9.50
   3  -5  -5   45.80   11.80
  -3  -5   5   80.89   21.20
   3  -5  -5   43.90    9.10
  -3   5   4  551.74   40.00
   3   5  -4  540.15   28.00
   3   5  -4  561.44   32.20
  -3   5   4  531.85   33.90
  -3   5   4  512.05   36.80
  -3   5   4  556.44   55.99
   3   5  -4  554.84   36.00
  -3   5   4  564.14   33.70
  -3   5   4  540.85   34.10
  -3  -5   4  608.04   47.00
  -3  -5   4  560.54   34.90
   3  -5  -4  569.34   33.40
   3  -5  -4  528.05   34.40
   3  -5  -4  551.54   34.40
   3  -5  -4  491.85   35.20
  -3  -5   4  549.54   34.00
   3  -5  -4  510.95   30.00
  -3  -5   4  580.24   35.40
   3  -5  -4  566.14   34.80
  -3  -5   4  539.55   38.70
  -3  -5   4  555.24   33.50
   3  -5  -4  511.05   33.00
  -3  -5   4  542.65   33.90
  -3   5   3  947.21   54.09
   3   5  -3  994.50   50.49
   3   5  -3 1001.50   53.79
  -3   5   3 1004.60   53.09
  -3   5   3 1036.30   55.39
  -3   5   3 1157.88   59.39
  -3   5   3 1021.90   55.69
  -3   5   3 1121.39   55.19
   3  -5  -3 1044.30   54.99
   3  -5  -3 1035.80   55.69
  -3  -5   3 1135.09   56.09
   3  -5  -3  986.50   51.89
   3  -5  -3 1032.80   55.09
  -3   5   2   -0.70    2.70
  -3   5   2    1.00    3.70
   3   5  -2    0.70    2.20
   3   5  -2   -0.30    2.30
   3   5  -2    4.90    2.60
  -3   5   2   -1.90    3.90
  -3   5   2   -0.80    2.50
   3   5  -2    4.10    2.90
   3  -5  -2   -1.20    2.60
   3  -5  -2    6.40    4.80
   3  -5  -2    4.80    3.20
   3  -5  -2    3.50    4.50
  -3  -5   2    0.90    3.10
   3  -5  -2    1.20    3.40
  -3   5   1  349.57   21.60
   3   5  -1  334.67   19.80
  -3   5   1  332.37   20.80
  -3   5   1  329.77   19.10
  -3   5   1  353.16   20.90
  -3   5   1  322.47   21.60
   3   5  -1  329.87   18.90
   3   5  -1  352.96   21.10
   3   5  -1  322.47   19.50
  -3  -5   1  350.06   21.10
   3  -5  -1  350.96   20.00
   3  -5  -1  363.96   21.40
   3  -5  -1  337.77   20.90
  -3   5   0   11.40    3.90
   3   5   0    8.10    4.10
  -3   5   0   10.00    3.40
   3   5   0    6.30    3.70
   3   5   0    3.30    3.90
   3   5   0    4.60    2.80
  -3   5   0    4.10    4.00
   3   5   0    9.20    3.10
   3   5   0    8.90    4.00
   3   5   0    6.50    3.20
   3  -5   0    5.80    3.10
   3  -5   0    9.30    2.90
   3  -5   0    8.60    3.30
  -3  -5   0   15.10    4.00
   3   5   1   64.19    8.90
  -3   5  -1   86.29    7.70
   3   5   1   58.79    7.50
   3   5   1   95.19    8.40
  -3   5  -1   84.69    8.10
   3   5   1   82.09    8.90
  -3   5  -1   71.89    8.20
  -3   5  -1   70.29   10.30
   3   5   1   71.09    7.40
  -3  -5  -1   86.89    8.00
  -3  -5  -1   75.59    9.30
   3  -5   1   79.59    8.10
   3   5   2   37.10    8.00
   3   5   2   31.40    5.60
  -3   5  -2   40.60    6.30
   3   5   2   46.50    8.00
   3   5   2   34.90    7.80
   3   5   2   27.10    6.50
  -3   5  -2   29.10    5.40
  -3   5  -2   43.60    7.00
   3   5   2   35.80    6.90
   3   5   2   26.50    7.30
   3   5   2   39.60    6.90
   3  -5   2   33.80    6.60
  -3  -5  -2   42.90    8.20
  -3  -5  -2   38.40    6.40
   3  -5   2   38.80    7.10
  -3  -5  -2   31.90    5.10
   3   5   3  307.97   21.60
   3   5   3  285.87   22.00
   3   5   3  268.47   21.40
   3   5   3  290.67   19.70
  -3   5  -3  322.27   21.50
   3   5   3  339.87   22.00
   3   5   3  308.97   24.80
   3   5   3  333.77   25.70
  -3   5  -3  324.87   24.60
   3   5   3  324.57   23.50
  -3   5  -3  310.17   19.30
   3   5   3  297.07   23.60
  -3   5  -3  321.27   20.10
   3  -5   3  325.77   22.30
   3  -5   3  292.87   23.60
  -3  -5  -3  338.17   23.60
  -3  -5  -3  336.87   23.20
   3  -5   3  329.57   23.60
   3  -5   3  351.56   22.80
   3  -5   3  326.67   24.20
  -3  -5  -3  325.77   22.70
   3  -5   3  299.17   20.40
  -3  -5  -3  311.67   20.60
  -3  -5  -3  299.57   23.40
  -3  -5  -3  285.37   25.30
  -3  -5  -3  298.17   21.00
   3   5   4   -3.50    9.90
   3   5   4   -2.70    8.90
  -3   5  -4    1.30    3.20
  -3   5  -4    5.20    6.40
  -3   5  -4    3.80    4.40
   3   5   4    1.70    5.20
   3   5   4    9.50   10.70
  -3   5  -4   18.90    7.50
   3   5   4    1.50    5.10
   3   5   4   -1.70    4.70
   3  -5   4   14.30    9.10
   3  -5   4    2.60    4.80
  -3  -5  -4   15.20    6.30
   3  -5   4   -0.10    6.30
  -3  -5  -4    2.30    8.80
  -3  -5  -4   -2.00    4.20
  -3  -5  -4    4.80    6.10
   3  -5   4    8.30    7.10
   3  -5   4  -13.00    8.30
  -3  -5  -4    0.00    4.60
   3  -5   4   -2.60    6.40
  -3  -5  -4    3.80    7.10
   3  -5   4    2.70    6.90
  -3  -5  -4   -3.50    7.40
  -3   5  -5   18.90   13.20
  -3   5  -5   36.20    6.80
  -3   5  -5   37.80    8.80
   3   5   5   22.40    8.50
   3   5   5   22.60    8.90
   3   5   5   57.59   14.10
  -3   5  -5   21.40    5.30
   3   5   5   21.70   11.00
   3  -5   5   32.10    8.40
  -3  -5  -5   37.00    8.60
  -3  -5  -5   41.80    9.80
   3  -5   5   49.20    9.90
   3  -5   5   54.99   14.20
   3  -5   5   50.09    9.10
  -3  -5  -5   45.50   10.00
  -3  -5  -5   31.70   11.10
  -3  -5  -5   42.10    9.40
   3  -5   5   33.90    9.20
  -3  -5  -5   38.90    8.40
   3  -5   5   43.10    9.90
   3   5   6   70.99   16.50
  -3   5  -6   93.39   15.00
   3   5   6  105.19   16.60
   3   5   6   68.09   13.70
   3   5   6   50.79   10.80
   3   5   6   75.89   14.90
  -3   5  -6   84.19    9.70
  -3   5  -6   75.79   12.40
  -3   5  -6   69.29    9.80
  -3  -5  -6   70.89   10.60
   3  -5   6   74.59   10.00
   3  -5   6   99.29   12.10
  -3  -5  -6   42.80   12.80
   3  -5   6  105.69   12.80
   3  -5   6   88.29   12.80
   3  -5   6   55.59   16.40
   3  -5   6   30.40   13.90
   3  -5   6   80.69   11.60
  -3  -5  -6   79.09   11.00
  -3  -5  -6   71.39   10.20
  -3  -5  -6   63.89   10.10
  -3   5  -7   17.80    5.20
   3   5   7   11.70    6.60
  -3   5  -7    8.30    5.00
   3   5   7    7.90    7.60
  -3   5  -7   19.90    7.60
   3   5   7   17.40    7.60
  -3   5  -7   13.80    7.70
   3  -5   7   11.10    5.70
   3  -5   7    1.90    5.40
   3  -5   7   15.10    6.00
  -3  -5  -7   20.50    6.20
  -3  -5  -7    2.40    6.40
  -3  -5  -7   11.90    5.60
   3  -5   7   15.10    6.30
   3  -5   7   14.80    6.20
  -3  -5  -7   17.80    5.40
   3  -5   7   18.30    5.70
   3   5   8   -5.20    5.00
   3   5   8   -2.10    5.10
  -3   5  -8    1.30    4.50
  -3   5  -8    4.50    4.50
   3  -5   8    5.90    3.10
   3  -5   8    3.50    3.90
  -3  -5  -8    3.60    4.00
   3  -5   8    6.60    3.80
  -3  -5  -8   -1.30    4.90
   3  -5   8    4.50    3.80
   3  -5   8   -0.10    4.10
  -3   6   8   38.30    7.90
  -3   6   8   44.50    7.80
   3  -6  -8   37.20    5.80
   3  -6  -8   25.70    6.20
  -3  -6   8   42.30    6.40
  -3  -6   8   50.69    8.00
   3  -6  -8   38.00    6.70
  -3  -6   8   33.90    5.50
  -3  -6   8   26.90    5.40
  -3  -6   8   24.90    5.70
  -3   6   7  196.28   19.90
  -3  -6   7  176.08   17.00
   3  -6  -7  239.88   18.90
  -3  -6   7  202.78   15.80
  -3  -6   7  226.08   17.80
  -3  -6   7  222.08   16.20
  -3  -6   7  178.28   22.20
   3  -6  -7  238.18   17.00
   3  -6  -7  235.28   19.00
   3  -6  -7  236.78   17.20
  -3  -6   7  237.08   19.10
  -3  -6   7  272.17   19.10
   3  -6  -7  173.68   20.90
   3   6  -6   76.69   10.40
  -3   6   6   50.89   13.00
  -3   6   6   57.29   12.40
  -3   6   6  112.79   20.20
   3  -6  -6   94.49   13.10
   3  -6  -6   96.19   11.70
  -3  -6   6   56.29   11.60
  -3  -6   6  106.79   14.30
  -3  -6   6  107.59   25.40
  -3  -6   6  100.69   13.10
  -3  -6   6   95.49   12.00
   3  -6  -6   70.59   12.40
   3  -6  -6  107.59   14.00
   3  -6  -6   66.49   18.20
  -3  -6   6   95.89   17.80
  -3  -6   6  100.09   16.90
   3  -6  -6   87.79   12.40
  -3   6   5   39.10   13.80
  -3   6   5   44.80   13.50
   3   6  -5   19.20    5.30
  -3   6   5   20.20   14.00
  -3   6   5   14.20    8.90
  -3  -6   5   48.40   17.20
  -3  -6   5   39.40    9.00
  -3  -6   5   26.70   16.80
  -3  -6   5   31.30    8.40
  -3  -6   5   62.59   13.10
   3  -6  -5   19.70   13.30
   3  -6  -5   27.10    8.70
  -3  -6   5   19.90   10.40
   3  -6  -5   12.10    8.10
  -3  -6   5   55.99    9.50
   3  -6  -5   39.00    9.10
   3  -6  -5   35.70    8.40
  -3  -6   5   17.80    7.50
  -3  -6   5   26.30    7.40
   3  -6  -5   33.20    7.50
  -3   6   4  102.99   15.80
  -3   6   4  107.19   13.80
  -3   6   4   91.09   12.10
   3   6  -4   91.89   10.00
   3   6  -4   91.49   19.00
  -3   6   4   89.49   14.10
   3  -6  -4  101.09   13.20
   3  -6  -4  117.09   12.70
  -3  -6   4  102.99   16.50
  -3  -6   4  111.29   14.00
   3  -6  -4   99.19   15.70
  -3  -6   4   88.99   13.70
  -3  -6   4  100.99   13.50
  -3  -6   4   93.89   19.70
  -3  -6   4  119.79   27.20
  -3  -6   4  106.49   14.00
  -3  -6   4  105.09   13.30
   3  -6  -4   93.59   14.00
   3  -6  -4   96.99   12.90
  -3  -6   4  121.69   12.90
   3  -6  -4  114.59   19.20
  -3   6   3    9.30    9.30
   3   6  -3    3.80    3.20
  -3   6   3   24.10    7.20
  -3   6   3   -9.90    8.80
  -3   6   3   -4.40    4.70
  -3   6   3   -2.70    7.90
  -3   6   3    4.10   11.80
  -3   6   3    1.20    5.40
   3   6  -3    2.60    4.60
  -3   6   3   17.90    7.50
  -3   6   3    7.00    7.10
  -3  -6   3    1.40    5.70
   3  -6  -3    3.40    6.80
   3  -6  -3   -1.90    5.10
   3  -6  -3    2.70    5.20
   3  -6  -3   11.70    6.20
  -3  -6   3   14.60    7.80
   3  -6  -3    3.80    8.50
   3  -6  -3    2.30    6.90
  -3  -6   3    5.80    4.60
  -3  -6   3    5.00    5.60
   3  -6  -3    7.70    5.80
  -3  -6   3   21.80    9.10
   3  -6  -3    4.80    7.80
  -3  -6   3   29.00   14.80
  -3   6   2  112.39   10.90
   3   6  -2  100.09   10.90
  -3   6   2   82.39   11.50
  -3   6   2   96.89   11.80
  -3   6   2  119.69   16.50
  -3   6   2  118.29   13.40
   3   6  -2  110.69   11.10
   3   6  -2  106.49    9.20
  -3   6   2  126.49   12.20
  -3   6   2  104.99   12.10
  -3   6   2  108.29   10.60
   3  -6  -2  101.99   10.60
  -3  -6   2  119.79   13.60
   3  -6  -2   96.79   14.40
   3  -6  -2  116.09   14.20
   3  -6  -2  114.89   12.00
   3  -6  -2  102.79   12.00
  -3  -6   2  101.29   12.40
  -3  -6   2  118.19   11.60
  -3  -6   2  136.09   29.10
  -3  -6   2  123.29   16.50
  -3  -6   2   97.49   13.70
   3  -6  -2   96.09   10.30
   3   6  -1   30.80    6.20
   3   6  -1   38.50    6.70
  -3   6   1   26.80    5.60
   3   6  -1   45.80    6.20
  -3   6   1   30.80    7.20
   3   6  -1   18.70    4.60
  -3   6   1   34.10    6.50
   3  -6  -1   17.40    5.20
  -3  -6   1   30.40    6.60
   3  -6  -1   23.70    5.20
  -3   6   0  114.99   12.10
   3   6   0  122.29   11.90
  -3   6   0  128.69   11.60
   3   6   0  129.89   12.60
   3   6   0  127.19   12.80
   3   6   0  134.59   11.30
   3   6   0  114.29   10.30
  -3   6   0  123.89   10.80
   3   6   0  115.39   11.60
  -3   6   0  131.29   11.70
   3  -6   0  113.79   11.20
   3  -6   0   98.99   11.10
  -3  -6   0  128.09   11.30
   3  -6   0  126.59   11.30
   3   6   1  632.94   35.60
  -3   6  -1  553.24   33.70
   3   6   1  580.94   34.10
   3   6   1  532.65   32.90
  -3   6  -1  599.24   33.10
   3   6   1  590.14   34.80
  -3   6  -1  593.84   33.70
   3   6   1  570.44   42.00
  -3   6  -1  566.34   34.10
   3   6   1  627.74   36.00
   3   6   1  613.94   34.30
   3  -6   1  605.84   34.50
   3  -6   1  605.54   36.50
  -3  -6  -1  571.44   37.20
  -3  -6  -1  619.04   34.20
   3  -6   1  600.24   34.20
  -3  -6  -1  583.14   34.60
   3   6   2   56.59    9.20
  -3   6  -2   78.99   10.50
  -3   6  -2   77.79   10.10
   3   6   2   65.29    9.80
   3   6   2   75.89   10.00
  -3   6  -2   81.59    8.40
  -3   6  -2   88.79   15.30
   3   6   2   78.89   11.10
   3   6   2   73.09   11.00
   3   6   2   89.39   11.00
   3   6   2   97.19   20.30
   3   6   2   85.79   12.60
  -3  -6  -2   69.29   12.50
  -3  -6  -2   83.39    9.50
   3  -6   2   88.39   13.80
  -3  -6  -2   99.29   12.30
   3  -6   2   82.19   13.10
   3  -6   2   85.19   11.50
   3  -6   2   73.89   10.90
   3  -6   2   72.69   11.40
  -3  -6  -2   84.69   13.90
   3  -6   2   68.19   13.00
   3  -6   2   81.79    9.60
   3  -6   2   78.69   10.10
   3   6   3   48.70   11.60
   3   6   3   71.09   10.60
  -3   6  -3   55.29    8.10
  -3   6  -3   76.09   11.40
   3   6   3   54.69   10.40
   3   6   3   64.69   11.70
  -3   6  -3   66.89    7.60
  -3   6  -3   55.99   10.20
   3   6   3   52.09   10.40
  -3   6  -3   46.80   15.70
   3   6   3   66.19   11.00
   3   6   3   60.19   11.80
   3   6   3   64.99   18.20
   3  -6   3   66.59   11.10
   3  -6   3   50.39   10.00
   3  -6   3   72.29   11.40
  -3  -6  -3   54.19   12.50
   3  -6   3   60.09   11.70
  -3  -6  -3   54.29   11.10
   3  -6   3   78.59   12.30
  -3  -6  -3   54.79   10.60
   3  -6   3   75.99   10.90
  -3  -6  -3   54.59    9.10
   3  -6   3   69.79   11.80
   3   6   4   24.80    8.80
   3   6   4   21.40    8.60
  -3   6  -4   19.00    5.30
  -3   6  -4   13.20   12.40
  -3   6  -4   30.10    8.40
   3   6   4   21.90    9.30
  -3   6  -4    5.00    9.10
   3   6   4   28.10   17.40
  -3   6  -4   19.20    5.40
   3   6   4   12.60    6.80
  -3  -6  -4   26.00    6.90
   3  -6   4   23.30    7.30
  -3  -6  -4   21.60    7.60
  -3  -6  -4   31.70   14.60
   3  -6   4   19.70    7.30
  -3  -6  -4   19.80    7.50
   3  -6   4   22.50   10.50
   3  -6   4   14.20    8.00
   3  -6   4   29.00    8.50
   3  -6   4   25.30    8.10
  -3   6  -5   -1.30    4.20
   3   6   5   14.90    9.30
   3   6   5   -2.00    6.00
  -3   6  -5    2.10    4.10
   3   6   5   -4.40    8.90
   3   6   5    2.60    9.20
  -3   6  -5    4.80    8.20
   3   6   5    2.50    6.60
  -3   6  -5   -3.50    7.50
  -3  -6  -5    5.10    5.10
   3  -6   5    0.50    4.50
   3  -6   5    0.20    5.40
  -3  -6  -5    0.10    5.70
   3  -6   5    2.40    6.20
   3  -6   5   -0.70    5.40
  -3  -6  -5   -1.40    6.00
  -3  -6  -5    4.30    8.50
  -3  -6  -5   -8.50    8.50
   3  -6   5   -7.40    8.80
   3  -6   5   -4.90    6.20
   3   6   6   29.80    9.50
   3   6   6   58.29   12.50
   3   6   6   77.99   12.60
  -3   6  -6   39.30   10.50
  -3   6  -6   43.80    7.50
  -3   6  -6   38.10    7.00
   3   6   6   44.20   14.90
  -3   6  -6   51.09   12.30
   3  -6   6   64.89    9.30
   3  -6   6   33.30   10.90
  -3  -6  -6   35.70    7.00
  -3  -6  -6   22.80   10.00
  -3  -6  -6   53.49   10.00
   3  -6   6   55.99    9.60
   3  -6   6   48.60    8.60
  -3  -6  -6   55.49   12.20
   3  -6   6   58.39   10.10
   3  -6   6   47.50    8.20
  -3   6  -7  112.89   10.30
  -3   6  -7  104.09   11.80
   3   6   7  150.08   18.00
   3   6   7   69.79   12.20
   3   6   7  107.49   15.50
  -3   6  -7   89.19   13.40
   3  -6   7  118.49   11.80
   3  -6   7  106.09   11.00
   3  -6   7  111.49   10.30
  -3  -6  -7  101.99   11.40
  -3  -6  -7  112.39   11.20
  -3  -6  -7   81.79   16.00
   3  -6   7   88.89    9.20
   3  -6   7  100.99   11.90
  -3   7   7   70.49   10.70
  -3  -7   7   48.90    8.30
  -3  -7   7   47.60    9.50
  -3  -7   7   61.69    9.10
   3  -7  -7   45.70    6.70
   3  -7  -7   41.40    7.70
  -3  -7   7   43.90    8.00
  -3  -7   7   41.20    6.40
   3  -7  -7   39.60    7.90
  -3  -7   7   57.19    9.00
  -3   7   6  842.12   53.49
  -3  -7   6  942.31   54.29
  -3  -7   6  902.81   49.50
  -3  -7   6  884.01   49.70
  -3  -7   6  923.41   50.29
   3  -7  -6  768.22   46.00
   3  -7  -6  897.21   50.59
  -3  -7   6  821.52   46.60
  -3  -7   6  871.61   48.00
   3  -7  -6  894.31   50.39
   3  -7  -6  938.21   55.59
  -3   7   5   92.79   21.40
  -3   7   5   95.49   15.00
  -3   7   5  162.78   19.80
   3   7  -5  138.59   12.10
  -3   7   5   84.19   14.10
  -3  -7   5  140.59   14.70
   3  -7  -5  104.29   14.90
  -3  -7   5  159.78   15.40
  -3  -7   5  122.29   17.60
   3  -7  -5  133.59   15.20
  -3  -7   5  161.58   16.60
  -3  -7   5  135.89   13.50
   3  -7  -5  140.89   15.40
   3  -7  -5  128.79   13.20
  -3  -7   5  174.38   30.90
  -3  -7   5   84.99   13.50
  -3   7   4   29.70   10.60
   3   7  -4   22.60    5.40
  -3   7   4   33.80   10.80
  -3   7   4   37.90   10.00
  -3  -7   4   19.00    8.20
  -3  -7   4   27.00    9.00
  -3  -7   4   15.50   14.90
   3  -7  -4   23.00    8.00
   3  -7  -4   20.20    9.30
  -3  -7   4   31.30   13.70
   3  -7  -4   14.50    7.50
  -3  -7   4    6.70    8.50
  -3  -7   4   27.90    8.60
  -3  -7   4   33.60   11.50
   3  -7  -4   36.80    9.10
  -3  -7   4   32.60    7.10
  -3   7   3    3.90    6.10
   3   7  -3   11.30    5.70
  -3   7   3    3.40   12.70
   3   7  -3    8.10    4.40
  -3   7   3   10.00    7.30
  -3   7   3    7.20    8.40
  -3   7   3  -13.60    8.90
  -3   7   3   17.40    7.10
  -3   7   3    3.60    7.80
   3  -7  -3    5.50    6.70
  -3  -7   3   15.40    7.70
   3  -7  -3   13.80    8.70
  -3  -7   3    9.20   15.50
   3  -7  -3    6.80    8.10
  -3  -7   3   12.20    6.20
  -3  -7   3   10.80    7.80
  -3  -7   3   17.20    7.70
  -3  -7   3    8.00    7.00
  -3  -7   3   10.00    8.70
   3  -7  -3    3.40    8.80
  -3  -7   3   22.70   11.20
  -3   7   2  114.49   14.60
  -3   7   2  128.69   17.70
  -3   7   2  124.39   14.10
   3   7  -2  119.29   11.00
  -3   7   2  119.99   14.90
  -3   7   2  149.49   24.90
   3   7  -2  114.29   11.70
  -3   7   2  127.69   13.20
  -3   7   2  111.29   15.80
   3   7  -2  123.49   21.50
  -3  -7   2  117.69   15.30
  -3  -7   2  114.99   12.80
   3  -7  -2  103.59   15.70
  -3  -7   2  117.49   14.10
  -3  -7   2  209.58   50.69
  -3  -7   2  141.49   18.60
   3  -7  -2  102.99   12.90
   3  -7  -2  121.29   15.20
  -3  -7   2  135.09   15.70
  -3  -7   2  180.38   34.70
  -3  -7   2  112.79   14.70
   3  -7  -2   71.49   20.10
   3  -7  -2  116.29   16.90
   3   7  -1   29.30   14.40
  -3   7   1   27.10    7.20
  -3   7   1   12.60    6.90
  -3   7   1   16.80   21.30
   3   7  -1   36.60   17.50
   3   7  -1   53.69    9.50
  -3   7   1   26.10    6.10
  -3   7   1   23.90    7.60
  -3   7   1   20.80    9.60
  -3   7   1    3.30    7.30
   3   7  -1   18.70    6.20
  -3  -7   1   14.30    6.30
  -3  -7   1   32.20    8.60
   3  -7  -1   22.60    6.30
  -3  -7   1   46.60   11.10
  -3  -7   1   14.20    5.70
   3  -7  -1   31.20    6.70
   3  -7  -1   44.30   10.90
  -3  -7   1    9.20    6.70
   3  -7  -1    1.30    7.70
  -3  -7   1   14.00    7.70
   3   7   0   34.70    8.30
  -3   7   0   30.70    7.90
   3   7   0   35.70    8.50
  -3   7   0   36.50    7.30
   3   7   0   50.49   10.80
   3   7   0   38.70    8.00
   3   7   0   37.30    7.20
  -3   7   0   44.50   11.40
  -3   7   0   45.90   10.00
  -3   7   0   46.40    8.50
  -3   7   0   16.10    8.10
   3   7   0   42.70   11.80
   3   7   0   30.70    7.30
   3  -7   0   33.20    7.70
   3  -7   0   26.20    8.40
   3  -7   0   42.00   11.50
  -3  -7   0   59.19    8.80
  -3  -7   0   44.10   10.10
   3  -7   0   38.40    7.90
  -3  -7   0   37.70    7.40
  -3  -7   0   16.90    7.60
   3  -7   0   51.09   11.40
  -3  -7   0   49.70   11.10
   3  -7   0   43.20   10.10
  -3  -7   0   30.50    9.30
   3   7   1  247.78   19.70
  -3   7  -1  217.28   21.10
   3   7   1  224.38   22.30
  -3   7  -1  212.88   20.20
  -3   7  -1  196.98   18.90
   3   7   1  256.97   18.70
   3   7   1  242.58   19.70
  -3   7  -1  252.47   18.20
  -3   7  -1  239.08   17.50
   3   7   1  230.08   21.00
  -3   7  -1  242.58   20.40
   3   7   1  254.47   19.90
   3   7   1  250.77   19.50
   3   7   1  252.87   19.10
   3  -7   1  231.58   18.90
  -3  -7  -1  258.37   19.80
   3  -7   1  201.28   20.30
   3  -7   1  263.47   18.80
   3  -7   1  228.28   20.20
  -3  -7  -1  266.47   21.50
   3  -7   1  228.58   21.10
  -3  -7  -1  220.68   20.60
   3  -7   1  233.38   21.30
   3  -7   1  222.68   19.60
  -3  -7  -1  241.98   21.10
  -3  -7  -1  227.38   18.40
   3   7   2  251.67   21.00
   3   7   2  235.88   22.60
   3   7   2  262.07   21.50
   3   7   2  190.58   31.20
  -3   7  -2  243.88   18.10
  -3   7  -2  238.88   19.80
  -3   7  -2  254.17   22.60
   3   7   2  251.77   19.70
  -3   7  -2  277.07   22.00
  -3   7  -2  250.87   17.90
   3   7   2  247.88   19.80
   3   7   2  247.18   21.10
  -3   7  -2  227.18   20.00
   3   7   2  241.98   19.90
  -3  -7  -2  198.58   20.70
  -3  -7  -2  255.97   22.40
  -3  -7  -2  240.98   19.70
   3  -7   2  253.07   19.90
   3  -7   2  252.77   20.60
   3  -7   2  256.57   20.80
   3  -7   2  250.07   21.20
  -3  -7  -2  278.17   20.50
   3  -7   2  254.47   21.00
  -3  -7  -2  247.48   22.30
   3  -7   2  217.78   20.20
   3   7   3  293.37   23.50
   3   7   3  265.07   21.30
   3   7   3  311.07   24.90
  -3   7  -3  278.97   19.90
  -3   7  -3  276.37   25.90
   3   7   3  275.47   23.30
   3   7   3  291.47   22.90
   3   7   3  282.17   25.80
  -3   7  -3  281.17   20.10
   3   7   3  411.46   40.50
  -3   7  -3  285.87   26.00
   3  -7   3  269.37   22.60
  -3  -7  -3  291.57   22.10
   3  -7   3  294.57   21.40
  -3  -7  -3  294.57   22.60
   3  -7   3  283.47   21.80
   3  -7   3  320.67   23.70
   3  -7   3  293.77   24.20
   3  -7   3  314.97   23.20
  -3  -7  -3  277.17   24.90
   3  -7   3  255.07   23.70
  -3  -7  -3  295.37   23.40
  -3   7  -4  -10.00   10.00
   3   7   4   -0.10    8.30
  -3   7  -4   -5.10    6.50
   3   7   4  -17.20   10.60
  -3   7  -4   -3.20    4.50
   3   7   4   -0.20    7.80
   3   7   4   -4.80    4.90
  -3  -7  -4  -17.90   12.70
   3  -7   4  -10.10    7.50
   3  -7   4   -5.80    4.60
  -3  -7  -4    3.40    7.00
   3  -7   4    2.40    5.50
   3  -7   4   -0.60    6.00
   3  -7   4   -4.10    6.20
  -3  -7  -4    2.30    5.30
   3  -7   4    7.10    6.40
  -3  -7  -4   -4.70    6.30
  -3   7  -5   33.40    6.60
   3   7   5   33.40   12.50
  -3   7  -5   31.50    8.60
   3   7   5   47.90   12.00
  -3   7  -5   31.00    7.20
   3   7   5   44.10   10.00
   3   7   5   34.60    9.90
  -3  -7  -5   22.30    9.20
   3  -7   5   39.80    7.70
   3  -7   5   24.60    9.50
   3  -7   5   29.90    7.50
   3  -7   5   52.49    9.90
   3  -7   5   30.00    8.10
  -3  -7  -5   29.70    7.80
   3  -7   5   37.60    9.00
  -3  -7  -5   25.10    7.30
  -3   7  -6  183.08   16.20
  -3   7  -6  175.18   14.00
   3   7   6  174.38   16.20
  -3   7  -6  189.48   14.10
   3   7   6  193.98   19.00
   3   7   6  144.99   17.60
   3  -7   6  196.08   16.60
  -3  -7  -6  180.48   15.70
   3  -7   6  175.48   23.90
   3  -7   6  175.18   13.80
   3  -7   6  180.48   16.00
  -3  -7  -6  191.38   19.80
  -3  -7  -6  179.38   15.60
   3  -7   6  191.98   15.60
   3  -7   6  182.48   14.60
   3   7   7   -0.80    7.90
   3   7   7    1.10    4.90
  -3   7  -7   10.00    5.50
  -3   7  -7    6.90    7.00
  -3  -7  -7    0.40    5.00
   3  -7   7    6.10    3.30
  -3  -7  -7   -8.30   15.40
   3  -7   7    1.30    4.10
   3  -7   7    1.70    5.70
   3  -7   7   -0.60    3.70
  -3  -7  -7    3.70    4.10
  -3   8   6  257.17   25.80
  -3  -8   6  318.57   33.90
  -3  -8   6  281.97   20.80
  -3  -8   6  222.48   20.40
   3  -8  -6  236.78   21.30
   3  -8  -6  247.68   18.30
  -3  -8   6  224.68   17.70
  -3   8   5   68.59   12.80
  -3   8   5   40.20   10.00
   3   8  -5   57.39    8.60
  -3   8   5  100.29   15.70
  -3   8   5   41.30   11.60
  -3  -8   5   47.60   15.60
  -3  -8   5   57.89   11.50
  -3  -8   5   61.69    9.90
   3  -8  -5   91.69   12.30
   3  -8  -5   49.10   11.20
   3  -8  -5   79.09   11.30
  -3   8   4   84.69   16.50
  -3   8   4  157.88   30.60
   3   8  -4  112.09   12.60
  -3   8   4   98.39   15.20
  -3   8   4   64.29   12.10
   3   8  -4   97.69   10.70
   3  -8  -4  134.49   17.90
  -3  -8   4   93.99   13.10
  -3  -8   4  102.59   14.20
  -3  -8   4  123.59   12.00
   3  -8  -4   98.39   13.30
   3  -8  -4  115.49   22.70
  -3  -8   4  105.69   16.60
  -3  -8   4   72.99   16.60
  -3  -8   4   87.29   17.90
  -3  -8   4   81.39   25.90
  -3   8   3   33.60    9.70
  -3   8   3   80.39   14.00
  -3   8   3   57.99   11.10
  -3   8   3   60.49   11.40
   3   8  -3   51.99    8.80
  -3  -8   3   61.89   11.50
  -3  -8   3   42.20   12.00
   3  -8  -3   49.00   11.50
  -3  -8   3   59.89   10.10
  -3  -8   3   72.19   12.10
  -3  -8   3   66.59   11.30
   3  -8  -3   62.19   12.00
   3  -8  -3   54.89   13.00
  -3  -8   3   72.19   16.10
  -3  -8   3   39.40   22.10
  -3  -8   3   53.59   13.60
  -3   8   2   28.50    8.50
   3   8  -2   30.40    7.20
  -3   8   2   34.40   11.60
   3   8  -2   -7.20   12.20
  -3   8   2   11.60   18.30
   3   8  -2   37.40    8.90
  -3   8   2   24.00    8.60
  -3   8   2    9.70    7.30
  -3   8   2   23.10   12.40
   3   8  -2   21.20    8.80
  -3   8   2   26.90    7.80
  -3  -8   2    9.60    8.40
  -3  -8   2   -7.40   16.90
  -3  -8   2   17.70   10.00
   3  -8  -2   11.60   10.10
  -3  -8   2   16.30    8.30
  -3  -8   2   16.40    7.40
  -3  -8   2   20.90    6.90
   3  -8  -2   19.00    9.20
  -3  -8   2   24.90    8.30
  -3   8   1  583.34   37.60
   3   8  -1  660.23   36.60
   3   8  -1  657.63   36.70
  -3   8   1  635.74   37.30
  -3   8   1  602.74   38.00
   3   8  -1  523.65   43.00
  -3   8   1  581.94   36.30
   3   8  -1  598.54   37.70
  -3   8   1  634.94   40.40
   3  -8  -1  501.05   35.40
  -3  -8   1  597.64   39.00
  -3  -8   1  570.64   37.90
  -3  -8   1  572.74   37.70
   3  -8  -1  616.64   40.00
  -3  -8   1  593.94   62.39
  -3  -8   1  629.64   37.00
  -3  -8   1  618.64   42.20
   3  -8  -1  602.14   53.99
  -3  -8   1  566.54   35.40
  -3   8   0   23.00   10.60
  -3   8   0   31.10    8.50
   3   8   0   23.50    7.20
   3   8   0   27.00   15.50
  -3   8   0   24.70    7.20
   3   8   0   40.70    9.90
  -3   8   0   27.10    6.40
   3   8   0   26.10    6.60
   3   8   0   36.20    8.60
   3  -8   0   35.40   10.00
  -3  -8   0   33.50    9.40
   3  -8   0   33.30    9.60
   3  -8   0   25.50   10.10
  -3  -8   0   29.70    9.30
  -3  -8   0    3.40   18.70
  -3  -8   0   30.40    9.10
  -3  -8   0   27.70    8.80
  -3   8  -1  137.59   13.50
  -3   8  -1  128.99   14.90
   3   8   1  147.99   16.00
  -3   8  -1  122.29   17.30
   3   8   1  175.08   18.60
   3   8   1  139.39   16.20
  -3   8  -1  139.89   18.70
   3   8   1  134.29   14.10
  -3  -8  -1  135.99   15.90
  -3  -8  -1  110.29   15.50
  -3  -8  -1  120.99   16.20
   3  -8   1  152.78   16.70
   3  -8   1  113.79   15.10
  -3  -8  -1  102.59   24.60
  -3  -8  -1  118.19   14.80
   3  -8   1  130.89   15.70
   3  -8   1  136.79   15.80
   3  -8   1  123.09   16.50
   3  -8   1  114.99   19.80
   3  -8   1  149.39   16.50
  -3   8  -2   13.50    4.80
   3   8   2   11.10    6.10
   3   8   2   21.30    7.20
  -3   8  -2   11.60    5.10
   3   8   2   37.10    9.80
   3   8   2   10.30    6.90
   3   8   2   25.00    7.40
  -3   8  -2   19.40    6.90
  -3   8  -2   10.00    8.60
   3   8   2    9.10    7.10
  -3  -8  -2    8.10   11.60
   3  -8   2    2.00    6.20
   3  -8   2    7.50    7.40
   3  -8   2    4.50    7.10
  -3  -8  -2    5.70   15.80
   3  -8   2    3.90    7.70
   3  -8   2    6.10    6.20
  -3  -8  -2   12.80    7.10
  -3  -8  -2   26.50    8.40
   3  -8   2   -1.50    8.70
   3   8   3    9.90    6.20
   3   8   3    3.80    6.50
  -3   8  -3    9.20    8.70
   3   8   3   29.40   13.80
   3   8   3    3.80    6.70
   3   8   3   13.00   10.70
  -3   8  -3    2.00    3.90
   3   8   3    0.00    6.30
  -3   8  -3    0.20    6.70
   3   8   3    3.30    6.70
  -3   8  -3    6.90    4.20
  -3  -8  -3    4.00    6.50
   3  -8   3   -2.30    6.60
  -3  -8  -3    3.80   11.30
   3  -8   3    8.90    7.30
   3  -8   3   -1.30    5.10
   3  -8   3    5.20    6.20
   3  -8   3    6.30    5.50
  -3  -8  -3    0.30    5.70
  -3   8  -4   81.29   12.50
   3   8   4   95.89   16.00
  -3   8  -4   74.99   14.20
   3   8   4  107.89   15.30
   3   8   4  118.29   20.70
  -3   8  -4  101.19   11.30
   3   8   4   97.49   14.70
  -3   8  -4  108.29   11.80
   3   8   4  113.49   15.90
  -3  -8  -4   90.69   12.70
   3  -8   4  102.89   22.50
   3  -8   4   94.39   11.50
  -3  -8  -4   99.59   14.00
   3  -8   4  134.39   13.70
   3  -8   4  102.49   13.20
  -3  -8  -4   98.89   13.80
   3  -8   4  104.99   16.60
  -3   8  -5   -2.50    4.10
   3   8   5   -7.10    7.90
   3   8   5   -1.60    7.40
   3   8   5    5.30    8.50
   3   8   5    2.80    5.30
  -3   8  -5   -5.80    4.70
  -3   8  -5   -3.30    8.80
  -3  -8  -5   -1.20    4.80
   3  -8   5    1.40    4.20
   3  -8   5   -3.40    5.50
  -3  -8  -5   -3.80    9.00
   3  -8   5   -7.50    6.00
   3  -8   5    0.80    4.20
   3  -8   5    1.10    5.80
  -3  -8  -5   -2.60    6.70
   3   8   6   -3.90    5.60
   3   8   6   -3.50    6.40
  -3   8  -6    0.40    3.80
  -3   8  -6    0.20    5.30
  -3  -8  -6   -2.20    6.00
   3  -8   6    1.90    4.10
   3  -8   6   -2.50    4.60
   3  -8   6   -1.50    3.40
  -3  -8  -6   -6.80    5.80
   3  -8   6    5.60    4.70
  -3  -8  -6   -0.90    4.40
   3   9  -5  125.79   12.30
  -3   9   5  102.39   15.70
  -3   9   5  109.89   16.30
  -3  -9   5  175.18   23.10
  -3  -9   5  118.69   11.80
  -3  -9   5  175.18   17.90
   3  -9  -5  132.89   14.50
   3  -9  -5  133.69   12.90
  -3  -9   5  142.99   13.20
  -3  -9   5  154.58   17.40
  -3  -9   5  174.88   28.00
  -3   9   4    9.20    7.70
  -3   9   4   12.40    8.00
  -3   9   4   21.80   10.20
  -3   9   4    1.50    8.20
   3   9  -4    1.50    7.70
   3   9  -4    1.80    5.30
   3   9  -4    8.80    5.70
   3   9  -4    5.40    9.20
  -3  -9   4    6.30   11.40
  -3  -9   4   22.00   15.00
  -3  -9   4   12.90    4.50
   3  -9  -4    9.90    8.60
  -3  -9   4    2.90    5.10
  -3  -9   4   17.60    7.80
   3  -9  -4   17.20    7.30
  -3  -9   4    7.20    6.40
  -3  -9   4   17.50    6.10
   3  -9  -4   21.90    7.90
  -3   9   3  104.89   13.50
  -3   9   3  159.18   16.90
   3   9  -3  140.19   15.80
   3   9  -3  144.49   16.90
   3   9  -3  136.99   13.50
   3   9  -3  139.19   17.30
  -3   9   3  151.28   16.60
  -3   9   3  136.19   21.80
  -3   9   3  224.38   30.50
  -3  -9   3  151.78   15.90
  -3  -9   3  135.79   14.30
  -3  -9   3  152.08   18.40
  -3  -9   3  145.09   29.30
   3  -9  -3  159.38   17.00
   3  -9  -3  154.18   16.90
  -3  -9   3  133.79   13.30
  -3  -9   3  120.39   13.60
  -3  -9   3  136.79   20.50
  -3   9   2    6.20    7.90
   3   9  -2   -0.60    4.50
   3   9  -2   -1.60    6.70
   3   9  -2   -3.40   10.20
  -3   9   2    8.80    9.10
  -3   9   2    0.80    7.20
  -3   9   2    1.20    5.70
  -3   9   2   -5.20    5.90
   3   9  -2    1.90    6.00
  -3   9   2    0.50   10.20
   3   9  -2   -0.70    4.20
  -3  -9   2    7.00    5.90
   3  -9  -2   -2.00    6.00
  -3  -9   2   -7.50    7.80
  -3  -9   2  -22.70   16.80
  -3  -9   2   -3.90    6.30
   3   9  -1    2.40    4.70
  -3   9   1    4.10    4.80
   3   9  -1    9.50    9.10
   3   9  -1    5.40    6.70
   3   9  -1    0.90    4.10
  -3   9   1    4.50    5.60
  -3   9   1    3.00    6.10
   3   9  -1    2.60    5.90
  -3   9   1   -9.30    6.60
  -3   9   1    2.80    7.10
  -3  -9   1   -4.20    7.60
  -3  -9   1    4.30    6.30
  -3  -9   1    2.60   11.20
  -3  -9   1    7.10    6.20
  -3  -9   1   -5.90    5.30
   3  -9  -1    1.10    6.20
  -3   9   0    4.60    5.30
  -3   9   0   -2.80    5.50
  -3   9   0  -13.00    6.60
   3   9   0   -0.80    5.60
   3   9   0   -1.00    5.10
   3   9   0   -3.90    7.80
  -3   9   0   -0.10    4.10
   3   9   0   -1.90    6.00
   3   9   0   -0.60    5.00
   3   9   0    0.30    4.50
  -3   9   0    3.20    6.20
   3  -9   0  -14.90   12.10
  -3  -9   0   -6.40    6.40
   3  -9   0    2.40    6.30
   3  -9   0    4.40    8.80
  -3  -9   0   -7.00    5.30
   3  -9   0  -10.10    6.00
  -3  -9   0    2.50    6.80
  -3  -9   0   14.20    8.70
  -3   9  -1   17.80    9.50
  -3   9  -1   20.10    5.90
   3   9   1    2.30    6.20
   3   9   1   23.50    7.10
   3   9   1   22.60    6.90
  -3   9  -1   10.00    5.40
   3   9   1   19.30    7.90
   3   9   1   24.30    8.30
   3   9   1   18.00    7.30
  -3   9  -1   12.60    6.70
   3  -9   1   11.50    6.80
   3  -9   1   20.40   14.10
  -3  -9  -1   15.90    7.40
   3  -9   1    8.00    7.00
   3  -9   1    2.30    8.80
   3  -9   1    6.40    8.00
  -3  -9  -1    3.70    6.50
   3   9   2   11.90    7.00
   3   9   2   17.30    7.20
   3   9   2    9.30    6.90
   3   9   2   16.80    6.70
   3   9   2    4.30    8.00
  -3   9  -2    7.90    5.30
  -3   9  -2   11.50    5.90
   3   9   2    9.30    6.20
  -3   9  -2    5.80    8.40
  -3   9  -2   11.70    5.30
  -3  -9  -2    4.80   10.40
   3  -9   2    1.40    6.10
   3  -9   2    5.50    6.30
   3  -9   2   -9.50    7.30
   3  -9   2    9.50    7.00
   3  -9   2    1.40    7.70
   3  -9   2   14.00    5.90
  -3  -9  -2    6.10   14.20
  -3  -9  -2   11.80    8.00
   3   9   3   -2.00    5.90
  -3   9  -3   -4.20    8.70
  -3   9  -3    6.20    5.30
   3   9   3   12.80    8.20
  -3   9  -3    3.90    4.80
   3   9   3   -2.20    5.70
   3   9   3   -7.80    5.40
   3   9   3   -3.60    6.70
   3   9   3    3.20   15.20
  -3   9  -3    2.40    4.10
   3  -9   3   -1.20    4.60
   3  -9   3    1.50    6.90
  -3  -9  -3   -1.90    5.50
  -3  -9  -3    2.70    6.70
   3  -9   3    1.70    5.70
   3  -9   3   -3.10    5.70
   3  -9   3   -1.20    4.90
  -3   9  -4   22.10   11.20
   3   9   4    2.80    5.70
   3   9   4   -4.80    5.50
  -3   9  -4   -2.40    6.70
  -3   9  -4    4.50    4.70
   3   9   4   11.40    7.20
   3   9   4    1.80   11.00
  -3   9  -4    0.60    4.10
  -3  -9  -4    0.60    5.50
  -3  -9  -4    5.20    6.10
   3  -9   4   13.20    8.00
   3  -9   4    1.60    5.90
   3  -9   4    7.90    6.00
   3  -9   4   -5.80   15.80
   3  -9   4    4.10    4.60
   3  -9   4    3.80    4.50
   3   9   5    8.10    5.90
  -3   9  -5   16.80    4.90
   3   9   5   16.00    6.10
  -3   9  -5   15.20    5.50
   3   9   5   16.80    7.90
   3  -9   5    8.60    5.60
   3  -9   5   16.50    5.30
   3  -9   5   11.80    5.40
  -3  -9  -5   16.50    6.60
   3  -9   5   12.80    4.60
  -3  -9  -5   15.00    5.80
   3  -9   5   22.60    4.70
  -3  10   4  -12.50    8.20
   3  10  -4   -0.70    6.80
  -3  10   4    3.80    5.90
   3  10  -4   -4.00    7.40
   3  10  -4   -2.70    3.90
  -3  10   4    5.30    7.80
  -3 -10   4   -3.40    4.50
   3 -10  -4   -2.70    5.70
  -3 -10   4   -3.20    5.00
  -3 -10   4    0.30    3.40
  -3 -10   4   -0.20    4.30
  -3  10   3    5.30    6.70
   3  10  -3   11.90    5.70
  -3  10   3    0.10    8.00
   3  10  -3   18.60    6.90
   3  10  -3   16.10    5.30
   3  10  -3   -0.50    8.00
  -3  10   3    2.70   11.60
  -3  10   3   10.40    7.80
  -3 -10   3   24.00    9.30
   3 -10  -3   17.40    5.60
  -3 -10   3   26.20    7.70
  -3 -10   3   20.00    9.90
  -3 -10   3   12.30    6.60
  -3 -10   3    3.50    9.00
  -3 -10   3   18.60    6.30
  -3  10   2    4.10   16.30
  -3  10   2   11.80    7.00
   3  10  -2   14.70    6.40
   3  10  -2   17.00   10.90
   3  10  -2    9.90    6.70
   3  10  -2    8.30    6.80
   3  10  -2   10.20    5.60
  -3  10   2   16.10    8.20
   3  10  -2   17.30    5.70
  -3  10   2    6.70    6.10
  -3  10   2   20.30    6.70
  -3  10   2   -4.00    9.50
  -3 -10   2    2.30    8.60
  -3 -10   2   10.30    4.90
  -3 -10   2   14.80    6.60
  -3 -10   2   13.60    8.40
   3 -10  -2   10.70    6.70
  -3 -10   2   14.90    6.50
  -3 -10   2    3.10   10.30
  -3  10   1   -9.00    4.50
   3  10  -1   -0.70    5.10
  -3  10   1   -4.70    9.10
  -3  10   1    8.70    5.70
   3  10  -1   -1.30    4.90
   3  10  -1   -4.70    4.00
   3  10  -1   -2.10    7.50
   3  10  -1   -5.20    6.50
  -3  10   1   -7.00    6.50
  -3  10   1    3.50    5.30
  -3  10   1   -2.00    5.60
   3 -10  -1   -5.40    5.00
  -3 -10   1    5.70    5.40
  -3 -10   1   -1.80    5.80
  -3 -10   1    0.50    7.10
  -3 -10   1  -13.20    8.40
   3  10   0   -0.50    7.20
  -3  10   0    0.10    7.20
  -3  10   0   11.40    9.50
   3  10   0   15.80    7.60
   3  10   0    2.10    5.20
   3  10   0    6.70    5.70
  -3  10   0   -4.80    4.30
  -3  10   0    4.10    4.10
   3  10   0    3.30    4.60
  -3  10   0    3.70    6.20
   3 -10   0    2.30    5.90
  -3 -10   0    4.80    6.00
  -3 -10   0    5.90    6.10
   3  10   1  125.19   15.40
   3  10   1  148.49   15.90
   3  10   1  126.19   12.80
   3  10   1  127.79   13.50
  -3  10  -1  142.49   13.70
   3  10   1  145.09   15.70
  -3  10  -1  118.79   15.60
  -3  10  -1  157.28   15.50
  -3  10  -1  143.99   14.70
  -3  10  -1  132.09   12.70
  -3 -10  -1  135.59   13.90
  -3 -10  -1  102.29   23.00
   3 -10   1  131.49   12.60
   3 -10   1  126.69   13.90
   3 -10   1  108.39   16.50
   3  10   2   10.40    6.60
   3  10   2   10.00    6.30
  -3  10  -2    5.50    4.20
   3  10   2   17.60   15.00
   3  10   2   12.00    6.20
  -3  10  -2   -5.50    5.90
   3  10   2   13.70    6.00
  -3  10  -2    6.10    5.20
  -3  10  -2   -0.60    5.30
   3  10   2   13.90    5.60
  -3  10  -2   -2.20    8.00
   3 -10   2    3.40    6.70
   3 -10   2   -6.20    8.00
  -3 -10  -2   15.60    6.20
   3 -10   2    3.10    5.80
   3 -10   2    1.60    5.80
   3  10   3    3.30    5.30
  -3  10  -3   -1.70    6.90
  -3  10  -3   -2.40    4.30
  -3  10  -3   -0.60    7.30
   3  10   3   17.10    8.20
  -3  10  -3   -4.50    3.60
  -3  10  -3   -1.80   10.40
   3  10   3    1.60    5.00
   3 -10   3   -0.80    5.40
   3 -10   3   -8.30    4.20
  -3 -10  -3    3.00    5.10
   3 -10   3   -3.20    7.80
  -3  10  -4   12.30    4.00
   3  10   4   20.20    5.60
   3  10   4   10.10   11.60
  -3  10  -4    9.30    4.90
   3  10   4    6.80    4.80
   3 -10   4    6.70    5.40
   3 -10   4    7.40    3.80
  -3 -10  -4   15.20    5.20
   3 -10   4    8.90    6.00
   3 -10   4   15.20    7.20
   3 -10   4   21.80   11.10
  -3  11   2   19.90    9.70
   3  11  -2   20.90    5.80
   3  11  -2    3.60    5.00
   3  11  -2   15.50    4.70
  -3  11   2   18.40    5.60
   3 -11  -2    5.20   12.30
   3 -11  -2   18.60    5.30
  -3 -11   2   12.60    9.10
  -3 -11   2   14.70    5.90
  -3 -11   2   11.50    5.50
  -3  11   1   18.80    6.10
   3  11  -1   46.00   10.70
   3  11  -1   38.00    6.90
  -3  11   1   45.20    8.10
   3  11  -1   24.10    6.00
  -3  11   1   37.80    6.50
   3  11  -1   35.30    6.50
  -3 -11   1   26.10    9.50
   3 -11  -1   46.90    7.30
  -3 -11   1   29.80    6.40
  -3 -11   1   24.80   13.70
  -3  11   0    3.20    4.90
  -3  11   0    1.80    4.10
  -3  11   0   -5.30    4.50
   3  11   0   -0.20    4.00
  -3  11   0   -4.00    4.30
   3  11   0    3.60    5.40
   3  11   0   -0.10    3.80
   3  11   0   -0.80    5.10
   3 -11   0    4.40    6.20
  -3 -11   0   -5.90    6.80
   3 -11   0   10.90    9.00
   3  11   1   10.10    4.90
   3  11   1   -0.10    4.60
   3  11   1    3.00    3.90
   3  11   1   -6.00    4.80
  -3  11  -1    3.90    5.30
  -3  11  -1    1.50    4.10
  -3  11  -1    4.80    5.00
  -3  11  -1   -4.20    3.60
  -3 -11  -1   13.70   10.20
   3 -11   1   -3.50    7.40
  -3  11  -2    2.30    4.00
   3  11   2   -0.70    5.10
  -3  11  -2   10.60    8.60
  -3  11  -2   -2.50    3.40
   3  11   2   -4.80    4.40
   3  11   2   -3.10    4.50
  -3  11  -2   -5.00    4.50
  -3 -11  -2    6.30    5.40
   4   0  -9   -0.40    5.20
  -4   0   9   -6.20    5.70
   4   0  -9    1.50    5.70
   4   0  -9   -2.90    7.80
  -4   0   9    3.90    6.00
  -4   0   9    0.30    3.90
  -4   0   9   -2.20    4.80
  -4   0   8    7.00    5.90
  -4   0   8    1.70   12.70
  -4   0   8   12.30    6.40
  -4   0   8   16.90    6.80
   4   0  -8    7.60    5.00
  -4   0   8    5.00    9.90
   4   0  -8   12.60    5.60
  -4   0   8    7.90    8.00
   4   0  -8   11.40    8.30
  -4   0   7   -5.50    6.20
   4   0  -7   -1.30    8.80
  -4   0   7   31.50   14.80
  -4   0   7    3.30    6.10
  -4   0   7  -19.50   10.70
  -4   0   7   -1.80    7.60
   4   0  -7    0.90    4.50
  -4   0   7   -4.80    7.10
  -4   0   7    0.60    6.80
  -4   0   6  118.19   15.10
   4   0  -6  130.39   13.00
  -4   0   6  122.59   16.40
  -4   0   6  133.69   14.00
   4   0  -6  121.79   15.90
  -4   0   6  114.19   28.00
  -4   0   6  113.69   19.10
  -4   0   6  127.29   16.40
  -4   0   6   83.89   31.50
   4   0  -6  131.59   12.00
   4   0  -5   -1.00    3.20
  -4   0   5    1.40    3.40
   4   0  -5   -1.60    3.40
   4   0  -4 2513.55  125.09
   4   0  -4 2450.85  121.39
  -4   0   4 2726.73  124.59
  -4   0   3    0.50    1.80
   4   0  -3    0.70    1.10
   4   0  -3   -1.00    1.40
   4   0  -3    1.00    1.90
  -4   0   1    0.60    0.50
   4   0  -1   -0.30    0.80
   4   0  -1    0.40    1.00
  -4   0   1    0.40    1.10
   4   0   0  122.09    6.90
   4   0   0  104.99    7.10
  -4   0   0  117.99    7.00
   4   0   0  123.69    7.30
  -4   0   0  114.99    7.30
  -4   0  -1    0.80    1.20
  -4   0  -1   -0.20    1.10
   4   0   1    0.20    0.90
   4   0   1    0.60    0.90
  -4   0  -2    0.80    1.70
  -4   0  -2    1.00    1.50
   4   0   2    0.00    1.40
   4   0   2    0.20    1.10
   4   0   2   -1.70    2.00
  -4   0  -2   -2.50    2.00
   4   0   3   -2.10    2.80
  -4   0  -3    0.80    2.40
   4   0   3   -0.10    2.10
   4   0   3   -3.90    2.20
   4   0   3   -2.10    1.90
   4   0   4 1244.18   68.29
   4   0   4 1416.06   68.89
  -4   0  -4 1338.47   69.19
  -4   0  -4 1223.68   65.79
  -4   0  -4 1303.77   65.69
   4   0   4 1292.07   67.69
   4   0   5   -0.80    5.60
  -4   0  -5   -5.90    3.30
   4   0   5   -3.60    7.90
  -4   0  -5   -6.80    5.90
   4   0   5    2.60    4.70
   4   0   5   -4.00    4.10
   4   0   5    2.10   10.10
  -4   0  -5   -7.80    6.70
  -4   0  -5   -3.70    7.50
  -4   0  -5   -0.40    2.90
  -4   0  -5    0.70    5.40
   4   0   5  -16.00    6.40
   4   0   5    7.90    9.50
   4   0   6    5.90    8.10
   4   0   6    6.00    9.30
  -4   0  -6   -1.50    3.90
  -4   0  -6   -4.60    3.60
  -4   0  -6   -1.80    9.10
   4   0   6   -7.80    9.20
   4   0   6    4.60    8.20
   4   0   6    3.50    4.90
   4   0   6    5.70   10.10
  -4   0  -7   -1.60    9.10
   4   0   7    6.50   10.00
  -4   0  -7    3.60    4.20
   4   0   7    2.20    8.50
  -4   0  -7   -1.30    4.90
   4   0   7   12.00    6.20
   4   0   7    1.70    6.60
  -4   0  -7    1.80    4.80
   4   0   7    4.90    4.90
   4   0   7  -12.20   13.80
  -4   0  -8 1472.25   71.79
   4   0   8 1422.36   74.09
  -4   0  -8 1342.47   73.99
   4   0   8 1189.48   70.39
   4   0   8 1408.66   73.19
  -4   0  -8 1500.95   72.29
  -4   0  -8 1433.36   71.39
   4   0   8 1464.95   73.29
  -4   1   9   99.89   12.10
  -4   1   9  109.39   12.80
  -4   1   9   80.29    9.30
  -4   1   9   94.79   17.70
  -4   1   9   93.29   10.30
   4   1  -9  100.89   10.00
   4   1  -9   95.59   11.80
   4  -1  -9   88.39   12.40
  -4  -1   9   95.79   16.70
  -4  -1   9   98.99   12.10
   4  -1  -9   90.09   12.20
   4  -1  -9   93.79   10.50
  -4  -1   9  113.29   13.40
  -4  -1   9  105.59   11.80
  -4  -1   9  109.49   13.80
   4   1  -8   21.60   11.60
   4   1  -8   21.40    6.50
  -4   1   8    7.00    7.40
  -4   1   8   15.80    7.60
  -4   1   8   11.30   14.40
  -4   1   8   15.60    6.10
  -4   1   8   16.60    7.20
  -4   1   8   11.10   11.30
  -4  -1   8   21.40    6.50
  -4  -1   8    1.10   10.90
   4  -1  -8   12.10    7.50
  -4  -1   8   13.30    9.30
  -4  -1   8   16.50    7.40
   4  -1  -8   17.20    7.00
  -4  -1   8   25.10   15.10
  -4  -1   8   13.80    7.40
   4  -1  -8   24.30    6.80
  -4  -1   8   19.10    6.90
   4  -1  -8    8.30   13.10
   4   1  -7    4.50    5.00
   4   1  -7    7.90   16.40
  -4   1   7    3.10    6.80
  -4   1   7    8.50    6.60
  -4   1   7   -8.40   11.10
  -4   1   7    9.10    8.10
  -4   1   7   20.90   14.50
  -4  -1   7    0.10    6.30
  -4  -1   7    2.30    9.50
  -4  -1   7  -12.60   16.80
   4  -1  -7   12.30    9.10
  -4  -1   7  -16.40   11.80
   4  -1  -7    4.40    5.10
   4  -1  -7    8.60    5.10
  -4  -1   7    5.50    6.50
  -4  -1   7   -0.90    5.70
  -4  -1   7    7.30   15.90
   4  -1  -7    4.50   12.10
  -4  -1   7   -4.30    7.80
  -4   1   6    1.40    7.10
  -4   1   6   -2.00   13.30
   4   1  -6   -1.50    6.60
  -4   1   6   -3.10   10.70
  -4   1   6    5.80    4.70
  -4   1   6   18.80    7.40
   4   1  -6    9.20    4.20
  -4   1   6   13.80   11.10
  -4  -1   6   17.90    9.10
  -4  -1   6    6.50    6.10
  -4  -1   6   17.50   17.20
   4  -1  -6    4.80    5.10
  -4  -1   6   -7.70   10.70
  -4  -1   6    7.30    6.10
   4  -1  -6    6.80    4.10
  -4  -1   6   11.80    6.50
   4  -1  -6    6.00    6.30
  -4  -1   6    5.20    7.60
   4   1  -5    4.50    4.90
  -4   1   5    7.90    4.50
   4   1  -5   12.40    4.80
  -4   1   5    7.20    7.20
  -4  -1   5    6.80    4.60
   4  -1  -5   14.30    4.40
   4  -1  -5   21.80    5.40
   4  -1  -5    9.80    3.80
   4   1  -4  113.69   10.80
   4   1  -4  132.29    9.60
  -4   1   4  136.29   11.30
   4  -1  -4  131.99   11.40
   4  -1  -4  128.49    9.10
  -4  -1   4  123.69   10.30
  -4   1   3  569.94   33.00
   4   1  -3  574.34   31.90
   4   1  -3  565.94   30.90
  -4   1   3  598.54   31.30
  -4   1   3  611.84   32.40
   4  -1  -3  628.84   33.00
  -4  -1   3  606.94   30.30
  -4  -1   3  625.94   31.70
  -4   1   2 3980.60  188.18
   4   1  -2 3957.80  187.38
  -4   1   2 3692.43  187.18
   4   1  -2 4235.98  188.98
  -4   1   2 4050.89  189.68
   4   1  -2 4068.89  188.98
  -4  -1   2 3908.71  187.78
   4  -1  -2 4411.66  190.48
   4   1  -1    5.40    1.30
   4   1  -1    4.40    1.40
   4   1  -1    4.40    1.30
  -4   1   1    9.60    2.10
  -4   1   1    4.90    1.60
  -4   1   1    8.20    1.30
   4   1  -1    4.50    1.50
  -4  -1   1    8.90    1.60
  -4  -1   1    8.40    2.10
   4  -1  -1    4.10    1.70
   4   1   0 1645.64   78.49
  -4   1   0 1612.64   78.59
  -4   1   0 1641.04   78.49
   4   1   0 1665.63   78.09
   4   1   0 1461.15   78.39
   4   1   0 1550.94   77.79
  -4  -1   0 1685.73   78.19
  -4  -1   0 1880.01   78.89
  -4  -1   0 1619.94   78.69
   4  -1   0 1691.23   78.19
   4  -1   0 1715.73   79.39
   4  -1   0 1683.23   78.09
   4   1   1   68.79    5.20
  -4   1  -1   69.39    4.90
  -4   1  -1   68.69    6.00
   4   1   1   70.39    5.60
  -4   1  -1   68.19    5.40
  -4  -1  -1   73.99    5.70
   4  -1   1   75.09    4.70
   4  -1   1   72.29    4.80
  -4  -1  -1   69.19    5.90
   4   1   2   98.89    7.80
  -4   1  -2  100.39    8.70
  -4   1  -2  101.79    6.60
  -4   1  -2  107.29    7.10
   4   1   2   81.99    8.30
   4   1   2  103.29    7.30
  -4  -1  -2   93.19    7.70
  -4  -1  -2  101.89    8.40
   4  -1   2   87.49    8.00
   4  -1   2  103.99    6.80
  -4  -1  -2   98.99    7.80
   4  -1   2   97.39    6.30
  -4   1  -3  562.24   32.30
  -4   1  -3  558.94   29.70
   4   1   3  591.64   30.10
   4   1   3  538.45   30.70
   4   1   3  568.24   32.40
  -4   1  -3  550.84   28.60
   4  -1   3  514.95   28.10
   4  -1   3  558.54   31.60
  -4  -1  -3  558.94   30.20
  -4  -1  -3  541.05   31.70
   4   1   4  865.81   48.90
   4   1   4  948.31   46.10
  -4   1  -4  891.81   45.50
  -4   1  -4  838.22   45.70
   4   1   4  846.72   47.60
   4   1   4  889.31   48.40
  -4   1  -4  836.12   48.80
   4  -1   4  809.42   47.60
   4  -1   4  937.21   48.10
   4  -1   4  906.91   48.40
  -4  -1  -4  764.12   47.60
  -4  -1  -4  885.71   46.10
  -4  -1  -4  874.61   46.30
  -4  -1  -4  838.02   48.10
   4   1   5   30.30    9.80
  -4   1  -5    4.90    7.90
   4   1   5   34.40    9.20
  -4   1  -5   25.00    7.90
  -4   1  -5    8.10    9.00
   4   1   5   21.50    7.30
   4   1   5   42.40    8.80
   4   1   5   22.70    6.00
   4   1   5   43.50   12.40
   4   1   5   21.10   13.70
   4  -1   5   27.40    6.50
   4  -1   5   26.20    9.30
   4  -1   5   33.90    8.80
  -4  -1  -5   14.50    7.00
  -4  -1  -5   17.50    6.80
   4  -1   5   18.30    9.20
  -4  -1  -5   43.20    7.90
  -4  -1  -5   42.40    8.70
   4  -1   5   31.90    7.10
  -4  -1  -5    8.20    6.30
   4   1   6  351.96   25.50
   4   1   6  327.17   27.20
   4   1   6  307.47   24.20
   4   1   6  348.87   34.80
  -4   1  -6  301.27   29.80
   4   1   6  338.77   29.80
   4   1   6  370.56   26.50
  -4   1  -6  347.67   23.00
   4   1   6  345.27   27.10
  -4   1  -6  316.37   22.50
  -4  -1  -6  333.37   23.20
  -4  -1  -6  309.07   23.00
  -4  -1  -6  321.27   24.60
  -4  -1  -6  318.87   24.30
   4  -1   6  328.77   24.90
   4  -1   6  346.87   26.10
   4  -1   6  317.07   26.00
   4  -1   6  324.67   23.60
   4  -1   6  354.46   35.10
  -4  -1  -6  335.47   23.30
   4  -1   6  347.27   26.50
  -4   1  -7   18.60   10.60
   4   1   7    2.80    6.20
   4   1   7    6.70    8.30
  -4   1  -7   13.80    5.50
   4   1   7   -0.40   16.00
   4   1   7    3.90    7.50
   4   1   7    4.50    6.60
  -4   1  -7   19.10   11.30
   4   1   7    8.20   11.30
  -4   1  -7    2.10    4.00
  -4  -1  -7   -2.50    5.20
  -4  -1  -7    4.00    8.30
   4  -1   7    7.80   16.50
  -4  -1  -7    4.00    5.30
   4  -1   7    2.80    8.10
  -4  -1  -7    4.20    4.10
   4  -1   7   17.10    7.70
   4  -1   7    5.60   11.20
   4  -1   7    2.80   11.70
   4  -1   7    6.00    5.80
  -4   1  -8  320.67   20.80
   4   1   8  304.87   22.70
  -4   1  -8  272.07   20.70
   4   1   8  284.17   21.20
  -4   1  -8  317.17   20.30
  -4   1  -8  296.97   21.90
  -4   1  -8  308.27   21.00
   4  -1   8  308.67   22.20
   4  -1   8  321.87   22.20
   4  -1   8  292.97   20.50
  -4  -1  -8  313.87   20.70
  -4  -1  -8  312.67   21.40
   4  -1   8  310.67   21.90
   4  -1   8  350.06   22.40
  -4  -1  -8  299.47   20.10
  -4   2   9   -1.90    4.40
  -4   2   9   -1.00    4.60
  -4   2   9    0.50    6.00
  -4   2   9   -2.00    6.70
  -4   2   9    0.90    4.90
   4   2  -9   -5.80    8.10
   4  -2  -9   -4.40    9.00
   4  -2  -9  -10.40    7.70
  -4  -2   9    9.60    5.30
  -4  -2   9    6.00    4.80
   4  -2  -9    1.40    4.20
   4  -2  -9   -5.80    5.60
  -4  -2   9   -8.50    8.30
  -4  -2   9    3.70    3.90
  -4  -2   9   -2.30    3.30
  -4   2   8  139.49   21.70
  -4   2   8  154.08   17.40
  -4   2   8  137.79   15.40
  -4   2   8  113.69   28.00
  -4   2   8  140.79   15.60
  -4   2   8  164.78   15.70
   4   2  -8  147.89   17.90
   4   2  -8  145.99   14.40
   4  -2  -8  163.28   15.10
  -4  -2   8  164.88   16.80
   4  -2  -8  157.28   14.20
  -4  -2   8  174.58   31.10
  -4  -2   8  168.38   16.20
   4  -2  -8  168.98   17.80
  -4  -2   8  117.49   22.70
   4  -2  -8  115.49   16.90
   4  -2  -8  146.09   15.30
  -4  -2   8  131.29   15.50
  -4  -2   8  132.49   13.60
  -4  -2   8  147.89   15.10
  -4   2   7   57.79   12.80
  -4   2   7   51.19   10.80
  -4   2   7   65.09   11.50
  -4   2   7   37.20   18.20
  -4   2   7   54.09   16.50
   4   2  -7   61.59    8.60
  -4   2   7   60.29   11.70
  -4   2   7   73.89   13.50
  -4  -2   7   66.29   12.90
   4  -2  -7   76.19   12.50
  -4  -2   7   60.79   11.70
   4  -2  -7   69.49   10.60
  -4  -2   7   64.29   12.40
  -4  -2   7   41.00   11.30
  -4  -2   7   61.99   10.90
  -4  -2   7   70.59   18.10
   4  -2  -7   35.80   11.70
   4  -2  -7   53.79    9.60
   4  -2  -7   42.80    9.90
  -4  -2   7   36.90   20.30
   4   2  -6   81.09   13.60
  -4   2   6   60.29   19.00
  -4   2   6   95.49   12.40
  -4   2   6   64.29   17.50
  -4   2   6   59.59   11.80
  -4   2   6   99.19   14.00
  -4   2   6  104.99   16.30
   4   2  -6   96.19    9.50
  -4  -2   6   82.99   14.10
   4  -2  -6  109.59   11.40
   4  -2  -6   94.19   14.20
  -4  -2   6  128.89   15.40
   4  -2  -6  100.79   15.90
   4  -2  -6  122.29   12.40
  -4  -2   6   99.59   12.80
  -4  -2   6  132.19   15.20
  -4  -2   6  150.58   15.70
  -4  -2   6   81.79   12.30
  -4  -2   6  110.29   27.30
   4  -2  -6  111.09   15.30
  -4   2   5   76.49   11.10
   4   2  -5   91.69   11.90
   4   2  -5  114.19   11.60
  -4   2   5  145.09   27.90
  -4   2   5  112.29   11.80
   4   2  -5   91.99   11.20
   4  -2  -5  110.89   12.40
   4  -2  -5  120.59   10.70
  -4  -2   5  108.59   10.60
   4  -2  -5  125.49   11.50
   4  -2  -5  112.69   10.40
   4   2  -4  660.43   34.50
   4   2  -4  682.03   38.20
  -4   2   4  685.13   37.40
   4   2  -4  742.23   36.60
   4   2  -4  714.23   37.00
  -4   2   4  718.23   39.00
   4  -2  -4  698.43   39.50
   4  -2  -4  671.63   34.10
   4  -2  -4  711.03   35.80
  -4  -2   4  700.13   36.70
  -4  -2   4  745.83   37.20
   4  -2  -4  572.14   37.50
   4   2  -3  596.24   30.00
   4   2  -3  548.05   30.50
   4   2  -3  566.54   30.20
  -4   2   3  594.84   31.80
  -4   2   3  530.35   28.80
  -4  -2   3  602.54   30.30
   4  -2  -3  586.54   32.30
  -4   2   2   79.89    6.10
   4   2  -2  100.79    6.10
   4   2  -2   94.29    6.50
   4   2  -2   81.69    7.30
  -4   2   2   78.79    7.60
  -4   2   2   79.09    6.80
  -4  -2   2   91.49    6.50
   4  -2  -2   76.09    7.10
   4  -2  -2   70.59    4.50
  -4  -2   2   81.39    6.20
   4   2  -1   56.79    4.40
  -4   2   1   56.69    4.90
   4   2  -1   60.29    4.90
   4   2  -1   59.49    3.40
   4  -2  -1   61.49    5.50
   4  -2  -1   53.19    3.70
  -4  -2   1   59.19    5.20
  -4  -2   1   60.89    4.70
   4   2   0  138.19    8.30
   4   2   0  130.09    8.60
  -4   2   0  124.09    8.50
  -4  -2   0  129.29    8.30
   4  -2   0  121.59    7.90
   4  -2   0  127.19    7.80
  -4  -2   0  128.09    7.00
   4  -2   0  147.89    9.60
  -4  -2   0  133.19    8.90
  -4  -2   0  145.89    8.70
  -4   2  -1   90.39    7.70
   4   2   1   78.79    6.40
  -4   2  -1   81.89    6.70
  -4   2  -1   95.59    6.80
   4   2   1   89.69    7.10
   4   2   1   93.59    7.80
  -4   2  -1  101.69    7.90
   4  -2   1   90.19    5.30
  -4  -2  -1   83.09    7.00
  -4  -2  -1   91.89    7.20
   4  -2   1   86.79    5.10
   4  -2   1   93.99    6.90
   4  -2   1   84.59    7.50
  -4   2  -2  582.34   28.50
  -4   2  -2  538.55   30.60
   4   2   2  559.44   28.80
   4   2   2  556.34   29.70
   4   2   2  522.45   29.10
  -4   2  -2  446.96   27.90
   4   2   2  535.95   30.30
   4  -2   2  565.94   28.60
   4  -2   2  559.04   25.90
  -4  -2  -2  525.85   28.90
  -4  -2  -2  566.54   30.30
   4   2   3    4.80    2.60
  -4   2  -3    2.10    2.10
   4   2   3    3.70    2.90
   4   2   3    1.80    4.30
   4   2   3    4.10    3.00
   4   2   3    1.90    2.50
  -4   2  -3   -0.20    2.60
  -4   2  -3   -0.60    2.10
   4  -2   3    4.70    3.40
  -4  -2  -3    2.90    3.90
  -4  -2  -3    1.20    2.40
  -4  -2  -3   -2.50    2.50
  -4  -2  -3    3.10    3.40
   4  -2   3   -2.20    3.70
   4   2   4  129.29   12.80
   4   2   4  108.49   12.10
  -4   2  -4  117.39   10.80
   4   2   4  117.39   11.00
  -4   2  -4  110.59    9.80
   4   2   4  111.79   12.20
  -4  -2  -4  120.29   11.80
  -4  -2  -4  115.49   11.00
  -4  -2  -4  116.79   10.70
   4  -2   4  114.19   12.00
   4   2   5  284.47   28.30
   4   2   5  344.47   25.10
   4   2   5  347.67   25.70
   4   2   5  332.07   28.20
  -4   2  -5  343.57   28.00
  -4   2  -5  363.66   22.80
   4   2   5  396.86   35.10
   4   2   5  352.96   25.60
  -4   2  -5  354.46   22.80
   4   2   5  304.57   25.50
  -4  -2  -5  325.67   25.90
   4  -2   5  343.37   25.40
   4  -2   5  332.97   26.60
  -4  -2  -5  352.96   24.90
   4  -2   5  390.96   36.40
  -4  -2  -5  332.07   23.50
  -4  -2  -5  329.37   25.40
  -4  -2  -5  354.36   23.80
  -4  -2  -5  369.16   23.70
   4  -2   5  356.66   26.40
   4  -2   5  326.57   25.30
   4  -2   5  373.16   26.50
   4  -2   5  333.27   24.30
   4   2   6    3.70    8.70
  -4   2  -6    2.60    4.00
  -4   2  -6    3.20    6.20
   4   2   6   -0.40    5.80
   4   2   6    6.60    7.90
   4   2   6    8.60   11.80
  -4   2  -6    3.20    9.10
   4   2   6   -2.80    5.80
  -4  -2  -6    4.80    5.40
   4  -2   6   13.10    8.20
  -4  -2  -6   11.00    5.80
   4  -2   6    7.50    8.40
  -4  -2  -6    6.60    6.00
   4  -2   6   -0.20   12.80
   4  -2   6    6.60    7.80
   4  -2   6    6.20    5.40
  -4  -2  -6    8.40    5.00
   4  -2   6  -10.30   10.70
  -4  -2  -6    2.10    5.70
   4  -2   6    0.90    5.90
  -4   2  -7    8.70    4.90
   4   2   7    6.80    5.50
   4   2   7    8.60    6.50
   4   2   7    9.90    8.20
   4   2   7    7.60   10.00
   4   2   7   -1.40   10.60
  -4   2  -7    1.10    6.10
  -4   2  -7    7.30    8.50
  -4   2  -7    7.20    5.10
   4  -2   7    1.00    7.70
  -4  -2  -7   10.60    5.80
   4  -2   7   -1.40    6.80
  -4  -2  -7    3.20    5.50
  -4  -2  -7    7.20    4.50
   4  -2   7   11.80    7.70
  -4  -2  -7   -0.60   14.10
   4  -2   7    2.20    6.50
   4  -2   7    8.30    5.30
   4  -2   7   16.20    7.60
  -4  -2  -7    9.00    8.10
   4   2   8   11.00   11.00
  -4   2  -8   20.20    8.80
  -4   2  -8   12.40    6.30
  -4   2  -8    3.90    4.80
  -4   2  -8    8.40    5.10
   4   2   8    8.40    5.80
  -4   2  -8   15.30    4.50
   4  -2   8    1.50    5.00
  -4  -2  -8    5.30    6.70
   4  -2   8    6.50    4.60
  -4  -2  -8    9.00    7.80
   4  -2   8    9.80    9.30
  -4  -2  -8    6.60    4.60
   4  -2   8  -10.90    7.50
   4  -2   8   14.40    5.70
   4  -2   8    9.30    6.00
  -4  -2  -8    7.80    4.20
  -4   3   9   13.50    6.80
  -4   3   9   -1.40    4.60
   4  -3  -9    0.70    3.70
  -4  -3   9    3.70    4.30
  -4  -3   9   -1.60    9.10
   4  -3  -9    3.30    4.00
   4  -3  -9   -6.60    5.70
  -4  -3   9    1.20    3.00
   4  -3  -9    1.80   11.80
  -4  -3   9   -4.50    9.70
  -4  -3   9    1.10    5.00
  -4  -3   9    2.50    3.50
  -4   3   8   43.60   10.10
   4   3  -8   49.99    8.70
  -4   3   8   45.20    9.60
  -4   3   8   78.89   12.80
  -4   3   8   62.99   14.90
  -4   3   8   62.09    9.90
  -4  -3   8   42.80    9.70
  -4  -3   8   63.59    9.60
   4  -3  -8   59.69   10.40
   4  -3  -8   74.79   12.00
  -4  -3   8   76.79   10.90
   4  -3  -8   63.59    9.50
  -4  -3   8   43.90    8.70
   4  -3  -8   58.59   10.30
  -4  -3   8   28.10   12.70
  -4  -3   8   71.39   26.10
   4  -3  -8   75.79   12.20
  -4  -3   8   64.29   10.60
  -4   3   7  -14.00    9.60
  -4   3   7   -6.30    8.80
  -4   3   7   -2.60    6.90
  -4   3   7   11.60    7.30
   4   3  -7    5.90    6.30
  -4   3   7    3.00    6.90
  -4   3   7  -10.70    8.20
  -4  -3   7  -19.30   11.50
  -4  -3   7    7.70    8.20
   4  -3  -7   -3.10    5.30
   4  -3  -7    2.60    6.50
   4  -3  -7   -2.60    4.20
  -4  -3   7    2.30    5.70
   4  -3  -7    2.40    8.30
  -4  -3   7    4.60    4.80
  -4  -3   7   -2.20    7.20
  -4  -3   7    3.60    7.40
   4  -3  -7   -3.20    5.70
  -4  -3   7   -7.90    5.70
  -4   3   6   34.80   11.10
   4   3  -6   21.80   12.90
  -4   3   6   44.10   10.80
  -4   3   6   38.20    9.80
  -4   3   6   15.10   13.10
  -4   3   6   33.10   11.80
  -4   3   6   23.10    8.10
   4  -3  -6   42.90   11.00
  -4  -3   6   73.89   18.80
  -4  -3   6   53.09   10.70
  -4  -3   6   26.20   14.60
  -4  -3   6   51.79   10.20
  -4  -3   6   24.20    8.30
   4  -3  -6   34.50    8.00
   4  -3  -6   32.10    7.10
  -4  -3   6   55.09   11.10
  -4  -3   6   51.89   20.70
  -4  -3   6   39.50    9.50
   4  -3  -6   45.00    9.60
  -4  -3   6   28.20    7.50
   4   3  -5   73.29   12.10
  -4   3   5  114.19   16.50
   4   3  -5  117.79   12.90
   4   3  -5  101.79   12.70
  -4   3   5  106.59   13.40
  -4   3   5  171.58   22.60
   4  -3  -5  127.89   12.10
   4  -3  -5  135.09   14.80
  -4  -3   5  126.89   16.30
  -4  -3   5  118.29   15.00
  -4  -3   5  118.79   16.60
  -4  -3   5  110.69   14.00
   4  -3  -5  115.39   13.00
  -4  -3   5  115.59   15.70
   4  -3  -5  119.79   13.20
  -4  -3   5  110.29   14.70
  -4  -3   5  104.79   11.80
  -4  -3   5  128.79   24.90
   4  -3  -5  106.59   16.30
  -4   3   4  302.27   20.70
   4   3  -4  282.77   17.20
   4   3  -4  333.57   19.00
  -4   3   4  343.97   21.60
   4   3  -4  305.07   20.40
   4   3  -4  272.87   19.50
   4   3  -4  307.27   18.30
   4  -3  -4  332.07   20.70
   4  -3  -4  298.17   21.50
   4  -3  -4  341.27   21.10
  -4  -3   4  302.27   19.80
  -4  -3   4  324.37   18.80
   4  -3  -4  287.17   16.70
  -4   3   3   11.20    4.20
  -4   3   3   11.40    2.80
   4   3  -3   10.30    2.70
   4   3  -3   11.00    2.60
   4   3  -3    8.70    2.40
   4   3  -3    8.70    2.80
  -4   3   3    8.20    4.50
  -4   3   3    9.60    3.90
   4  -3  -3   11.70    3.50
  -4  -3   3   15.10    3.10
   4  -3  -3   10.00    4.20
  -4  -3   3   12.30    3.80
   4  -3  -3   14.00    2.70
   4  -3  -3   15.40    4.10
   4   3  -2  449.06   23.50
  -4   3   2  466.65   26.10
   4   3  -2  505.95   25.10
  -4   3   2  467.05   27.70
  -4   3   2  489.15   25.50
   4   3  -2  512.05   24.50
   4   3  -2  438.96   23.60
   4  -3  -2  503.75   27.30
   4  -3  -2  445.56   25.30
   4  -3  -2  481.45   23.70
  -4  -3   2  493.35   25.90
   4   3  -1  206.88   11.90
  -4   3   1  212.18   12.60
  -4   3   1  197.08   14.00
  -4   3   1  207.58   12.80
   4   3  -1  213.88   12.50
  -4  -3   1  206.78   12.70
   4  -3  -1  206.18   12.90
   4  -3  -1  200.38   11.50
   4  -3  -1  216.88   13.60
  -4  -3   1  202.18   13.00
   4   3   0 1492.45   72.09
   4   3   0 1514.65   71.39
  -4   3   0 1515.35   73.09
   4   3   0 1420.56   71.59
  -4   3   0 1504.15   71.89
  -4   3   0 1442.76   71.89
   4  -3   0 1451.35   71.09
   4  -3   0 1547.45   73.19
  -4  -3   0 1461.75   71.59
  -4   3  -1  262.17   16.30
  -4   3  -1  252.57   15.20
   4   3   1  250.07   15.90
   4   3   1  248.98   16.40
   4   3   1  252.07   15.10
  -4  -3  -1  222.88   13.70
  -4  -3  -1  258.77   15.90
  -4  -3  -1  229.88   14.00
   4  -3   1  261.17   12.10
   4  -3   1  265.87   12.60
   4  -3   1  255.27   16.60
   4  -3   1  246.88   15.30
   4  -3   1  257.37   15.60
  -4  -3  -1  265.27   15.30
   4  -3   1  287.17   12.50
   4   3   2 1305.27   69.19
   4   3   2 1539.15   68.79
  -4   3  -2 1408.06   69.19
  -4   3  -2 1340.37   67.29
  -4   3  -2 1415.36   70.79
   4   3   2 1358.46   69.79
   4   3   2 1262.47   69.39
  -4  -3  -2 1474.95   69.79
  -4  -3  -2 1305.17   67.79
   4  -3   2 1374.96   68.79
   4   3   3  203.58   15.90
  -4   3  -3  178.08   13.50
   4   3   3  199.48   15.70
  -4   3  -3  179.78   15.70
  -4   3  -3  193.38   12.90
   4   3   3  162.68   15.00
   4   3   3  208.48   14.40
   4   3   3  177.48   12.10
  -4   3  -3  190.28   13.00
   4   3   3  195.38   15.50
   4  -3   3  180.08   13.50
  -4  -3  -3  187.08   13.90
   4  -3   3  193.78   14.00
  -4  -3  -3  211.78   15.80
  -4  -3  -3  196.18   15.20
  -4   3  -4  529.35   28.20
   4   3   4  515.85   30.10
  -4   3  -4  427.06   26.90
  -4   3  -4  470.95   28.20
  -4   3  -4  452.45   32.40
   4   3   4  476.55   31.20
   4   3   4  475.85   31.80
   4   3   4  491.65   36.00
   4   3   4  473.55   30.90
  -4  -3  -4  486.35   30.40
  -4  -3  -4  469.05   31.30
  -4  -3  -4  490.35   30.30
  -4  -3  -4  521.95   31.80
  -4  -3  -4  499.65   29.20
   4  -3   4  454.85   29.10
   4  -3   4  484.25   30.40
  -4  -3  -4  475.35   29.00
   4  -3   4  566.04   36.10
   4   3   5   70.39   12.80
   4   3   5   62.79   11.30
   4   3   5   50.49   12.90
  -4   3  -5   59.09   11.50
  -4   3  -5   52.99    7.50
   4   3   5   55.29   10.20
  -4   3  -5   58.19    8.30
   4   3   5   50.29    9.40
  -4   3  -5   24.20   10.80
   4   3   5   57.39   14.90
  -4   3  -5   40.50   11.80
  -4  -3  -5   60.79   10.40
  -4  -3  -5   62.29    9.60
  -4  -3  -5   34.70   15.30
   4  -3   5   40.50   13.90
   4  -3   5   52.19    9.80
   4  -3   5   52.49   11.30
   4  -3   5   45.60   10.30
   4  -3   5   53.39   11.00
   4  -3   5   53.39   11.20
  -4  -3  -5   51.59   10.30
  -4  -3  -5   55.19    8.70
   4  -3   5   67.59   12.20
  -4  -3  -5   65.49   12.20
  -4  -3  -5   47.90   13.00
  -4  -3  -5   55.99    9.80
   4  -3   5   56.89   19.20
  -4   3  -6  811.12   46.50
   4   3   6  828.92   46.70
   4   3   6  713.93   46.40
   4   3   6  808.42   51.59
   4   3   6  736.93   49.20
   4   3   6  764.62   48.70
  -4   3  -6  769.92   47.00
   4   3   6  815.92   48.10
  -4   3  -6  806.52   44.50
  -4   3  -6  829.02   44.90
   4  -3   6  927.41   49.50
  -4  -3  -6  848.42   46.40
  -4  -3  -6  765.72   46.20
   4  -3   6  883.41   48.80
  -4  -3  -6  806.72   46.40
  -4  -3  -6  794.02   45.50
  -4  -3  -6  783.12   47.60
   4  -3   6  724.93   42.80
   4  -3   6  861.11   48.20
   4  -3   6  826.52   46.60
   4  -3   6  826.02   49.40
   4   3   7    4.40    6.70
  -4   3  -7    3.20    5.50
   4   3   7    0.10    7.30
  -4   3  -7    1.90    4.50
   4   3   7   -1.50    6.40
  -4   3  -7  -11.20    9.60
  -4   3  -7    2.50    5.60
  -4   3  -7    1.30    4.40
   4  -3   7    1.50    4.80
  -4  -3  -7    0.50    4.40
  -4  -3  -7   -4.70    5.00
  -4  -3  -7   -4.60    5.30
   4  -3   7   -2.30    6.30
   4  -3   7    0.40    4.10
  -4  -3  -7    6.10    4.50
   4  -3   7   -5.40    5.40
   4  -3   7    5.70    6.10
   4  -3   7   -6.40    6.20
  -4  -3  -7    0.30    5.90
   4   3   8   27.90    6.90
  -4   3  -8   22.80    5.70
   4   3   8   25.60    7.30
  -4   3  -8   20.20    7.80
  -4  -3  -8   14.00    5.20
   4  -3   8   17.80    5.80
   4  -3   8   33.50    7.30
   4  -3   8   26.20    6.90
  -4  -3  -8   24.40    5.30
  -4  -3  -8   28.10    6.90
   4  -3   8   23.30    5.90
   4  -3   8   16.80    5.00
  -4   4   8  135.09   19.50
  -4   4   8  138.69   15.30
  -4   4   8  128.59   15.70
  -4   4   8  117.99   15.30
   4  -4  -8  148.89   14.90
   4  -4  -8  153.08   15.60
  -4  -4   8  128.79   21.40
  -4  -4   8  112.69   15.60
  -4  -4   8  127.69   12.40
  -4  -4   8  129.69   13.50
  -4  -4   8  131.99   14.10
   4  -4  -8  120.49   13.60
  -4  -4   8  138.69   13.70
   4  -4  -8  154.28   13.90
   4  -4  -8  130.99   12.70
  -4   4   7   20.80   11.20
  -4   4   7   32.10   10.80
  -4   4   7   13.00   11.40
  -4   4   7    1.00    8.60
  -4   4   7   12.80    9.30
   4  -4  -7   15.10    7.10
  -4  -4   7   18.50    7.10
  -4  -4   7   38.20   22.50
  -4  -4   7   17.50    7.30
   4  -4  -7   12.40    6.90
  -4  -4   7   22.40    8.80
   4  -4  -7   22.10    6.70
  -4  -4   7   20.90    9.60
  -4  -4   7    9.70   18.60
   4  -4  -7   21.40    7.90
  -4  -4   7   15.30    6.10
  -4  -4   7   17.40    9.50
   4  -4  -7   21.20    8.40
  -4   4   6   45.00   11.70
  -4   4   6   30.60    8.20
  -4   4   6   53.59   13.80
  -4   4   6   33.70   11.80
  -4   4   6   46.40   17.00
  -4  -4   6   38.60   10.50
  -4  -4   6   64.39   21.00
   4  -4  -6   44.90    9.80
   4  -4  -6   26.10    7.80
   4  -4  -6   31.40    8.70
  -4  -4   6   40.10    8.50
   4  -4  -6   35.30    7.00
  -4  -4   6   40.20    9.70
  -4  -4   6   26.90    8.50
  -4  -4   6   26.60    9.90
   4  -4  -6   28.00    8.50
  -4  -4   6   38.70    9.30
  -4  -4   6   38.70   11.80
  -4   4   5    6.50    5.20
   4   4  -5   -2.80    8.90
  -4   4   5    3.90   12.40
  -4   4   5   10.40   12.80
  -4   4   5    1.50    7.80
  -4   4   5   18.40   12.70
  -4   4   5  -15.90    8.80
  -4  -4   5   53.19   30.80
  -4  -4   5   40.60   19.80
   4  -4  -5  -11.00    6.90
  -4  -4   5   -2.10    7.80
  -4  -4   5    5.00    7.60
   4  -4  -5    1.20    4.00
  -4  -4   5    4.80    7.10
   4  -4  -5   -0.70    6.30
  -4  -4   5    3.70    5.80
   4  -4  -5    5.60    6.20
   4  -4  -5    2.30    4.00
  -4  -4   5    4.30    7.50
  -4  -4   5   -3.80    6.20
  -4  -4   5    0.20    5.80
  -4  -4   5    5.90    8.40
  -4   4   4  587.94   34.30
   4   4  -4  544.85   31.40
  -4   4   4  593.54   30.70
   4   4  -4  542.95   33.90
  -4   4   4  576.24   33.90
   4   4  -4  552.64   29.20
   4   4  -4  521.65   31.70
  -4  -4   4  600.94   33.90
   4  -4  -4  603.64   35.80
   4  -4  -4  579.94   34.10
   4  -4  -4  594.24   33.90
  -4   4   3  707.33   39.30
   4   4  -3  747.03   38.40
  -4   4   3  757.62   39.70
   4   4  -3  663.03   36.10
   4   4  -3  729.13   36.00
   4   4  -3  699.73   36.70
  -4   4   3  750.62   37.80
  -4   4   3  650.13   40.50
  -4  -4   3  763.02   39.50
   4  -4  -3  746.33   40.00
   4  -4  -3  764.92   40.80
   4  -4  -3  720.83   39.60
   4  -4  -3  662.63   37.40
   4   4  -2  390.06   21.30
  -4   4   2  409.96   22.60
   4   4  -2  356.36   20.80
   4   4  -2  405.66   22.80
  -4   4   2  365.76   24.00
  -4   4   2  356.06   25.10
  -4   4   2  346.87   21.60
   4   4  -2  383.46   20.60
   4  -4  -2  411.06   23.70
   4  -4  -2  379.36   23.20
   4  -4  -2  387.86   20.60
  -4  -4   2  426.06   23.20
   4  -4  -2  393.76   22.30
  -4   4   1   25.60    4.30
  -4   4   1   25.50    5.70
   4   4  -1   22.80    4.10
  -4   4   1   30.10    4.20
   4   4  -1   32.50    5.00
   4   4  -1   24.90    3.80
  -4  -4   1   29.20    4.90
   4  -4  -1   30.10    5.60
   4  -4  -1   29.80    5.20
   4  -4  -1   27.60    4.20
   4  -4  -1   30.20    5.70
   4   4   0    5.10    2.40
   4   4   0    5.00    2.80
  -4   4   0    6.80    2.50
  -4   4   0    4.40    2.00
   4   4   0    4.80    2.70
  -4   4   0    2.00    3.10
   4   4   0    1.70    2.10
   4  -4   0    2.60    2.30
   4  -4   0    1.70    2.30
  -4  -4   0    4.80    2.10
   4   4   1   27.00    5.20
   4   4   1   25.30    5.40
   4   4   1   28.50    5.80
   4   4   1   26.80    5.30
  -4   4  -1   27.50    5.60
  -4   4  -1   21.50    4.40
   4   4   1   23.20    4.30
  -4   4  -1   27.20    4.70
  -4  -4  -1   29.60    5.10
   4  -4   1   25.40    5.10
   4  -4   1   21.20    4.50
  -4   4  -2  159.08   11.20
  -4   4  -2  155.68   11.80
   4   4   2  177.58   13.90
   4   4   2  157.78   13.40
   4   4   2  147.49   11.20
   4   4   2  157.58   18.60
   4   4   2  150.08   12.80
   4   4   2  143.69   12.30
   4   4   2  146.99   11.60
  -4   4  -2  144.29   11.20
  -4   4  -2  149.59   12.40
  -4  -4  -2  147.79   13.90
   4  -4   2  136.59   11.60
   4  -4   2  146.69   11.90
  -4  -4  -2  182.38   20.80
  -4  -4  -2  159.98   11.80
  -4  -4  -2  154.58   12.80
  -4  -4  -2  153.68   10.90
   4   4   3    9.40    3.70
   4   4   3   10.50    4.70
  -4   4  -3   12.50    4.10
   4   4   3    3.70    3.20
  -4   4  -3   13.80    6.20
  -4   4  -3    5.10    3.00
   4   4   3    6.40    3.70
  -4   4  -3    5.30    4.00
  -4   4  -3    6.70    3.60
   4   4   3   10.80    4.50
   4   4   3    2.50    5.80
   4   4   3    5.90    5.90
  -4  -4  -3   10.20    3.60
  -4  -4  -3    8.30    4.50
  -4  -4  -3    2.40    5.20
  -4  -4  -3   11.20    4.90
   4  -4   3   14.40    4.90
  -4  -4  -3    7.60    4.50
  -4  -4  -3    8.40    4.40
   4   4   4  133.19   14.50
  -4   4  -4  160.98   14.20
  -4   4  -4  160.08   14.00
   4   4   4  146.39   15.00
   4   4   4  152.98   19.40
   4   4   4  163.98   19.80
  -4   4  -4  179.48   16.50
  -4   4  -4  145.99   17.90
   4   4   4  157.88   21.30
  -4   4  -4  148.99   12.80
   4   4   4  132.49   14.70
  -4  -4  -4  155.08   13.90
  -4  -4  -4  123.59   18.70
  -4  -4  -4  168.38   13.90
   4  -4   4  160.08   17.20
   4  -4   4  153.18   16.30
  -4  -4  -4  179.98   14.40
  -4  -4  -4  177.38   17.60
  -4  -4  -4  178.98   16.70
  -4  -4  -4  177.68   15.50
  -4  -4  -4  168.28   15.20
   4  -4   4  136.19   16.70
   4  -4   4  160.38   14.80
  -4  -4  -4  124.69   15.50
   4  -4   4  152.18   14.00
  -4   4  -5  352.76   25.50
   4   4   5  354.06   27.30
   4   4   5  344.17   28.50
   4   4   5  393.56   27.40
   4   4   5  336.37   27.30
  -4   4  -5  367.96   28.50
  -4   4  -5  374.36   23.80
  -4   4  -5  379.56   27.10
  -4   4  -5  375.06   23.60
  -4  -4  -5  363.66   25.30
  -4  -4  -5  325.77   30.10
   4  -4   5  370.66   28.30
   4  -4   5  336.27   24.50
   4  -4   5  338.57   29.00
  -4  -4  -5  375.46   25.50
   4  -4   5  400.46   27.70
   4  -4   5  380.46   35.60
  -4  -4  -5  365.26   24.40
  -4  -4  -5  382.36   26.10
  -4   4  -6   74.39   10.10
   4   4   6   56.19   11.30
  -4   4  -6   86.99   12.50
  -4   4  -6   77.99   15.30
   4   4   6   45.60   12.30
   4   4   6   88.59   16.00
   4   4   6   91.19   15.10
  -4   4  -6   79.49   10.10
  -4   4  -6   60.19   10.70
   4  -4   6  126.19   20.90
   4  -4   6   77.29   11.50
   4  -4   6   84.79   10.90
  -4  -4  -6   76.09   12.00
  -4  -4  -6   79.69   11.10
  -4  -4  -6   80.49   12.60
  -4  -4  -6   88.69   10.70
   4  -4   6   69.39   10.80
  -4  -4  -6   58.79   14.70
  -4  -4  -6   82.69   10.80
   4  -4   6   91.79   13.20
   4  -4   6   83.99   12.90
   4  -4   6   76.29   12.00
   4   4   7   44.70   10.50
   4   4   7   40.40    9.10
  -4   4  -7   34.50    6.80
  -4   4  -7   39.00   10.70
  -4   4  -7   46.40    9.00
  -4  -4  -7   37.30    7.80
  -4  -4  -7   47.60   10.60
   4  -4   7   40.30    8.50
   4  -4   7   42.10    8.80
  -4  -4  -7   34.90    7.90
   4  -4   7   39.20    7.50
   4  -4   7   46.80    9.20
   4  -4   7   42.30    8.40
  -4  -4  -7   38.80    7.40
   4  -4   7   57.19    9.60
  -4  -4  -7   34.90    7.40
  -4   4  -8   17.30    5.30
   4   4   8   12.90    6.00
  -4   4  -8   16.90    3.90
   4   4   8   12.40    5.30
  -4  -4  -8   26.70    5.90
   4  -4   8   23.30    5.80
   4  -4   8   17.00    4.10
   4  -4   8   23.60    5.40
   4  -4   8   17.00    4.90
  -4  -4  -8   19.80    4.50
   4  -4   8   12.20    4.80
  -4   5   8   -2.30    6.10
  -4   5   8   -3.30    6.30
  -4  -5   8   -6.90    5.10
  -4  -5   8    1.40    5.20
   4  -5  -8   -4.00    4.20
   4  -5  -8  -12.00    9.30
   4  -5  -8   -4.10    4.50
   4  -5  -8   -3.40    5.00
  -4  -5   8    1.40    3.60
  -4  -5   8    4.40    4.70
   4  -5  -8   -5.80    5.10
  -4  -5   8   -1.60    7.80
  -4  -5   8    0.10    4.80
  -4   5   7   38.40   12.00
  -4   5   7   43.90   10.60
   4  -5  -7   55.49    9.70
  -4  -5   7   62.19   13.10
   4  -5  -7   60.69   11.50
   4  -5  -7   60.29   11.00
   4  -5  -7   43.10    9.60
   4  -5  -7   60.39    9.90
  -4  -5   7   65.09   10.70
  -4  -5   7   54.29    9.60
  -4  -5   7   41.00   16.50
  -4  -5   7   62.09   10.60
  -4  -5   7   45.90    7.70
  -4  -5   7   49.70    8.20
  -4  -5   7   43.70    9.60
  -4   5   6   10.70    9.40
  -4   5   6    7.80    7.70
  -4   5   6    6.50   10.90
   4  -5  -6   -4.50    6.30
   4  -5  -6   -5.60    6.30
  -4  -5   6    6.80    7.00
   4  -5  -6    9.40    6.60
   4  -5  -6   -1.60    5.00
  -4  -5   6    5.60    6.50
  -4  -5   6   13.60    7.60
   4  -5  -6    7.50    5.30
  -4  -5   6    6.10   17.60
  -4  -5   6   -6.80    8.00
  -4  -5   6    6.70   15.50
  -4  -5   6   11.80    6.50
  -4  -5   6   26.70   31.40
  -4  -5   6    5.40    5.80
  -4  -5   6    9.20    8.70
  -4   5   5  406.36   35.80
  -4   5   5  315.57   26.10
  -4   5   5  304.67   27.70
  -4   5   5  384.36   42.10
  -4   5   5  300.07   26.10
  -4   5   5  359.46   45.40
  -4   5   5  355.06   25.90
   4  -5  -5  384.86   25.30
  -4  -5   5  351.86   26.50
  -4  -5   5  396.46   27.20
  -4  -5   5  377.06   26.00
  -4  -5   5  407.96   28.00
  -4  -5   5  350.76   30.10
   4  -5  -5  374.86   27.70
  -4  -5   5  415.86   44.70
  -4  -5   5  344.67   36.80
   4  -5  -5  340.47   26.20
   4  -5  -5  355.16   26.60
  -4  -5   5  393.26   27.40
  -4  -5   5  351.26   24.80
   4  -5  -5  372.96   25.90
  -4  -5   5  321.87   26.60
  -4   5   4  175.68   17.10
  -4   5   4  238.68   31.00
   4   5  -4  164.08   14.90
  -4   5   4  198.98   23.30
  -4   5   4  152.38   17.30
   4   5  -4  166.48   18.30
   4  -5  -4  172.98   18.10
  -4  -5   4  194.18   16.30
  -4  -5   4  170.58   17.00
  -4  -5   4  132.19   23.60
   4  -5  -4  181.08   17.00
  -4  -5   4  178.08   16.40
   4  -5  -4  220.58   24.40
  -4  -5   4  234.88   45.30
  -4  -5   4  156.08   17.50
  -4  -5   4  166.28   17.50
  -4  -5   4  122.89   28.10
  -4  -5   4  255.97   37.80
   4  -5  -4  175.88   15.80
   4  -5  -4  198.78   17.30
   4  -5  -4  186.18   15.80
  -4  -5   4  178.38   20.30
   4   5  -3  382.96   22.80
  -4   5   3  415.46   25.40
   4   5  -3  439.36   22.90
  -4   5   3  381.16   27.70
   4   5  -3  465.95   26.50
  -4   5   3  462.55   27.10
  -4   5   3  433.26   27.40
  -4   5   3  449.86   27.90
   4  -5  -3  411.56   25.40
   4  -5  -3  463.65   28.50
   4  -5  -3  446.56   27.10
   4  -5  -3  431.56   27.30
   4  -5  -3  436.66   24.30
  -4  -5   3  467.65   27.60
  -4   5   2   -2.30    4.30
  -4   5   2    8.00    5.20
  -4   5   2    0.90    3.50
   4   5  -2    5.50    3.50
  -4   5   2    2.50    2.70
  -4   5   2    0.40    3.70
   4   5  -2    3.10    2.80
   4   5  -2    2.70    2.60
   4   5  -2    0.10    2.40
  -4  -5   2    4.40    4.10
   4  -5  -2    7.40    3.60
   4  -5  -2    3.60    3.30
   4  -5  -2   -3.40    4.40
   4  -5  -2   -1.30    2.90
  -4   5   1  820.22   46.30
   4   5  -1  868.51   45.90
   4   5  -1  860.31   43.50
  -4   5   1  897.41   45.90
  -4   5   1  881.51   45.40
   4   5  -1  868.81   44.70
  -4   5   1  886.61   43.50
   4  -5  -1  864.61   45.30
   4  -5  -1  803.52   43.60
   4  -5  -1  878.71   46.10
  -4  -5   1  804.72   45.00
  -4   5   0   20.40    5.50
  -4   5   0   15.70    4.40
   4   5   0   24.80    6.00
   4   5   0   16.20    4.60
   4   5   0   25.00    4.70
   4   5   0   18.50    4.50
   4   5   0   22.90    4.90
   4   5   0   24.70    6.40
  -4   5   0   16.20    4.30
  -4   5   0   23.30    5.60
   4   5   0    9.20    3.90
  -4  -5   0   27.80    7.10
  -4  -5   0   16.70    4.30
   4  -5   0   22.00    4.40
   4  -5   0   22.50    4.60
   4  -5   0   31.40    6.30
   4  -5   0   19.80    5.20
  -4   5  -1  532.85   30.90
   4   5   1  527.35   32.10
   4   5   1  525.15   31.00
  -4   5  -1  566.74   30.80
   4   5   1  494.85   30.20
   4   5   1  565.64   32.40
   4   5   1  554.34   32.40
  -4   5  -1  571.24   31.70
   4   5   1  531.25   30.40
   4   5   1  553.24   31.80
  -4   5  -1  565.94   30.20
   4   5   1  547.25   31.00
   4  -5   1  504.15   30.50
  -4  -5  -1  562.34   32.10
   4  -5   1  561.24   31.30
   4   5   2   41.30    8.20
   4   5   2   27.70    5.60
   4   5   2   43.40   10.20
  -4   5  -2   45.90    7.20
   4   5   2   36.80    7.70
   4   5   2   49.00    7.50
  -4   5  -2   36.80    6.80
  -4   5  -2   39.10    5.80
   4   5   2   39.60    8.00
   4   5   2   37.40    7.90
  -4   5  -2   40.10    7.70
  -4  -5  -2   33.90    7.30
  -4  -5  -2   43.90    7.50
   4  -5   2   46.60    8.00
   4  -5   2   41.30    7.20
   4   5   3   36.10    8.40
  -4   5  -3   35.30    6.00
   4   5   3   34.50    7.10
  -4   5  -3   43.70    8.50
  -4   5  -3   28.60    8.60
   4   5   3   40.80   14.10
   4   5   3   51.09   11.90
   4   5   3   33.90    8.00
   4   5   3   37.10    7.40
   4   5   3   31.60    7.50
  -4   5  -3   29.50    6.90
   4   5   3   39.20    8.40
   4   5   3   39.30    8.80
  -4   5  -3   35.70    7.20
   4  -5   3   38.40    9.50
  -4  -5  -3   44.20    8.50
  -4  -5  -3   37.90   10.50
  -4  -5  -3   27.50    7.60
   4  -5   3   33.80    7.30
  -4  -5  -3   54.89   12.60
   4  -5   3   25.30    9.70
   4  -5   3   42.70   10.00
   4  -5   3   39.30    8.20
  -4  -5  -3   23.50    8.00
  -4  -5  -3   41.50    9.10
   4  -5   3   38.10   10.10
   4   5   4   28.90    8.20
  -4   5  -4   30.60    6.40
   4   5   4   24.00   10.40
  -4   5  -4   36.60   10.30
  -4   5  -4   47.00    7.20
   4   5   4   37.90    9.60
   4   5   4   37.10   13.10
  -4   5  -4   26.60    7.40
  -4   5  -4   33.20   11.20
  -4   5  -4   30.90    9.90
   4   5   4   37.10   10.70
  -4   5  -4   45.90   13.50
   4   5   4   31.70    9.10
   4  -5   4   36.90    8.30
   4  -5   4   42.00    9.70
  -4  -5  -4   33.50    8.20
   4  -5   4   46.80   10.20
   4  -5   4   24.90    8.70
  -4  -5  -4   39.10   12.10
  -4  -5  -4   31.40    7.90
  -4  -5  -4   27.00    7.00
  -4  -5  -4   22.10   10.10
  -4  -5  -4   29.40    8.60
   4  -5   4   34.10    9.20
  -4  -5  -4   26.50    9.60
   4  -5   4   31.20    9.10
  -4  -5  -4   52.69   10.30
   4   5   5  675.83   43.40
  -4   5  -5  682.83   42.20
   4   5   5  715.93   45.50
  -4   5  -5  717.53   40.30
  -4   5  -5  759.32   43.50
   4   5   5  725.03   46.70
   4   5   5  746.53   48.90
  -4   5  -5  733.73   40.30
   4   5   5  762.12   44.50
  -4   5  -5  659.83   43.00
   4  -5   5  761.52   44.70
  -4  -5  -5  728.03   41.00
   4  -5   5  722.93   42.80
   4  -5   5  765.42   42.60
  -4  -5  -5  735.33   43.30
  -4  -5  -5  639.44   43.40
   4  -5   5  757.92   43.70
   4  -5   5  701.73   42.90
  -4  -5  -5  678.13   42.20
   4  -5   5  713.13   43.10
  -4  -5  -5  637.14   46.10
  -4  -5  -5  664.93   40.10
  -4  -5  -5  723.13   44.00
   4   5   6  390.26   32.90
  -4   5  -6  436.36   29.10
   4   5   6  437.36   30.70
  -4   5  -6  414.86   25.70
  -4   5  -6  425.06   25.80
   4   5   6  411.56   29.10
  -4   5  -6  451.35   28.30
   4   5   6  422.96   32.20
  -4  -5  -6  353.96   30.80
   4  -5   6  391.86   26.70
   4  -5   6  385.36   27.20
   4  -5   6  349.96   28.00
   4  -5   6  426.46   28.50
  -4  -5  -6  324.07   27.80
  -4  -5  -6  407.56   25.70
   4  -5   6  407.56   26.90
   4  -5   6  415.86   33.30
   4  -5   6  411.16   27.90
  -4  -5  -6  430.66   28.30
  -4  -5  -6  357.56   31.80
   4   5   7   47.30    9.80
  -4   5  -7   37.70   12.20
  -4   5  -7   41.50    7.40
   4   5   7   49.70   10.90
   4   5   7   46.40    8.40
  -4   5  -7   41.30    7.90
  -4   5  -7   42.20    7.10
   4  -5   7   33.30    9.40
   4  -5   7   48.40    8.00
  -4  -5  -7   57.89    9.10
   4  -5   7   49.70    7.60
  -4  -5  -7   59.79    8.60
   4  -5   7   60.29    8.90
  -4  -5  -7    8.30   13.50
   4  -5   7   37.10    7.60
  -4  -5  -7   35.40    7.50
  -4   6   8   -3.30    4.60
  -4   6   8   -3.50    4.90
   4  -6  -8   -5.20    4.20
  -4  -6   8   -1.30    4.00
  -4  -6   8    1.80    4.70
  -4  -6   8   -1.70    5.00
   4  -6  -8    4.30    4.30
  -4  -6   8   -2.40    3.40
   4  -6  -8   -1.00    3.40
  -4  -6   8   -3.80    5.30
  -4   6   7   34.70    9.40
  -4  -6   7   18.70   12.40
   4  -6  -7   14.90    9.50
  -4  -6   7   20.00    6.80
  -4  -6   7   17.00    5.70
  -4  -6   7   14.70    6.30
  -4  -6   7   20.90    7.80
   4  -6  -7   11.80    6.30
  -4  -6   7   14.50    5.30
   4  -6  -7   30.80    7.80
   4  -6  -7   21.80    6.10
   4  -6  -7   10.20    6.50
  -4  -6   7   23.20    7.00
  -4   6   6   19.70   15.80
  -4   6   6    7.90    9.60
   4  -6  -6    2.20    5.10
   4  -6  -6   12.50    8.30
   4  -6  -6    5.10    5.50
  -4  -6   6   13.90   11.30
  -4  -6   6    3.60   16.50
   4  -6  -6    8.50    6.40
   4  -6  -6    7.80    7.50
  -4  -6   6   -0.10    5.70
  -4  -6   6    9.10    9.40
  -4  -6   6    2.30    8.40
   4   6  -5  128.09   10.80
  -4   6   5  117.99   16.90
  -4   6   5   91.09   17.30
  -4   6   5  102.49   16.50
   4  -6  -5  120.79   13.50
  -4  -6   5  143.79   15.90
  -4  -6   5  105.59   18.60
   4  -6  -5  122.09   14.20
  -4  -6   5  150.18   28.10
  -4  -6   5  130.19   26.90
   4  -6  -5  123.09   14.30
  -4  -6   5  133.59   22.60
  -4  -6   5  127.29   14.90
  -4  -6   5  141.89   15.30
   4  -6  -5  128.29   15.60
  -4  -6   5  124.99   15.60
  -4  -6   5  109.69   13.20
   4  -6  -5   92.49   18.10
   4  -6  -5   96.19   14.60
   4   6  -4   13.20    4.50
  -4   6   4   15.30   11.80
   4   6  -4   24.30    9.80
  -4   6   4   28.20    9.70
  -4   6   4    3.90    9.50
  -4   6   4   19.70    8.20
  -4   6   4   19.40    7.70
   4   6  -4    1.30   13.80
   4  -6  -4   10.60    6.50
  -4  -6   4   -2.00    8.10
  -4  -6   4   23.10    8.70
   4  -6  -4   19.30   11.00
   4  -6  -4   13.40    6.30
  -4  -6   4   25.30   11.60
   4  -6  -4   19.30    9.50
  -4  -6   4   15.90    7.70
   4  -6  -4   15.30    7.10
  -4  -6   4   56.49   28.50
  -4  -6   4   14.00    6.40
   4  -6  -4   18.20    7.20
   4  -6  -4    9.70    9.40
  -4  -6   4   23.70   14.90
  -4  -6   4   16.60    7.50
  -4  -6   4   21.90    8.20
  -4   6   3   31.80    9.30
  -4   6   3   24.10   12.70
  -4   6   3   28.00    9.80
  -4   6   3   19.70    5.90
   4   6  -3   23.40    7.30
  -4   6   3   20.00    8.80
  -4   6   3   14.40    8.60
   4   6  -3   17.50    4.30
  -4   6   3   27.40    7.50
   4  -6  -3   22.60   10.00
   4  -6  -3   26.00    7.90
   4  -6  -3   23.20    8.00
   4  -6  -3    0.60    7.40
  -4  -6   3   38.50   25.40
  -4  -6   3   15.20    6.20
  -4  -6   3   21.60    6.70
   4  -6  -3   15.30    6.60
   4  -6  -3   11.90    8.70
  -4  -6   3    9.70    8.90
  -4  -6   3   27.20   12.10
  -4  -6   3   20.90    7.30
  -4  -6   3   21.60    8.80
  -4  -6   3   29.70   15.80
  -4   6   2    8.60    4.70
   4   6  -2   -2.30    7.00
  -4   6   2    5.50    5.90
  -4   6   2    3.20    8.80
  -4   6   2    5.70    5.20
   4   6  -2   11.10    3.60
  -4   6   2    3.10    5.00
  -4   6   2   -0.90    4.90
   4   6  -2    4.20    3.70
  -4   6   2    2.60    4.30
   4   6  -2   13.30    5.20
  -4   6   2   10.90    6.60
  -4  -6   2    4.80    5.30
  -4  -6   2    8.80    8.30
   4  -6  -2    1.40    7.40
  -4  -6   2   16.70   13.00
  -4  -6   2    4.00    5.90
   4  -6  -2   14.70    8.30
   4  -6  -2    1.90    4.70
   4  -6  -2   -0.70   12.50
   4  -6  -2    4.90    5.90
  -4  -6   2    4.20    4.30
   4  -6  -2   -0.50    4.00
  -4  -6   2   -2.00    7.10
  -4   6   1  351.06   22.20
   4   6  -1  373.16   21.50
   4   6  -1  325.87   22.10
  -4   6   1  383.46   26.40
   4   6  -1  352.16   22.90
  -4   6   1  290.47   22.30
  -4   6   1  349.27   22.60
   4   6  -1  335.07   22.60
  -4   6   1  327.97   24.50
   4   6  -1  353.16   21.90
  -4   6   1  325.27   22.20
   4   6  -1  321.17   20.20
   4  -6  -1  344.17   21.10
   4  -6  -1  322.97   22.80
  -4  -6   1  310.17   23.50
  -4  -6   1  316.07   23.80
   4  -6  -1  367.56   22.40
   4  -6  -1  334.17   25.70
  -4  -6   1  342.97   22.70
  -4   6   0  247.78   16.80
   4   6   0  225.08   16.90
  -4   6   0  238.18   17.00
  -4   6   0  219.08   17.30
   4   6   0  214.98   18.20
   4   6   0  238.58   16.70
  -4   6   0  221.58   17.00
   4   6   0  233.38   17.80
   4   6   0  211.58   15.90
   4   6   0  230.88   17.10
  -4  -6   0  228.58   17.40
  -4  -6   0  224.38   16.80
   4  -6   0  229.78   19.20
   4  -6   0  220.18   17.70
   4  -6   0  227.98   16.50
   4  -6   0  233.48   20.20
  -4  -6   0  236.98   19.00
   4  -6   0  232.88   16.80
   4   6   1  416.06   27.40
   4   6   1  412.56   27.20
  -4   6  -1  394.76   24.90
   4   6   1  401.56   28.50
   4   6   1  420.46   27.20
  -4   6  -1  447.86   28.20
  -4   6  -1  416.06   26.50
  -4   6  -1  423.56   25.60
   4   6   1  387.96   29.50
   4   6   1  390.96   25.90
   4   6   1  430.76   25.70
   4   6   1  409.76   25.90
  -4   6  -1  427.26   26.40
  -4  -6  -1  412.06   28.70
   4  -6   1  409.66   26.10
   4  -6   1  419.26   26.10
  -4  -6  -1  379.26   28.50
   4  -6   1  445.06   29.00
   4  -6   1  385.46   28.90
  -4  -6  -1  419.26   28.70
  -4  -6  -1  419.06   26.00
  -4  -6  -1  439.26   27.20
   4   6   2    1.70    6.80
  -4   6  -2    7.90    7.00
   4   6   2    1.40    4.50
  -4   6  -2   14.90    6.20
  -4   6  -2    8.60    5.20
   4   6   2    4.40    5.10
   4   6   2    3.50    4.50
  -4   6  -2    5.10    3.60
  -4   6  -2   15.50    9.20
   4   6   2   -1.70    4.20
   4   6   2    5.40    8.50
   4   6   2    7.90    6.20
   4   6   2    6.10    5.70
   4  -6   2    8.70    6.30
   4  -6   2   -1.00    5.00
   4  -6   2    1.80    8.60
   4  -6   2   10.00    6.20
  -4  -6  -2   12.50    7.40
  -4  -6  -2    8.50    5.00
   4  -6   2    4.70    9.40
  -4  -6  -2    1.20    9.00
   4  -6   2  -10.30    7.30
  -4  -6  -2    8.90    4.30
  -4  -6  -2    5.90    7.00
   4   6   3  215.78   25.70
  -4   6  -3  129.29   18.20
  -4   6  -3  159.18   19.80
   4   6   3  150.78   15.60
   4   6   3  157.98   14.90
   4   6   3  135.79   15.40
   4   6   3  120.89   15.90
  -4   6  -3  155.48   14.50
   4   6   3  125.49   15.90
  -4   6  -3  153.78   15.90
  -4   6  -3  168.28   13.40
   4   6   3  150.68   16.50
   4   6   3  162.78   18.50
  -4   6  -3  160.58   12.90
   4   6   3  129.19   17.00
   4   6   3  145.39   16.00
  -4  -6  -3  150.58   18.10
   4  -6   3  148.09   15.90
  -4  -6  -3  143.39   15.80
   4  -6   3  161.58   16.60
  -4  -6  -3  163.18   14.90
   4  -6   3  162.08   16.80
   4  -6   3  152.88   15.90
   4  -6   3  139.29   13.70
   4  -6   3  167.08   16.30
   4  -6   3  151.78   15.00
  -4  -6  -3  152.08   15.00
  -4   6  -4   27.50   10.90
   4   6   4   37.60   11.30
  -4   6  -4   21.40    7.90
  -4   6  -4   30.30    9.00
  -4   6  -4   18.70    8.30
   4   6   4   19.30    7.90
   4   6   4   27.00    9.50
   4   6   4   25.90   11.30
   4   6   4   34.10   10.90
  -4   6  -4   24.90    5.70
  -4  -6  -4   29.50   10.30
   4  -6   4   24.30    7.60
   4  -6   4   21.00    6.20
   4  -6   4   25.30    8.40
   4  -6   4   30.30    8.40
   4  -6   4   27.70    8.90
  -4  -6  -4   23.70    7.60
   4  -6   4   40.80    8.50
  -4  -6  -4   32.40    8.40
  -4  -6  -4   25.10    8.50
  -4   6  -5  774.82   42.40
   4   6   5  743.13   49.70
  -4   6  -5  734.23   44.40
   4   6   5  797.32   48.00
   4   6   5  664.23   45.20
   4   6   5  727.03   47.40
   4   6   5  734.53   45.80
  -4   6  -5  790.72   42.70
  -4   6  -5  771.02   45.90
   4  -6   5  796.42   45.60
  -4  -6  -5  747.63   48.70
   4  -6   5  731.93   50.89
   4  -6   5  758.62   44.30
   4  -6   5  808.62   44.10
  -4  -6  -5  719.73   44.50
  -4  -6  -5  742.23   45.00
  -4  -6  -5  793.02   46.00
   4  -6   5  743.53   45.00
   4  -6   5  768.92   44.90
   4   6   6   40.50    9.60
   4   6   6   53.39   18.70
   4   6   6   43.30   15.40
  -4   6  -6   37.60    8.70
  -4   6  -6   36.00    6.80
   4   6   6   47.60   10.90
  -4   6  -6   24.80   11.90
  -4  -6  -6   38.60    8.20
  -4  -6  -6   21.80   10.00
   4  -6   6   42.40    8.40
   4  -6   6   44.20    7.90
   4  -6   6   29.30   11.90
   4  -6   6   32.20    7.30
  -4  -6  -6   36.70    8.30
  -4  -6  -6   25.80    8.30
   4  -6   6   43.70    8.90
   4  -6   6   36.80    7.10
  -4   6  -7    4.50    5.10
  -4   6  -7   -6.70    3.40
   4   6   7   10.20    6.30
   4   6   7    1.10    6.10
  -4  -6  -7   -2.10    4.60
  -4  -6  -7  -10.40   10.60
  -4  -6  -7   -3.10    4.90
   4  -6   7   -6.50    3.80
   4  -6   7    4.20    4.30
   4  -6   7   -0.80    2.80
   4  -6   7   -1.90    5.30
   4  -6   7   -6.90    4.10
  -4   7   7   42.00    8.60
   4  -7  -7   66.29   11.70
  -4  -7   7   57.69    6.90
  -4  -7   7   36.60    7.50
  -4  -7   7   30.20    8.20
   4  -7  -7   60.69    9.30
  -4  -7   7   27.40    6.80
   4  -7  -7   46.10    6.30
  -4  -7   7   35.70    6.70
  -4  -7   7   56.59    8.10
  -4   7   6    4.60    8.10
  -4  -7   6    6.50    4.40
  -4  -7   6   -7.10    6.50
   4  -7  -6   -0.70    4.70
  -4  -7   6   -2.90    6.50
   4  -7  -6   11.50   15.00
  -4  -7   6    2.60    6.00
   4  -7  -6    5.90    5.60
   4  -7  -6   -6.00    7.00
  -4  -7   6    2.50    5.50
   4  -7  -6    2.50    5.90
  -4  -7   6    9.00    5.60
  -4   7   5   21.50   11.70
   4   7  -5   13.30    5.70
  -4   7   5   15.70   13.80
  -4   7   5   30.00   10.40
  -4   7   5   24.40   10.70
   4  -7  -5   16.40    8.50
  -4  -7   5   15.60    8.50
   4  -7  -5   20.60   17.50
  -4  -7   5   19.20    6.50
   4  -7  -5   14.60    8.20
  -4  -7   5   17.40   16.70
  -4  -7   5   21.70    5.60
   4  -7  -5   11.80    6.50
  -4  -7   5    1.20   12.30
  -4  -7   5   23.10    8.10
  -4  -7   5   17.00    7.40
   4  -7  -5   14.90    7.90
   4   7  -4  341.17   24.40
   4   7  -4  248.68   17.40
  -4   7   4  268.57   24.40
  -4   7   4  271.37   23.10
  -4   7   4  255.57   22.00
   4  -7  -4  256.87   22.20
  -4  -7   4  256.27   21.70
  -4  -7   4  260.77   38.70
  -4  -7   4  271.37   22.60
   4  -7  -4  239.68   19.50
   4  -7  -4  257.37   26.00
   4  -7  -4  284.77   22.50
  -4  -7   4  267.47   31.30
  -4  -7   4  266.37   21.20
  -4  -7   4  269.37   20.10
   4  -7  -4  224.88   20.60
  -4  -7   4  274.67   26.70
  -4   7   3   92.09   13.00
  -4   7   3   68.59   12.30
   4   7  -3   89.49    9.70
  -4   7   3   71.19   12.10
   4   7  -3   88.89   11.40
  -4   7   3  131.69   29.00
  -4   7   3  100.49   13.70
  -4  -7   3   81.19   28.70
  -4  -7   3  104.79   28.20
  -4  -7   3  129.59   18.50
   4  -7  -3  107.59   13.90
  -4  -7   3  113.59   15.90
  -4  -7   3   96.49   13.60
  -4  -7   3  118.79   14.60
   4  -7  -3  107.09   16.70
   4  -7  -3   91.69   13.10
  -4   7   2  261.97   20.50
   4   7  -2  238.18   18.00
  -4   7   2  247.38   22.70
   4   7  -2  265.57   21.10
  -4   7   2  238.98   20.70
  -4   7   2  254.77   20.00
   4   7  -2  228.08   17.00
  -4   7   2  243.18   19.20
  -4   7   2  227.18   28.50
  -4   7   2  318.27   27.10
  -4  -7   2  240.88   21.50
  -4  -7   2  240.48   40.60
  -4  -7   2  251.37   19.10
   4  -7  -2  220.68   20.40
   4  -7  -2  240.28   21.20
  -4  -7   2  261.37   45.90
   4  -7  -2  209.58   18.60
  -4  -7   2  252.87   20.20
  -4  -7   2  227.38   21.90
  -4  -7   2  256.17   21.10
  -4  -7   2  256.87   24.70
   4  -7  -2  240.98   18.50
   4  -7  -2  233.68   22.90
  -4   7   1  214.98   17.80
  -4   7   1  173.28   18.20
   4   7  -1  222.88   16.40
   4   7  -1  207.48   16.80
  -4   7   1  212.98   17.10
   4   7  -1  236.18   26.00
  -4   7   1  223.18   21.10
  -4   7   1  225.68   19.10
   4   7  -1  239.78   21.60
  -4   7   1  198.38   17.70
   4   7  -1  219.58   17.80
  -4   7   1  216.98   17.80
   4  -7  -1  207.58   21.30
  -4  -7   1  196.88   19.50
  -4  -7   1  232.98   19.00
   4  -7  -1  192.68   16.70
  -4  -7   1  211.88   35.50
   4  -7  -1  195.48   20.60
   4  -7  -1  227.58   17.10
  -4  -7   1  212.88   17.80
   4  -7  -1  200.68   19.50
  -4  -7   1  200.78   18.70
  -4  -7   1  223.08   20.30
  -4  -7   1  237.58   23.00
   4  -7  -1  210.48   22.10
  -4   7   0  153.68   17.60
  -4   7   0  130.89   18.50
   4   7   0  149.59   18.00
   4   7   0  183.08   15.20
   4   7   0  150.08   15.10
   4   7   0  170.78   16.00
   4   7   0  173.08   14.50
  -4   7   0  160.78   14.50
  -4   7   0  163.88   16.70
  -4   7   0  188.08   14.80
   4   7   0  160.78   20.80
  -4   7   0  155.48   15.60
   4   7   0  164.08   15.50
   4  -7   0  177.48   16.90
  -4  -7   0  185.38   20.70
   4  -7   0  174.18   14.90
  -4  -7   0  178.08   15.60
  -4  -7   0  161.38   16.80
  -4  -7   0  166.08   30.80
  -4  -7   0  140.79   14.70
  -4  -7   0  165.98   16.70
   4  -7   0  184.18   18.20
   4  -7   0  155.48   18.50
  -4  -7   0  173.88   18.40
   4  -7   0  160.58   15.40
  -4   7  -1   88.09   13.10
   4   7   1   95.89   11.30
   4   7   1   86.89   11.40
  -4   7  -1   92.39   10.30
   4   7   1  100.69   15.50
   4   7   1  104.89   13.60
  -4   7  -1   83.89   10.40
  -4   7  -1  104.39   13.40
   4   7   1  102.79   11.50
   4   7   1   93.09   11.70
  -4   7  -1  109.79   12.80
  -4   7  -1   93.79   15.30
   4   7   1   91.29   13.80
   4  -7   1   74.49   13.00
  -4  -7  -1  150.68   27.30
   4  -7   1   96.89   14.80
   4  -7   1   72.79   11.50
  -4  -7  -1   79.39   13.30
  -4  -7  -1   85.79   13.50
  -4  -7  -1  105.99   12.50
   4  -7   1   72.29   12.20
   4  -7   1  106.39   11.50
   4  -7   1   95.19   13.90
  -4  -7  -1   90.99   12.20
   4  -7   1   96.29   14.20
  -4  -7  -1  101.99   13.80
   4   7   2  568.94   34.30
   4   7   2  535.85   33.50
   4   7   2  559.64   40.50
   4   7   2  556.84   35.10
  -4   7  -2  488.25   34.40
   4   7   2  479.75   43.00
   4   7   2  546.35   35.90
   4   7   2  497.55   40.80
  -4   7  -2  538.65   32.40
   4   7   2  501.45   36.70
  -4   7  -2  546.85   33.60
  -4   7  -2  510.45   31.60
  -4   7  -2  508.35   34.10
   4  -7   2  502.95   33.50
   4  -7   2  575.94   33.70
   4  -7   2  560.14   35.80
  -4  -7  -2  597.74   35.00
  -4  -7  -2  531.55   35.10
  -4  -7  -2  557.24   33.80
   4  -7   2  518.85   34.10
   4  -7   2  555.64   34.80
   4  -7   2  514.45   33.40
  -4  -7  -2  546.65   40.80
   4  -7   2  526.85   34.60
  -4   7  -3   10.30    6.90
   4   7   3    2.80    5.30
  -4   7  -3    5.70    8.70
  -4   7  -3    4.90    4.00
   4   7   3    0.40   14.10
   4   7   3    5.50    6.70
   4   7   3    2.40    5.40
  -4   7  -3    8.20    9.00
   4   7   3    9.00    8.80
  -4   7  -3   -1.30    5.70
   4   7   3   11.60    7.40
  -4  -7  -3   18.70    8.50
   4  -7   3    5.60    5.90
  -4  -7  -3    4.40    5.00
   4  -7   3   -1.60    6.00
   4  -7   3    7.40    7.30
  -4  -7  -3    5.90    7.10
   4  -7   3   13.60    5.70
  -4  -7  -3    6.80    7.80
   4  -7   3    0.70    7.40
   4  -7   3   13.60    9.20
   4  -7   3   19.20    8.10
  -4   7  -4   11.70    6.70
   4   7   4   18.50    8.50
   4   7   4   17.80    7.60
  -4   7  -4  -11.20    9.10
  -4   7  -4   10.30    4.80
   4   7   4   10.80    8.40
  -4   7  -4   13.70    9.30
  -4   7  -4    9.80    4.90
   4   7   4    7.30    6.30
   4   7   4   18.40   11.60
  -4  -7  -4   14.60    8.00
   4  -7   4    7.00    5.50
  -4  -7  -4   10.70    7.40
  -4  -7  -4   13.30    5.70
   4  -7   4  -12.40    8.10
   4  -7   4    0.20    6.90
   4  -7   4    9.60    6.50
   4  -7   4   -1.00    7.40
   4  -7   4   10.30    5.80
  -4   7  -5    2.80    6.00
  -4   7  -5   -2.70    4.30
   4   7   5   -9.40    7.70
   4   7   5    5.00    7.00
  -4   7  -5    1.00    5.50
  -4   7  -5   -2.60   10.70
   4   7   5    4.40    8.20
   4   7   5   -1.40    7.70
   4  -7   5   -0.60    3.90
   4  -7   5   -0.80    4.60
  -4  -7  -5   -4.70    5.70
   4  -7   5   -1.30    4.70
  -4  -7  -5   -1.80    4.90
   4  -7   5   -6.00    6.00
   4  -7   5   -4.30    6.70
  -4  -7  -5    8.30    7.60
   4  -7   5   11.20    6.60
  -4   7  -6   32.50    5.90
   4   7   6   47.70   14.60
   4   7   6   28.10    8.60
   4   7   6   34.00    7.40
  -4   7  -6   28.70    6.20
  -4   7  -6   28.50    6.90
   4  -7   6   33.90    6.20
   4  -7   6   35.50    8.40
   4  -7   6   47.40    9.00
   4  -7   6   36.40    6.30
   4  -7   6   14.40    8.30
  -4  -7  -6   18.30    8.20
   4  -7   6   24.60    9.10
  -4  -7  -6   46.10    8.70
  -4  -7  -6   31.50    8.70
   4  -8  -6   38.80    8.20
  -4  -8   6   32.90    7.90
  -4  -8   6   39.20    9.50
   4  -8  -6   43.60   11.10
  -4  -8   6   28.20   12.40
  -4  -8   6   38.60    7.20
  -4   8   5  202.18   21.10
  -4   8   5  154.58   18.80
  -4   8   5  140.99   19.20
  -4  -8   5  197.98   15.40
   4  -8  -5  179.48   16.70
  -4  -8   5  183.68   19.40
  -4  -8   5  176.28   31.80
   4  -8  -5  178.58   17.20
  -4  -8   5  179.58   16.40
  -4  -8   5  201.88   17.40
  -4  -8   5  205.48   17.40
   4  -8  -5  206.98   20.70
   4   8  -4   26.50    8.30
   4   8  -4   42.90    8.30
  -4   8   4   43.10   11.30
   4   8  -4   38.30    7.40
  -4   8   4   33.10   12.30
  -4   8   4   20.40    9.90
  -4   8   4   73.19   19.40
   4  -8  -4   29.50   12.00
  -4  -8   4   29.60    8.00
  -4  -8   4   24.70   11.90
  -4  -8   4   43.20   13.60
  -4  -8   4   19.00   17.40
  -4  -8   4   27.60   10.90
   4  -8  -4   30.60    8.60
   4  -8  -4   49.50   16.10
  -4  -8   4   35.30   11.30
  -4   8   3   29.20    8.60
  -4   8   3   25.50    8.50
   4   8  -3   23.20    6.40
  -4   8   3   22.60   10.00
   4   8  -3   26.70   10.30
  -4   8   3   23.70    8.90
   4  -8  -3   35.30   10.40
  -4  -8   3   27.70    7.10
  -4  -8   3   24.60    8.50
  -4  -8   3   26.30   17.70
  -4  -8   3   37.60    9.10
  -4  -8   3   32.00    9.60
  -4  -8   3   39.10   16.70
  -4  -8   3   33.00    9.20
   4  -8  -3   24.60   10.00
  -4  -8   3   32.60   13.50
   4  -8  -3   30.60    9.80
  -4   8   2    8.80    8.50
   4   8  -2   -4.80    3.90
   4   8  -2    0.70    8.30
  -4   8   2    4.40   15.50
   4   8  -2   15.60    6.30
  -4   8   2   -3.00    7.50
  -4   8   2   -6.80    6.00
  -4   8   2   -3.70    6.00
  -4   8   2    9.70    6.40
  -4   8   2   -2.40    5.50
   4   8  -2    1.70    5.50
   4  -8  -2    3.60    6.70
   4  -8  -2    4.20    9.00
  -4  -8   2   -0.70    6.40
  -4  -8   2    7.40    9.10
  -4  -8   2   -3.60    5.10
  -4  -8   2  -18.90   22.50
  -4  -8   2    8.50    5.90
  -4  -8   2  -10.00    6.70
  -4  -8   2   -3.90    8.00
  -4  -8   2   -4.40   10.30
   4   8  -1  133.19   19.10
  -4   8   1   60.69   26.40
  -4   8   1  119.99   19.20
   4   8  -1  138.29   13.20
  -4   8   1  106.39   16.00
   4   8  -1  143.29   14.60
   4   8  -1  108.89   15.60
  -4   8   1  124.59   14.80
  -4   8   1  107.59   14.30
   4   8  -1  135.29   19.40
  -4   8   1  121.79   14.00
  -4  -8   1  100.89   27.70
   4  -8  -1  130.99   17.30
  -4  -8   1  127.29   13.30
  -4  -8   1  144.39   16.50
  -4  -8   1  129.79   14.80
   4  -8  -1  136.59   27.00
   4  -8  -1  113.89   16.20
  -4  -8   1  125.59   17.70
  -4  -8   1  138.79   15.70
  -4  -8   1  129.39   14.60
   4  -8  -1  190.68   23.80
   4   8   0   91.39   16.30
   4   8   0   76.89   13.10
  -4   8   0   83.99   18.20
  -4   8   0   87.39   14.00
   4   8   0   76.19   13.00
   4   8   0   87.29   11.10
  -4   8   0   95.29   11.40
   4   8   0   97.59   19.00
  -4   8   0   78.39   11.80
   4  -8   0   74.79   13.60
  -4  -8   0   68.99   14.20
  -4  -8   0   70.79   12.50
  -4  -8   0   84.29   11.00
  -4  -8   0   57.59   22.40
  -4  -8   0   75.79   12.30
   4  -8   0   89.59   14.80
  -4  -8   0   87.19   13.70
   4  -8   0   86.29   14.10
  -4  -8   0   97.49   15.20
  -4   8  -1   13.00    5.00
   4   8   1   37.50    9.90
  -4   8  -1   15.10    4.80
   4   8   1   29.30    6.90
   4   8   1   27.90    7.30
   4   8   1   26.30    8.70
   4   8   1    8.60    6.50
   4   8   1    9.50    5.20
  -4   8  -1   14.20    6.20
  -4   8  -1   14.60    7.80
  -4  -8  -1   12.90    8.90
   4  -8   1    7.50    5.70
   4  -8   1   15.70    8.00
   4  -8   1   12.10    8.50
   4  -8   1   15.90    7.60
  -4  -8  -1    9.60    7.20
  -4  -8  -1   25.20    8.80
   4  -8   1   12.40   10.20
  -4  -8  -1   17.50    7.20
  -4  -8  -1    3.30   13.20
   4  -8   1   -1.50   10.90
   4   8   2  478.25   31.40
  -4   8  -2  517.35   31.10
   4   8   2  452.15   32.20
  -4   8  -2  401.96   35.00
   4   8   2  444.36   39.40
  -4   8  -2  483.35   33.90
  -4   8  -2  502.25   32.90
   4   8   2  501.35   33.40
   4   8   2  533.75   35.60
  -4  -8  -2  505.55   34.90
  -4  -8  -2  519.15   32.30
   4  -8   2  478.35   34.40
   4  -8   2  525.95   31.30
  -4  -8  -2  558.94   49.70
  -4  -8  -2  470.05   33.70
   4  -8   2  506.35   32.10
   4  -8   2  483.35   33.00
   4  -8   2  487.65   33.30
   4  -8   2  468.65   31.30
   4   8   3  156.48   21.50
   4   8   3  176.38   17.10
  -4   8  -3  209.88   20.10
  -4   8  -3  212.58   16.80
  -4   8  -3  198.58   16.50
   4   8   3  192.68   19.50
   4   8   3  219.88   18.50
   4   8   3  196.78   18.90
   4   8   3  196.58   19.70
   4   8   3  246.68   35.70
  -4  -8  -3  229.78   19.10
   4  -8   3  203.78   18.30
   4  -8   3  183.68   20.50
   4  -8   3  270.57   26.50
   4  -8   3  202.68   19.50
  -4  -8  -3  243.78   21.40
   4  -8   3  173.18   22.20
   4  -8   3  199.48   17.00
  -4  -8  -3  231.28   27.10
  -4   8  -4    8.20    4.90
   4   8   4    0.80    9.50
   4   8   4    2.40    6.90
  -4   8  -4    8.30    9.80
   4   8   4   -0.40    6.70
   4   8   4   -1.60   11.20
  -4   8  -4   -7.30    5.50
  -4   8  -4    3.80    6.70
   4  -8   4   39.70   18.30
  -4  -8  -4    3.50    8.10
   4  -8   4    9.10    6.40
   4  -8   4    0.40    4.50
  -4  -8  -4    4.70    6.70
   4  -8   4   -0.20    4.60
   4  -8   4   -0.40    5.80
  -4  -8  -4    8.80    6.70
   4  -8   4   -0.30    5.90
  -4   8  -5    0.20    4.80
   4   8   5   13.80    6.30
  -4   8  -5   11.30    6.40
   4   8   5    2.00    9.10
   4   8   5   10.00    9.30
   4   8   5    0.90    7.20
  -4  -8  -5   10.70    8.50
   4  -8   5   17.00    5.00
   4  -8   5   11.40    4.90
  -4  -8  -5    8.60    7.10
   4  -8   5    7.50    7.00
   4  -8   5    6.10    6.50
  -4  -8  -5   10.70    5.90
   4  -8   5   22.00    8.30
   4   8   6  145.89   11.90
   4   8   6  125.39   13.50
  -4   8  -6  126.09   10.20
  -4   8  -6  131.19   11.30
   4  -8   6  118.69   11.80
   4  -8   6  100.19    9.90
   4  -8   6   97.99   15.80
  -4  -8  -6   94.99   10.40
   4  -8   6  141.39   10.50
  -4   9   5   24.90    9.00
  -4   9   5    6.10    9.60
   4   9  -5   11.10    6.40
   4  -9  -5   13.40    7.90
   4  -9  -5   10.80    7.40
  -4  -9   5   19.00    6.90
  -4  -9   5   11.90   11.20
  -4  -9   5   17.20    5.90
  -4  -9   5   12.00    6.40
  -4  -9   5   16.10    5.50
   4  -9  -5   10.20    5.70
  -4  -9   5   19.10    5.40
  -4   9   4   -1.90   10.20
  -4   9   4    7.00    7.80
   4   9  -4    7.60    5.10
  -4   9   4    8.10   10.20
   4   9  -4   25.50    9.50
   4   9  -4   -1.60    5.20
  -4   9   4   12.90    7.60
   4   9  -4   -4.00    9.60
  -4  -9   4   -1.20    5.20
  -4  -9   4    8.90    6.30
  -4  -9   4  -12.70    8.50
   4  -9  -4   -5.10    9.40
   4  -9  -4    2.50    6.90
   4  -9  -4    2.70    6.40
  -4  -9   4    0.30    5.90
  -4  -9   4    3.20   11.70
  -4  -9   4   -2.70    8.30
  -4  -9   4    2.20    3.80
  -4   9   3   67.29   16.50
  -4   9   3   56.69   12.10
   4   9  -3   79.79   11.50
  -4   9   3   80.09   13.30
   4   9  -3   93.09   14.70
   4   9  -3   81.99   12.90
   4   9  -3   78.99   10.50
  -4   9   3   75.89   11.60
  -4  -9   3   81.19    9.70
  -4  -9   3   72.79   16.30
  -4  -9   3   73.39   14.00
  -4  -9   3   76.19   12.10
  -4  -9   3   77.59   11.10
   4  -9  -3   64.09   11.40
  -4  -9   3   80.39   21.30
   4  -9  -3   82.59   14.70
   4   9  -2   22.90    8.30
   4   9  -2   29.70    8.80
   4   9  -2   29.90    6.60
  -4   9   2   31.60    9.00
  -4   9   2   37.40   15.00
   4   9  -2    8.50   10.70
  -4   9   2   17.40    7.80
   4   9  -2   31.70    7.60
  -4   9   2   23.50    9.00
  -4   9   2   18.70    7.40
  -4   9   2   29.70   12.10
  -4  -9   2   28.70    8.20
  -4  -9   2   24.30    9.30
   4  -9  -2   29.20   16.90
  -4  -9   2   26.00   19.60
  -4  -9   2   26.60    6.50
  -4  -9   2   13.40   10.50
  -4  -9   2   31.20   16.60
   4  -9  -2   40.50   15.80
  -4   9   1  118.39   16.50
   4   9  -1  122.89   13.10
   4   9  -1  102.59   13.70
   4   9  -1  117.89   13.10
  -4   9   1  126.09   12.80
  -4   9   1   93.29   14.50
  -4   9   1  119.69   13.60
   4   9  -1  118.99   13.90
   4   9  -1   84.59   15.90
   4   9  -1  106.39   19.40
  -4   9   1  113.29   14.90
   4  -9  -1  178.08   25.10
  -4  -9   1   81.49   22.40
  -4  -9   1  106.29   14.30
  -4  -9   1  144.99   21.10
   4  -9  -1  124.19   15.70
  -4  -9   1   97.29   16.10
  -4  -9   1  137.09   15.40
  -4  -9   1   92.59   25.40
  -4   9   0   34.40    8.90
   4   9   0   21.30    6.50
  -4   9   0   17.70    7.80
   4   9   0   23.80   11.80
   4   9   0   17.00    7.40
  -4   9   0   20.70    6.30
  -4   9   0   21.30    7.00
   4   9   0   29.80    8.70
  -4   9   0   25.90    9.80
   4   9   0   16.40    5.80
   4   9   0   21.50    7.60
  -4  -9   0   -3.40   13.30
  -4  -9   0   42.20   12.80
   4  -9   0   20.00    8.60
   4  -9   0   22.90    7.80
  -4  -9   0    2.40    8.80
  -4  -9   0   21.30   11.10
  -4  -9   0   14.70    7.60
  -4   9  -1  148.69   28.90
   4   9   1  122.79   15.50
   4   9   1  109.59   12.80
   4   9   1  119.29   13.80
   4   9   1  134.99   16.70
   4   9   1   76.19   21.00
  -4   9  -1  122.69   20.10
  -4   9  -1  111.59   13.10
   4   9   1  114.09   14.10
  -4   9  -1  120.79   12.60
   4  -9   1  115.09   19.50
  -4  -9  -1  180.18   28.80
   4  -9   1   75.69   12.40
   4  -9   1  126.89   22.00
  -4  -9  -1   72.89   20.20
   4  -9   1  117.79   15.80
   4   9   2  115.09   12.90
   4   9   2  149.09   16.90
   4   9   2  135.29   16.30
  -4   9  -2  145.89   14.50
   4   9   2  142.39   14.40
   4   9   2  149.59   15.50
  -4   9  -2  139.59   13.20
  -4   9  -2  130.29   16.70
   4   9   2  143.29   17.00
  -4   9  -2  126.79   13.50
   4  -9   2  133.59   14.80
  -4  -9  -2  129.59   14.80
   4  -9   2  125.79   19.00
  -4  -9  -2  117.29   14.90
   4  -9   2  126.49   12.90
   4  -9   2  132.59   13.70
   4  -9   2  128.59   15.20
  -4   9  -3    2.90    5.10
   4   9   3   -7.00    8.20
   4   9   3    7.80    6.40
  -4   9  -3    6.00    4.20
   4   9   3   19.40   17.90
   4   9   3    7.40    6.70
   4   9   3   14.00    7.00
  -4   9  -3   -0.80    7.80
   4   9   3    6.10   12.80
   4  -9   3   -0.90    7.30
   4  -9   3    2.40    4.90
   4  -9   3   -1.60    5.20
   4  -9   3    5.60    6.30
  -4  -9  -3    2.50    5.90
   4  -9   3    4.30    6.80
  -4  -9  -3    8.30    6.30
  -4   9  -4   36.70   10.60
  -4   9  -4   15.70    5.60
   4   9   4   33.10   10.90
  -4   9  -4   27.50    6.00
  -4   9  -4   29.00    7.30
   4   9   4   22.80   11.40
   4   9   4   35.80    8.20
   4   9   4   13.00    7.60
   4  -9   4   33.10    6.80
   4  -9   4   33.60    8.10
   4  -9   4   23.30    7.00
   4  -9   4   24.60    7.10
   4  -9   4   28.40    9.00
  -4  -9  -4   34.90   10.70
  -4  -9  -4   34.20   10.10
   4   9   5    2.60    6.40
  -4   9  -5    3.30    3.60
   4   9   5    9.00    5.10
   4   9   5    9.30   10.30
  -4   9  -5    7.30    5.90
   4  -9   5    5.70    3.80
   4  -9   5   -0.90    6.00
  -4  -9  -5    5.10    5.10
  -4  -9  -5   12.30    6.50
   4  -9   5   -0.50    5.00
   4  -9   5    2.90    5.10
   4  -9   5    8.30    3.60
  -4  10   4    4.10    7.90
   4  10  -4    2.20    7.30
  -4  10   4   14.10    6.10
   4  10  -4   -5.10    4.50
  -4 -10   4   -0.60    4.10
  -4 -10   4   14.50   10.80
  -4 -10   4    4.20    4.70
  -4 -10   4    3.90    3.60
  -4 -10   4   -2.50    4.50
   4 -10  -4    2.60    5.20
  -4 -10   4   -2.90    7.80
  -4  10   3   -1.70   10.60
   4  10  -3   -8.10    9.70
   4  10  -3    2.20    5.00
   4  10  -3    3.60    6.50
   4  10  -3    3.00    5.00
   4  10  -3    0.50    7.00
  -4  10   3   -2.70    7.00
  -4 -10   3  -13.70   10.20
  -4 -10   3    9.20   10.40
  -4 -10   3    4.60    5.70
  -4 -10   3    5.90    4.60
   4 -10  -3    3.40    6.40
  -4 -10   3   -0.60    8.10
   4  10  -2   16.30    5.70
  -4  10   2   21.20    7.50
  -4  10   2    7.50    8.40
   4  10  -2   -1.40    7.30
  -4  10   2   17.20    7.80
  -4  10   2   27.80    8.50
   4  10  -2   15.90    5.60
   4  10  -2   18.10    6.80
   4  10  -2   27.40    8.30
  -4 -10   2   18.40    6.60
  -4 -10   2   10.50    6.30
  -4 -10   2    6.30   10.10
  -4 -10   2   14.20    7.90
  -4 -10   2   18.20    6.10
  -4 -10   2   15.50   10.40
   4 -10  -2   12.90    6.30
  -4  10   1   19.00    6.40
   4  10  -1   11.60    6.00
   4  10  -1   16.80    6.00
   4  10  -1   29.30    7.80
   4  10  -1   21.50    8.50
  -4  10   1   10.80    7.60
  -4  10   1    8.30    5.60
  -4  10   1   13.50    6.00
  -4  10   1   22.50    6.60
   4  10  -1   11.20   11.60
   4  10  -1   29.70    6.80
  -4  10   1  -12.90   10.00
  -4 -10   1   19.90   12.60
  -4 -10   1   11.00    6.40
  -4 -10   1    6.60   10.40
  -4 -10   1   13.60    5.90
  -4 -10   1   -3.40   10.30
   4 -10  -1   26.30    7.80
  -4  10   0    7.90    4.90
  -4  10   0    5.50    6.90
  -4  10   0   -7.00    7.00
   4  10   0    3.30    5.50
   4  10   0    2.80    5.30
   4  10   0    8.30    6.00
  -4  10   0    0.20    6.00
   4  10   0    7.30    7.20
   4  10   0    0.30    7.20
   4  10   0    3.90    4.50
  -4  10   0    2.20    4.50
  -4 -10   0    2.20    6.40
  -4 -10   0   17.40   18.50
  -4 -10   0    6.90    8.10
   4 -10   0    1.90    5.70
  -4 -10   0    0.40    5.60
   4 -10   0   11.80   11.70
   4  10   1   24.80    5.70
  -4  10  -1   12.60    6.90
  -4  10  -1   14.30    6.60
   4  10   1   -3.90    6.70
   4  10   1   21.10    7.30
   4  10   1   32.70    7.80
   4  10   1   24.50    8.00
   4  10   1    9.00    5.80
  -4  10  -1   10.70    4.60
  -4  10  -1    5.10    6.50
  -4  10  -1    4.80    4.80
   4 -10   1    5.60    7.90
  -4 -10  -1    8.70    5.90
   4 -10   1    0.30    7.40
   4 -10   1   15.10   18.30
  -4 -10  -1  -19.20   13.10
   4  10   2   13.20    8.80
   4  10   2    8.90    6.60
  -4  10  -2   10.90    6.30
   4  10   2    0.70    5.40
   4  10   2    3.20    6.20
  -4  10  -2    5.40    4.00
  -4  10  -2   -1.20    6.30
  -4  10  -2    3.80    4.70
   4  10   2   21.60    7.90
  -4  10  -2   -4.30    5.50
  -4 -10  -2   -1.40    6.30
   4 -10   2    0.40    5.50
  -4  10  -3    1.00    9.80
   4  10   3   30.30    7.60
  -4  10  -3   20.40    7.10
   4  10   3   26.50    8.30
  -4  10  -3   17.10    5.40
  -4  10  -3   19.80    6.20
   4  10   3   21.80    7.80
  -4  10  -3   13.50    6.40
  -4 -10  -3   23.10    6.20
   4 -10   3    0.80   13.90
   4 -10   3    7.00    5.90
   4 -10   3   12.90    6.60
   4 -10   3   19.60    5.80
  -4  11   2   -0.80    4.10
   4  11  -2    7.60    4.80
   4  11  -2    8.40    3.80
   4  11  -2   -4.90    7.00
  -4 -11   2   18.40    5.20
   4 -11  -2    8.20    4.40
  -4 -11   2    5.90    4.30
  -4 -11   2   -1.50    4.20
  -4 -11   2   12.20    8.40
  -4  11   1   21.20    5.90
   4  11  -1   10.90    5.30
  -4  11   1   16.20    6.30
   4  11  -1   12.80    4.40
   4  11  -1   11.30    7.80
   4  11  -1   23.40    5.60
  -4 -11   1    4.60    7.30
   4 -11  -1   20.20    5.40
  -4  11   0   26.70    7.40
   4  11   0   45.50    8.20
  -4  11   0   35.30    6.70
   4  11   0   33.80    6.00
   4  11   0   47.70    7.70
  -4  11   0   20.00    6.00
   4  11   0   58.59    7.90
   4 -11   0   53.99   14.40
  -4 -11   0   69.59   13.70
   4 -11   0   61.89    8.50
  -4 -11   0   56.39   16.70
   4  11   1   22.10    6.70
  -4  11  -1   35.30    6.10
  -4  11  -1   20.00    5.70
   4  11   1   37.50    7.40
   4  11   1   27.70    5.40
  -4  11  -1   17.30    5.00
   4  11   1   26.90    6.40
  -4  11  -1   33.60    6.50
   4 -11   1   23.20    9.40
  -5   0   9   -1.60    4.20
  -5   0   9   -1.70    9.30
   5   0  -9   -2.10    6.80
   5   0  -9   -8.00    4.30
  -5   0   9   -0.20    5.70
   5   0  -9    3.50    5.90
  -5   0   9    4.30    4.20
  -5   0   9    1.80    6.00
   5   0  -8  152.28   17.60
  -5   0   8  162.18   16.60
   5   0  -8  161.78   14.60
  -5   0   8  155.98   16.30
   5   0  -8  179.48   17.80
  -5   0   8  164.98   15.30
  -5   0   8  139.49   24.40
  -5   0   8  165.08   17.60
   5   0  -8  125.29   18.30
  -5   0   8  151.68   30.90
  -5   0   7   -1.50    7.40
  -5   0   7   -5.00    5.40
  -5   0   7    0.00   10.60
  -5   0   7    8.20    7.60
  -5   0   7  -13.80   11.20
  -5   0   7    2.20    6.40
   5   0  -7    3.30    4.90
  -5   0   6  161.68   18.10
  -5   0   6  112.29   33.40
  -5   0   6  193.78   19.40
  -5   0   6  200.38   20.20
  -5   0   6  179.98   16.20
  -5   0   6  179.38   17.10
   5   0  -6  176.28   18.60
  -5   0   6  169.58   32.10
   5   0  -5   -1.70    3.60
  -5   0   5   -0.80    3.10
   5   0  -5    1.00    3.90
   5   0  -4 3129.89  153.48
   5   0  -4 3199.78  156.08
  -5   0   4 3361.36  155.38
   5   0  -3   -0.40    1.50
  -5   0   3    1.80    2.00
   5   0  -3    1.30    0.80
   5   0  -2 3038.90  146.29
  -5   0   2 3152.28  146.49
  -5   0   1    2.10    1.50
  -5   0   1   -0.20    0.60
   5   0  -1    0.40    1.00
   5   0  -1   -0.10    1.00
   5   0   0 2608.64  121.79
   5   0   0 2660.73  122.89
  -5   0   0 2487.25  122.49
  -5   0   0 2638.04  122.09
  -5   0  -1   -0.40    1.50
  -5   0  -1    1.50    1.50
   5   0   1    0.90    0.90
   5   0   1    1.70    1.40
   5   0   2  865.31   40.20
  -5   0  -2  821.52   42.50
   5   0   2  770.12   42.20
   5   0   2  808.02   40.70
  -5   0  -2  785.92   41.70
  -5   0  -2  767.72   40.40
  -5   0  -3    0.50    2.60
   5   0   3    2.60    2.30
  -5   0  -3    0.00    2.90
   5   0   3    1.30    3.90
   5   0   3   -2.00    2.30
  -5   0  -3    5.20    3.10
   5   0   3   -2.80    3.00
  -5   0  -4    0.20    3.30
   5   0   4    6.70    4.30
   5   0   4    0.60    4.00
   5   0   4   -2.10    3.50
  -5   0  -4    1.70    3.00
  -5   0  -4   -0.80    6.00
   5   0   5   -9.70    5.10
  -5   0  -5   -2.90    5.50
   5   0   5    3.20    5.80
  -5   0  -5    1.00    3.30
   5   0   5    3.10   11.70
   5   0   5    8.80   10.10
   5   0   5   -1.10    4.70
   5   0   5   -3.50    4.20
  -5   0  -5   -5.30    6.20
  -5   0  -5    7.00    6.90
   5   0   5   -5.80    7.60
   5   0   5   -8.40    6.30
  -5   0  -5   -0.10    3.40
  -5   0  -6  718.63   44.30
  -5   0  -6  786.42   47.60
  -5   0  -6  756.82   43.40
  -5   0  -6  668.53   44.00
   5   0   6  735.33   43.10
   5   0   6  907.41   47.60
   5   0   6  694.23   45.30
   5   0   6  799.62   46.80
   5   0   6  842.62   46.20
   5   0   7  -14.80    9.10
   5   0   7    1.90    4.90
  -5   0  -7    0.40    4.60
  -5   0  -7   -3.40    3.90
   5   0   7   -4.00    7.10
  -5   0  -7    4.60    6.90
   5   0   7   -3.90    7.10
  -5   0  -7    1.10    4.80
   5   0   7  -14.60   17.50
   5   0   7   -2.60    5.30
   5   0   8   40.00    7.60
  -5   0  -8   41.30   10.60
  -5   0  -8   33.30    6.70
  -5   0  -8   22.80    6.30
  -5   0  -8   47.40    8.50
  -5   0  -8   44.70    6.50
   5   0   8   34.00    7.10
   5   0   8   40.50    8.70
  -5   1   9    4.00    5.40
   5   1  -9    1.80    7.70
   5   1  -9   -7.50    5.10
  -5   1   9   11.60    6.00
  -5   1   9   -4.00    4.10
  -5   1   9   -1.70    4.50
   5  -1  -9   -0.10    4.80
  -5  -1   9   -1.30    3.70
  -5  -1   9    5.70    6.20
  -5  -1   9   -1.80    4.00
   5  -1  -9   -1.40    5.40
  -5  -1   9  -11.60    7.30
   5  -1  -9   -6.20    7.50
  -5  -1   9    3.00    4.70
   5   1  -8   -0.60    6.20
  -5   1   8    4.80    5.80
   5   1  -8   -3.40    5.50
  -5   1   8    2.10    6.00
  -5   1   8   -0.90    5.30
  -5   1   8   -7.90    7.80
  -5   1   8    1.40    7.40
  -5   1   8   -3.20   14.20
  -5   1   8  -13.10   10.00
  -5  -1   8  -18.20   12.70
   5  -1  -8   -0.40    4.70
   5  -1  -8   -5.20    6.90
  -5  -1   8    8.70    7.40
  -5  -1   8    2.00    4.90
   5  -1  -8    9.60   11.80
  -5  -1   8   -1.30    5.40
  -5  -1   8   -1.20    5.50
   5  -1  -8   -4.70    5.00
  -5   1   7    8.30    7.90
  -5   1   7    9.90   13.50
   5   1  -7   11.70   12.10
  -5   1   7   16.70    7.20
  -5   1   7    7.30    8.40
  -5   1   7   12.30   15.40
  -5   1   7   14.00    7.60
  -5   1   7    3.30    8.20
   5   1  -7   10.40    5.60
  -5  -1   7    2.50    6.50
  -5  -1   7   12.40    7.00
  -5  -1   7  -13.20   13.10
   5  -1  -7   13.60    6.00
  -5  -1   7   13.00   12.10
  -5  -1   7   13.30    6.60
   5  -1  -7   14.80    5.70
  -5  -1   7   21.70   11.50
   5  -1  -7    5.40    9.10
  -5  -1   7   12.80    8.10
  -5   1   6   18.40    9.20
  -5   1   6   30.30   11.40
  -5   1   6   -7.00   16.20
  -5   1   6   16.60    6.50
  -5   1   6  -14.80   14.20
  -5   1   6   28.70    8.10
   5   1  -6   28.60    5.30
   5   1  -6   14.10    7.60
  -5  -1   6   17.70    7.10
  -5  -1   6   64.79   20.10
   5  -1  -6   30.60    7.10
  -5  -1   6   37.10   13.50
  -5  -1   6   28.60    8.10
  -5  -1   6   11.90    8.80
  -5  -1   6   18.30    8.40
  -5  -1   6   -1.10   19.70
   5  -1  -6   22.30    5.30
  -5  -1   6   13.50    9.90
   5   1  -5  247.98   18.00
   5   1  -5  305.27   21.40
  -5   1   5  324.87   21.60
   5   1  -5  298.97   21.90
   5  -1  -5  284.37   17.70
   5  -1  -5  299.57   22.30
   5  -1  -5  311.97   19.80
  -5  -1   5  336.67   21.20
  -5   1   4 1852.71   90.49
   5   1  -4 1764.42   86.69
   5   1  -4 1799.32   89.09
   5   1  -4 1724.03   90.09
  -5  -1   4 1837.22   89.59
   5  -1  -4 1859.91   86.29
   5  -1  -4 1866.21   91.49
   5   1  -3  466.85   25.50
   5   1  -3  458.75   25.80
   5   1  -3  424.46   23.00
  -5   1   3  487.45   26.50
   5  -1  -3  498.25   25.10
  -5  -1   3  441.66   23.80
  -5  -1   3  488.55   25.90
   5   1  -2 1147.99   56.09
  -5   1   2 1198.38   56.89
   5   1  -2 1113.79   53.39
   5   1  -2 1049.79   53.39
   5   1  -2 1171.08   55.99
  -5   1   2 1062.99   57.49
  -5   1   2 1233.28   55.79
   5  -1  -2 1150.88   57.09
  -5  -1   2 1223.28   56.59
  -5  -1   2 1113.79   54.59
   5   1  -1  479.95   24.80
  -5   1   1  501.35   25.40
   5   1  -1  434.66   23.30
  -5   1   1  503.85   25.00
   5   1  -1  498.15   24.20
   5   1  -1  528.15   24.50
  -5   1   1  436.36   23.20
   5  -1  -1  472.15   24.80
  -5  -1   1  470.95   23.70
   5  -1  -1  501.65   25.60
  -5  -1   1  439.36   24.60
   5   1   0   25.30    3.10
  -5   1   0   29.30    3.40
   5   1   0   29.30    3.00
  -5   1   0   23.70    3.30
  -5  -1   0   26.70    4.50
  -5  -1   0   24.70    3.00
  -5  -1   0   28.30    4.30
   5  -1   0   26.70    3.60
   5  -1   0   26.80    3.00
   5  -1   0   26.40    2.60
  -5   1  -1  271.07   15.60
  -5   1  -1  300.07   16.90
   5   1   1  266.17   15.70
  -5   1  -1  254.57   14.90
   5   1   1  286.97   15.40
  -5   1  -1  247.68   16.20
  -5  -1  -1  282.47   16.10
  -5  -1  -1  296.47   16.50
   5  -1   1  270.67   14.90
   5  -1   1  279.77   14.50
   5   1   2  803.02   40.20
  -5   1  -2  784.12   39.30
  -5   1  -2  835.22   40.10
  -5   1  -2  746.43   42.00
   5   1   2  739.83   41.80
   5   1   2  841.62   41.30
   5  -1   2  785.92   41.80
  -5  -1  -2  795.42   40.60
  -5  -1  -2  844.32   42.20
   5  -1   2  770.52   38.90
   5  -1   2  780.62   40.10
   5   1   3  406.66   23.10
   5   1   3  409.16   25.30
  -5   1  -3  358.16   21.90
  -5   1  -3  400.56   23.50
   5   1   3  407.86   25.10
   5   1   3  411.66   25.70
  -5   1  -3  392.46   25.50
  -5   1  -3  402.36   24.00
  -5  -1  -3  383.86   23.50
   5  -1   3  391.96   22.30
   5  -1   3  402.86   21.60
  -5  -1  -3  385.96   24.90
   5  -1   3  418.86   25.20
   5  -1   3  422.46   25.00
   5  -1   3  393.06   22.10
  -5  -1  -3  401.76   23.40
  -5   1  -4   12.60    3.90
   5   1   4   16.00    5.30
   5   1   4   15.90    5.60
  -5   1  -4   17.80    5.30
  -5   1  -4   20.50    6.00
   5   1   4   18.00    5.20
   5   1   4   27.90    6.10
   5  -1   4   12.60    4.80
  -5  -1  -4   19.20    5.50
  -5  -1  -4   15.00    5.80
  -5  -1  -4   13.70    4.50
   5  -1   4   18.80    5.40
  -5  -1  -4   14.70    6.20
   5  -1   4   18.70    5.60
   5   1   5   23.70    6.50
   5   1   5   -6.70   11.20
   5   1   5   16.90    6.40
   5   1   5   16.50    7.40
  -5   1  -5   21.00    7.70
  -5   1  -5   19.50    5.30
  -5   1  -5   19.80    8.40
  -5   1  -5   20.10    5.60
   5   1   5   30.60   12.10
  -5   1  -5   19.30    8.40
   5   1   5   20.00    7.50
   5   1   5   19.40    9.30
  -5  -1  -5   18.70    5.40
   5  -1   5   12.60    7.50
  -5  -1  -5   19.70    7.50
   5  -1   5   26.80   10.00
  -5  -1  -5   20.30    7.10
  -5  -1  -5   20.30    7.40
   5  -1   5   13.30   10.30
   5  -1   5   15.30    9.40
  -5  -1  -5   21.40    5.90
   5  -1   5   16.20    6.80
  -5  -1  -5   30.40    8.80
   5  -1   5   31.30   12.80
   5  -1   5   24.20    7.40
   5   1   6   -2.10    5.20
   5   1   6    6.40    6.20
   5   1   6    0.30    7.80
   5   1   6  -13.70    7.00
  -5   1  -6    0.80    4.20
   5   1   6   -6.90    7.70
  -5   1  -6    2.00    5.70
  -5   1  -6   -1.00    3.80
   5   1   6    4.60   10.70
   5   1   6    0.20    4.90
  -5   1  -6   -4.40    7.60
  -5  -1  -6   -0.70    5.20
   5  -1   6   -1.00    4.70
  -5  -1  -6    3.10    4.80
   5  -1   6    7.80    8.80
   5  -1   6  -10.40    7.20
   5  -1   6    3.10    5.80
  -5  -1  -6   10.80    6.80
   5  -1   6    0.50    8.80
  -5  -1  -6    1.00    4.20
   5   1   7 1434.96   73.59
   5   1   7 1268.77   76.99
   5   1   7 1225.08   71.19
  -5   1  -7 1402.06   72.79
  -5   1  -7 1460.75   71.99
  -5   1  -7 1461.65   72.99
   5   1   7 1350.66   73.19
  -5   1  -7 1516.45   72.19
   5   1   7 1301.27   73.89
   5   1   7 1248.18   69.79
   5  -1   7 1421.06   73.89
  -5  -1  -7 1437.76   73.49
   5  -1   7 1409.16   71.69
   5  -1   7 1386.06   74.19
   5  -1   7 1358.46   71.89
  -5  -1  -7 1458.45   72.49
   5  -1   7 1279.17   69.39
  -5  -1  -7 1409.26   71.89
  -5  -1  -7 1433.06   72.79
  -5   1  -8   -2.20    3.50
  -5   1  -8    1.30    6.20
  -5   1  -8   -0.10    5.40
   5   1   8   -5.00    5.80
  -5   1  -8   -3.90    4.30
   5   1   8   -3.20    6.10
   5  -1   8    1.80    3.90
  -5  -1  -8    4.80    4.10
  -5  -1  -8    2.10    5.90
   5  -1   8   -4.90    5.40
  -5  -1  -8    7.30    5.50
   5  -1   8    1.80    5.50
   5  -1   8   -3.40    8.30
  -5  -1  -8    7.40   11.60
  -5   2   9    3.70    4.40
  -5   2   9   12.20    6.90
  -5   2   9   13.20    5.80
  -5   2   9    8.30    4.60
  -5   2   9    3.60    7.40
  -5  -2   9   13.30    6.00
  -5  -2   9   16.30    5.30
  -5  -2   9   12.20    5.20
   5  -2  -9    8.60    5.10
   5  -2  -9    9.50   13.30
   5  -2  -9    1.10    6.10
  -5  -2   9    9.90    4.30
  -5  -2   9   16.60    9.10
   5  -2  -9   14.50    6.70
  -5   2   8   72.89   17.70
  -5   2   8   52.79   19.00
  -5   2   8   90.89   13.50
   5   2  -8   75.59   10.70
  -5   2   8   63.89    9.90
  -5   2   8   73.19   12.70
  -5   2   8   55.29   10.10
   5  -2  -8   73.29   14.30
  -5  -2   8   53.99   17.90
   5  -2  -8   79.89   13.40
  -5  -2   8   68.99   11.40
   5  -2  -8   72.59   12.10
  -5  -2   8   97.29   12.20
   5  -2  -8   84.99   11.50
  -5  -2   8   47.80   10.80
   5  -2  -8   65.89   13.00
  -5  -2   8   83.59   12.60
  -5  -2   8   79.49   11.00
  -5  -2   8   64.39   19.10
  -5   2   7    1.80    6.60
  -5   2   7   26.10   11.20
   5   2  -7   -1.80    5.30
  -5   2   7   -5.60    9.40
  -5   2   7    8.40    7.20
  -5   2   7   -1.60    9.10
  -5   2   7   -1.70   12.90
  -5   2   7   -0.80    8.20
  -5   2   7    2.60    6.70
  -5  -2   7    6.70    6.40
   5  -2  -7    5.00    7.10
   5  -2  -7    8.20    4.90
  -5  -2   7    0.80    5.00
  -5  -2   7    7.30    9.10
   5  -2  -7    5.90    9.80
  -5  -2   7    3.20   16.60
   5  -2  -7    2.90    4.90
  -5  -2   7    6.40   14.50
  -5  -2   7   11.60    6.80
  -5  -2   7    9.70    8.40
  -5   2   6   29.30    9.20
  -5   2   6   47.90   10.10
  -5   2   6   39.60   14.60
   5   2  -6   29.10    6.20
  -5   2   6   47.10   18.10
  -5   2   6   40.70   12.70
  -5   2   6   24.60    8.10
   5   2  -6   24.80    9.40
   5  -2  -6   21.30    9.60
  -5  -2   6   18.50    7.30
  -5  -2   6   27.60    8.10
  -5  -2   6   33.60   10.00
  -5  -2   6   11.30   26.70
   5  -2  -6   36.20    7.60
   5  -2  -6   38.00    8.30
  -5  -2   6   33.50   10.90
  -5  -2   6   48.50   14.30
   5  -2  -6   25.00    8.50
  -5  -2   6   43.00    9.80
   5  -2  -6   45.20   12.70
  -5  -2   6   36.10   10.10
  -5  -2   6   65.89   21.60
  -5   2   5   -9.00   15.10
  -5   2   5   21.60    9.20
  -5   2   5   15.70    5.10
   5   2  -5   23.80    7.80
   5   2  -5   10.50    5.80
   5   2  -5   14.80    6.30
  -5  -2   5   16.80    8.60
  -5  -2   5   51.09   28.10
   5  -2  -5   24.10    5.40
  -5  -2   5   23.40   10.90
   5  -2  -5   13.80    5.80
  -5  -2   5   18.90    5.60
  -5  -2   5   14.00    7.40
  -5  -2   5   21.00   13.00
   5   2  -4    9.70    3.00
   5   2  -4   10.50    3.80
   5   2  -4   17.80    4.50
  -5  -2   4   18.10    4.50
  -5  -2   4   15.30    3.80
   5  -2  -4    8.30    4.00
   5  -2  -4    5.80    4.20
   5   2  -3  347.97   20.60
   5   2  -3  381.66   20.80
  -5   2   3  376.36   22.10
   5   2  -3  341.67   19.70
  -5   2   3  328.87   19.60
   5   2  -3  358.86   19.70
   5  -2  -3  360.86   22.60
  -5  -2   3  387.36   21.00
  -5  -2   3  394.96   21.50
   5   2  -2  139.69    9.60
  -5   2   2  138.29    9.40
  -5   2   2  125.19    8.90
  -5   2   2  139.09   10.20
   5   2  -2  151.08    9.10
   5   2  -2  149.39   10.90
  -5  -2   2  148.09    9.70
  -5  -2   2  138.19    9.20
   5  -2  -2  155.88   11.00
   5   2  -1  488.85   24.70
   5   2  -1  462.55   23.90
  -5   2   1  469.65   24.90
  -5   2   1  465.25   26.10
   5   2  -1  453.15   22.60
  -5   2   1  482.75   24.80
  -5  -2   1  452.65   23.90
   5  -2  -1  424.86   24.90
   5  -2  -1  466.05   25.50
  -5  -2   1  445.36   25.10
   5  -2  -1  511.15   25.90
  -5   2   0 1880.71   94.19
  -5   2   0 1966.20   95.39
   5   2   0 1835.82   93.89
   5   2   0 2110.19   94.69
   5   2   0 2066.29   93.79
   5  -2   0 1751.32   94.09
  -5  -2   0 1899.61   92.49
   5  -2   0 2006.60   95.49
  -5  -2   0 1986.40   94.79
  -5  -2   0 1990.20   93.69
  -5  -2   0 2150.78   94.19
   5  -2   0 2022.90   93.29
   5   2   1 1130.19   51.19
   5   2   1 1002.00   52.19
   5   2   1 1053.19   51.79
  -5   2  -1  976.80   52.09
  -5   2  -1 1053.99   51.19
   5  -2   1  975.70   52.39
  -5  -2  -1 1058.69   51.79
   5  -2   1 1095.79   49.50
   5  -2   1  919.41   50.79
  -5   2  -2 2076.89  106.59
   5   2   2 2151.78  104.49
   5   2   2 2044.50  106.19
   5   2   2 2248.58  105.89
   5   2   2 2100.59  104.79
  -5   2  -2 2169.18  104.19
   5  -2   2 2153.88  101.69
  -5  -2  -2 2156.38  104.59
   5  -2   2 2118.69  104.19
  -5  -2  -2 2341.07  106.59
   5  -2   2 2354.26  102.29
  -5   2  -3    0.60    2.20
  -5   2  -3    0.70    4.10
   5   2   3    4.20    4.20
  -5   2  -3    0.20    3.10
   5   2   3    2.70    2.90
   5   2   3    0.60    3.30
   5   2   3    1.60    3.90
   5   2   3    0.80    2.80
  -5  -2  -3   -2.00    4.80
  -5  -2  -3   -1.60    2.70
  -5  -2  -3    0.40    3.10
   5  -2   3    0.00    3.50
  -5  -2  -3   -1.90    3.50
  -5   2  -4  748.23   40.20
   5   2   4  710.03   46.10
   5   2   4  740.03   43.90
   5   2   4  645.74   42.20
   5   2   4  700.53   42.70
  -5   2  -4  734.63   44.60
  -5   2  -4  773.42   40.10
   5   2   4  764.32   42.60
   5  -2   4  612.54   44.00
   5  -2   4  761.82   42.60
   5  -2   4  765.02   43.50
  -5  -2  -4  740.73   41.40
  -5  -2  -4  723.43   40.50
  -5  -2  -4  765.12   43.60
   5  -2   4  801.02   44.00
  -5  -2  -4  712.73   41.70
  -5  -2  -4  734.43   42.90
  -5  -2  -4  760.82   40.90
  -5   2  -5  174.18   14.30
   5   2   5  164.48   23.90
  -5   2  -5  161.78   20.00
   5   2   5  182.18   17.80
   5   2   5  181.78   17.60
  -5   2  -5  168.08   16.60
   5   2   5  190.88   17.10
   5   2   5  156.98   17.60
  -5   2  -5  169.18   14.60
  -5   2  -5  163.18   19.00
   5   2   5  200.58   20.50
  -5  -2  -5  187.48   17.60
  -5  -2  -5  159.68   18.40
   5  -2   5  149.19   18.30
  -5  -2  -5  175.78   15.20
  -5  -2  -5  199.98   15.80
  -5  -2  -5  165.18   15.60
   5  -2   5  183.48   19.30
   5  -2   5  192.88   17.30
   5  -2   5  164.68   17.80
  -5  -2  -5  183.28   16.20
   5  -2   5  201.58   18.50
   5  -2   5  185.28   16.40
  -5   2  -6  364.06   23.70
   5   2   6  332.57   26.60
   5   2   6  347.07   25.50
  -5   2  -6  347.07   24.90
   5   2   6  353.76   25.60
  -5   2  -6  323.87   25.30
   5   2   6  319.97   28.10
   5   2   6  376.36   28.60
  -5   2  -6  378.76   24.10
   5  -2   6  327.97   30.70
  -5  -2  -6  351.46   24.10
   5  -2   6  357.56   26.30
   5  -2   6  404.46   25.80
   5  -2   6  301.17   24.20
  -5  -2  -6  346.37   24.60
  -5  -2  -6  343.87   24.30
  -5  -2  -6  335.17   24.00
   5  -2   6  341.87   26.60
  -5  -2  -6  360.36   26.60
   5  -2   6  349.67   24.50
  -5   2  -7  203.18   16.80
   5   2   7  227.78   18.90
   5   2   7  153.88   17.40
  -5   2  -7  169.38   17.40
  -5   2  -7  208.18   16.20
  -5   2  -7  213.98   16.10
  -5   2  -7  189.28   17.30
   5  -2   7  174.78   16.40
  -5  -2  -7  195.18   17.10
  -5  -2  -7  197.68   16.20
   5  -2   7  199.38   16.20
  -5  -2  -7  180.48   15.60
   5  -2   7  177.78   17.80
  -5  -2  -7  216.58   18.10
   5  -2   7  211.08   18.10
   5  -2   7  196.38   17.90
   5  -2   7  185.58   16.90
  -5  -2  -7  154.78   17.20
   5   2   8   26.90    7.00
  -5   2  -8   18.70    9.10
  -5   2  -8   32.60    6.00
  -5   2  -8   33.20    6.30
   5   2   8   38.20    6.30
  -5   2  -8   32.70    9.90
  -5  -2  -8   39.30    6.70
   5  -2   8   38.90    7.40
   5  -2   8   11.70    7.50
   5  -2   8   29.10    6.80
  -5  -2  -8   33.90    6.80
  -5  -2  -8   40.80    7.90
   5  -2   8   36.70    7.20
   5  -2   8   22.30    5.00
  -5  -2  -8   22.50    7.70
  -5   3   9    6.90    7.60
  -5   3   9   -4.10    5.00
  -5   3   9   -5.90    5.60
  -5   3   9  -14.40    7.10
  -5   3   9    7.80    5.90
  -5  -3   9   -3.70    3.90
   5  -3  -9   -0.50    3.80
   5  -3  -9    7.40    6.00
   5  -3  -9   -4.80    3.30
  -5  -3   9   -1.30    4.90
  -5  -3   9   -2.60    9.80
   5  -3  -9   -1.90    6.50
  -5  -3   9    1.10    3.60
  -5  -3   9   -3.60    2.90
  -5   3   8   96.29   12.70
  -5   3   8  102.79   13.30
  -5   3   8   97.89   12.70
  -5   3   8  108.59   19.30
  -5   3   8  107.49   14.60
  -5  -3   8   82.59   20.00
  -5  -3   8  113.49   13.70
   5  -3  -8  138.99   12.90
   5  -3  -8  116.29   13.50
  -5  -3   8   82.69   23.70
  -5  -3   8  127.59   12.70
   5  -3  -8  113.49   15.00
  -5  -3   8  138.99   14.00
   5  -3  -8  122.29   13.60
   5  -3  -8  138.49   14.60
  -5   3   7    9.50    9.40
  -5   3   7    9.70    7.70
  -5   3   7   -2.30    7.00
  -5   3   7   -0.90    6.80
  -5   3   7  -13.20    9.30
  -5   3   7  -10.60    8.60
   5   3  -7   -7.30    5.90
  -5  -3   7  -11.10   13.80
  -5  -3   7   -2.40    4.60
   5  -3  -7  -12.60    8.00
   5  -3  -7    4.10    6.10
  -5  -3   7    6.20    8.40
   5  -3  -7   -3.20    4.20
  -5  -3   7   -4.00    7.60
  -5  -3   7   -5.00    8.20
   5  -3  -7    1.10    5.30
   5  -3  -7    4.50    5.40
  -5  -3   7   -0.20    5.70
  -5  -3   7   -8.80    5.60
  -5   3   6   26.60   12.10
  -5   3   6   41.10    9.70
  -5   3   6   40.50    9.50
  -5   3   6   39.70   11.70
  -5   3   6   37.80   11.10
  -5   3   6   18.40    8.90
  -5   3   6   27.30   18.30
   5  -3  -6   47.40    8.80
   5  -3  -6   26.40    6.40
  -5  -3   6   36.70    9.20
  -5  -3   6   -1.90   27.00
   5  -3  -6   30.20    9.90
  -5  -3   6   57.19   11.40
  -5  -3   6   58.99   11.50
  -5  -3   6   32.70   12.60
  -5  -3   6   49.20   14.80
  -5  -3   6   36.50    9.00
  -5  -3   6   43.50   23.60
  -5  -3   6   17.30    8.50
   5  -3  -6   24.90    7.80
  -5  -3   6   75.09   24.30
  -5  -3   6   42.30    9.30
  -5   3   5  697.33   52.09
  -5   3   5  647.54   42.70
  -5   3   5  805.42   62.39
   5   3  -5  691.53   36.90
   5   3  -5  646.84   39.50
   5   3  -5  645.24   40.20
  -5   3   5  723.23   41.70
  -5  -3   5  742.93   45.40
  -5  -3   5  816.52   64.29
  -5  -3   5  654.13   44.90
  -5  -3   5  665.93   46.90
   5  -3  -5  661.43   42.00
  -5  -3   5  675.03   41.20
  -5  -3   5  712.23   52.89
  -5  -3   5  730.53   38.80
   5  -3  -5  728.73   43.10
  -5  -3   5  671.63   55.19
  -5  -3   5  868.91   70.29
   5  -3  -5  659.73   42.40
   5  -3  -5  727.33   40.40
  -5  -3   5  683.83   43.20
   5  -3  -5  677.43   40.30
  -5  -3   5  662.63   39.70
  -5   3   4   70.99    8.70
   5   3  -4   73.59    8.50
   5   3  -4   85.99    7.30
   5   3  -4   71.99    7.40
   5  -3  -4   98.59   10.30
   5  -3  -4   88.69    9.30
   5  -3  -4   74.39    9.80
  -5  -3   4   81.19    8.70
  -5  -3   4   70.99    8.20
   5   3  -3    3.10    2.20
   5   3  -3    5.90    2.60
   5   3  -3    0.90    2.30
  -5   3   3    8.80    2.70
  -5   3   3    4.40    3.00
  -5   3   3    6.50    3.50
  -5  -3   3   10.00    3.50
   5  -3  -3    2.00    3.70
   5  -3  -3    9.50    3.80
   5  -3  -3    3.80    4.00
   5   3  -2    1.50    2.30
  -5   3   2    3.00    2.00
  -5   3   2    5.40    2.80
  -5   3   2    5.40    3.50
   5   3  -2    4.60    1.20
   5   3  -2    6.80    2.00
   5  -3  -2    5.00    1.60
  -5  -3   2    5.00    2.40
   5  -3  -2    8.80    2.90
   5  -3  -2   -3.20    3.30
   5  -3  -2    5.60    2.50
  -5   3   1  169.18   12.70
  -5   3   1  166.58   11.30
   5   3  -1  165.58   10.50
  -5   3   1  170.98   11.10
  -5   3   1  158.58   11.50
   5   3  -1  173.08   11.30
   5   3  -1  161.98   10.40
   5  -3  -1  175.78   11.50
   5  -3  -1  160.58    9.70
  -5  -3   1  176.18   11.20
   5  -3  -1  176.58   12.40
  -5   3   0 2126.09  100.29
   5   3   0 2092.19   99.29
  -5   3   0 2003.90   98.99
  -5   3   0 1999.70   98.59
   5   3   0 2015.70   98.59
   5   3   0 2101.39   98.39
   5   3   0 2002.40   99.39
   5  -3   0 1966.10   97.79
   5  -3   0 2162.88  100.59
  -5  -3   0 2118.69   98.59
   5  -3   0 2060.39   97.39
   5   3   1   -0.90    2.30
   5   3   1   -1.00    1.80
   5   3   1    2.50    3.10
   5   3   1    1.30    2.20
  -5   3  -1   -1.00    1.30
  -5   3  -1    1.50    2.40
   5  -3   1    0.50    1.60
   5  -3   1   11.20    3.10
   5  -3   1    1.40    1.10
   5  -3   1    0.10    1.00
  -5  -3  -1    1.20    1.90
   5  -3   1    4.70    2.60
   5  -3   1    1.00    2.70
  -5  -3  -1    0.30    2.20
   5   3   2  220.68   14.80
  -5   3  -2  225.88   14.40
  -5   3  -2  207.78   16.30
  -5   3  -2  235.58   15.90
   5   3   2  227.58   15.80
  -5   3  -2  236.18   14.70
   5   3   2  223.88   16.40
   5   3   2  216.18   15.90
   5   3   2  224.58   16.40
   5   3   2  222.98   16.50
  -5   3  -2  202.58   14.70
   5   3   2  233.28   15.70
  -5  -3  -2  208.38   15.80
   5  -3   2  223.98   14.80
  -5  -3  -2  221.58   15.70
  -5   3  -3  114.89    9.90
   5   3   3  114.09   12.20
  -5   3  -3  136.69   12.00
   5   3   3  130.39   13.30
   5   3   3  122.39   11.10
   5   3   3  116.69   12.10
   5   3   3  131.49   12.50
  -5   3  -3  122.19   10.20
   5   3   3  109.19   11.70
   5   3   3  118.79   12.20
  -5   3  -3  132.69   11.00
  -5   3  -3  115.49   12.60
   5  -3   3  112.59   11.10
  -5  -3  -3  119.09   11.20
  -5  -3  -3  140.59   12.70
  -5  -3  -3  120.79   12.10
   5  -3   3  122.69   11.00
  -5   3  -4  151.98   12.30
  -5   3  -4  135.49   23.60
  -5   3  -4  148.59   16.60
   5   3   4  135.79   14.20
   5   3   4  136.19   18.30
  -5   3  -4  160.68   14.10
   5   3   4  141.69   14.40
   5   3   4  146.89   14.20
  -5  -3  -4  161.58   14.50
   5  -3   4  173.28   16.50
   5  -3   4  137.19   17.90
  -5  -3  -4  164.78   15.70
   5  -3   4  146.29   16.40
  -5  -3  -4  154.68   15.80
   5  -3   4  148.19   17.80
  -5  -3  -4  142.19   15.60
   5  -3   4  178.28   22.30
  -5  -3  -4  141.09   13.30
   5  -3   4  129.49   14.70
   5   3   5   26.70    7.10
   5   3   5   41.80   10.50
  -5   3  -5   19.70    6.50
  -5   3  -5   17.00    4.90
  -5   3  -5   20.70    7.50
   5   3   5   22.00    8.70
  -5   3  -5   22.00    9.80
   5   3   5   35.30    7.80
   5   3   5   20.40   11.50
   5   3   5   40.30   11.40
  -5   3  -5   23.00    5.80
   5  -3   5   21.80    6.10
  -5  -3  -5   38.40    7.90
   5  -3   5   55.39   10.10
  -5  -3  -5   22.60   11.30
  -5  -3  -5   34.80   13.00
   5  -3   5   17.60    7.80
  -5  -3  -5   38.80    8.00
  -5  -3  -5   27.10    6.60
   5  -3   5   26.90    9.10
  -5  -3  -5   28.40    7.40
   5  -3   5   25.10    8.00
  -5  -3  -5   43.80    8.10
   5   3   6  350.56   28.00
  -5   3  -6  315.67   22.10
  -5   3  -6  317.07   24.80
   5   3   6  341.57   28.10
   5   3   6  339.27   25.40
  -5   3  -6  325.97   30.50
  -5   3  -6  320.47   23.80
  -5   3  -6  321.87   26.40
   5   3   6  272.27   26.70
   5  -3   6  320.27   24.90
  -5  -3  -6  321.17   22.80
   5  -3   6  283.97   22.10
   5  -3   6  332.47   26.10
  -5  -3  -6  342.77   24.30
  -5  -3  -6  394.36   36.70
  -5  -3  -6  334.27   25.00
   5  -3   6  369.46   25.60
  -5  -3  -6  288.47   23.30
   5  -3   6  367.66   24.40
   5  -3   6  351.16   24.40
  -5  -3  -6  329.07   23.60
  -5   3  -7    6.10    5.40
   5   3   7    0.30    6.80
  -5   3  -7    5.80    4.50
   5   3   7    1.20    6.40
   5   3   7   -1.00    5.60
  -5   3  -7   11.00    6.10
  -5   3  -7    8.50    5.70
  -5   3  -7  -11.00    8.30
  -5  -3  -7   -0.10    5.40
   5  -3   7    5.50    6.50
  -5  -3  -7    7.20    4.40
  -5  -3  -7    6.10    4.70
   5  -3   7    1.50    5.80
   5  -3   7    6.10    4.20
   5  -3   7    3.20    4.70
   5  -3   7   13.20    6.40
   5  -3   7    4.00    6.20
  -5  -3  -7    8.50    7.30
  -5  -3  -7    1.50    6.30
   5   3   8    3.90    5.40
  -5   3  -8   -1.90    3.40
  -5   3  -8    0.90    3.90
   5   3   8   -4.60    5.20
  -5  -3  -8   -7.10    4.20
  -5  -3  -8   -2.90    5.10
  -5  -3  -8   -3.50    3.50
   5  -3   8    3.30    5.50
   5  -3   8    5.20    4.70
   5  -3   8   -8.70    4.90
   5  -3   8    8.00    3.60
   5  -3   8   -4.10    5.20
  -5   4   8   10.40    8.50
  -5   4   8    4.40   10.40
  -5   4   8    6.80    6.50
  -5   4   8   11.90    6.60
  -5  -4   8    2.70    6.10
  -5  -4   8    4.30    4.90
   5  -4  -8    5.10    4.70
   5  -4  -8    7.80    6.50
  -5  -4   8    4.90    4.40
   5  -4  -8    8.70    5.30
  -5  -4   8    4.30    5.40
   5  -4  -8    1.60    5.80
   5  -4  -8    3.00    8.40
  -5  -4   8    0.90    7.70
  -5  -4   8   -8.30   13.50
  -5   4   7  -11.10    9.10
  -5   4   7  -15.20    8.40
  -5   4   7    1.70   15.50
  -5   4   7    6.10    9.40
  -5   4   7    4.40   10.80
  -5   4   7   -5.30    6.90
   5  -4  -7    4.40    6.70
  -5  -4   7   13.20   11.90
  -5  -4   7   -2.00    8.40
  -5  -4   7    0.10    7.60
   5  -4  -7   -4.30    5.60
   5  -4  -7   -0.30    5.70
  -5  -4   7    0.20    6.50
   5  -4  -7    0.20    4.60
  -5   4   6  224.28   34.60
  -5   4   6  251.97   27.90
  -5   4   6  231.38   29.80
  -5   4   6  177.48   21.40
  -5   4   6  244.08   21.30
  -5   4   6  229.18   23.90
   5  -4  -6  219.78   21.70
  -5  -4   6  212.48   23.60
  -5  -4   6  283.07   44.80
  -5  -4   6  258.87   32.60
   5  -4  -6  241.38   20.90
  -5  -4   6  231.28   20.10
  -5  -4   6  226.48   20.90
  -5  -4   6  247.08   38.40
  -5  -4   6  224.78   21.00
  -5  -4   6  237.88   21.50
  -5  -4   6  180.48   46.50
   5  -4  -6  243.58   19.70
  -5  -4   6  221.28   18.40
  -5  -4   6  221.88   20.40
  -5   4   5  170.48   16.00
  -5   4   5  223.08   26.10
  -5   4   5  160.08   28.50
  -5   4   5  129.69   18.60
  -5   4   5  136.29   19.80
  -5  -4   5  176.18   16.70
  -5  -4   5  163.78   17.40
  -5  -4   5  136.19   18.50
  -5  -4   5  171.28   27.80
   5  -4  -5  170.48   15.40
   5  -4  -5  152.68   23.80
  -5  -4   5  160.38   20.50
  -5  -4   5  170.48   26.90
   5  -4  -5  159.48   17.10
   5  -4  -5  173.78   15.20
  -5  -4   5  171.38   17.30
   5  -4  -5  148.59   17.80
  -5  -4   5  223.48   38.00
  -5  -4   5  150.68   15.20
  -5  -4   5  247.18   38.40
  -5  -4   5  171.88   17.40
  -5  -4   5  143.99   16.20
  -5   4   4  162.98   20.70
  -5   4   4  110.89   17.60
  -5   4   4  122.59   13.30
  -5   4   4  111.09   10.50
  -5   4   4  119.39   11.70
   5   4  -4  110.69   10.50
   5   4  -4   92.69    8.90
   5  -4  -4  118.59   12.90
  -5  -4   4   98.89   11.20
   5  -4  -4  112.89   11.30
  -5  -4   4  106.69   14.40
  -5  -4   4  134.79   17.90
   5  -4  -4  111.29   14.10
   5  -4  -4  122.49   12.00
   5  -4  -4  113.59   14.30
   5   4  -3  122.69   10.30
  -5   4   3  108.89    9.50
  -5   4   3   99.89   11.70
  -5   4   3  116.49   11.10
  -5   4   3  117.89   11.70
   5   4  -3  116.99    8.70
   5   4  -3  132.69   10.10
   5  -4  -3  130.39   11.90
   5  -4  -3  120.09    9.80
   5  -4  -3  144.09   12.50
  -5  -4   3  116.19   10.60
   5  -4  -3  126.89   11.30
   5   4  -2  497.45   26.60
  -5   4   2  500.15   27.40
  -5   4   2  446.26   29.00
  -5   4   2  494.95   27.20
   5   4  -2  464.05   25.50
   5  -4  -2  479.65   28.50
   5  -4  -2  485.95   28.10
   5  -4  -2  478.75   27.00
   5  -4  -2  491.55   28.30
   5  -4  -2  482.55   24.90
  -5  -4   2  494.95   27.50
   5   4  -1   42.70    4.70
  -5   4   1   47.20    5.60
  -5   4   1   48.50    6.90
  -5   4   1   41.80    5.40
   5   4  -1   46.80    5.60
  -5   4   1   47.00    6.10
   5   4  -1   41.40    6.80
   5   4  -1   44.60    5.50
   5  -4  -1   37.30    6.40
   5  -4  -1   43.70    6.00
   5  -4  -1   39.50    5.60
   5  -4  -1   40.10    4.60
  -5  -4   1   38.70    5.00
   5   4   0  306.17   17.70
  -5   4   0  322.07   19.90
  -5   4   0  281.77   18.20
   5   4   0  291.27   18.80
   5   4   0  306.17   18.20
  -5   4   0  300.07   19.40
  -5   4   0  300.47   18.10
   5  -4   0  308.17   19.70
   5  -4   0  309.27   18.60
   5  -4   0  281.27   16.50
   5  -4   0  297.77   17.10
  -5  -4   0  313.47   18.30
   5  -4   0  268.77   17.30
  -5   4  -1    1.30    2.20
  -5   4  -1   -2.70    2.90
   5   4   1    2.80    4.10
  -5   4  -1   -0.90    2.60
   5   4   1    3.00    3.20
   5   4   1    5.20    3.60
  -5   4  -1    3.90    2.10
   5   4   1    2.10    3.10
   5   4   1    0.10    1.70
   5   4   1    4.30    3.10
   5  -4   1    6.20    2.80
  -5  -4  -1    0.90    2.30
  -5  -4  -1    6.00    4.00
   5  -4   1    1.80    3.10
  -5  -4  -1    2.30    2.50
   5   4   2   21.70    5.00
  -5   4  -2   17.80    4.50
   5   4   2   32.00    6.40
  -5   4  -2   19.80    4.30
  -5   4  -2   20.10    4.90
   5   4   2   16.90    5.40
   5   4   2   26.20    6.70
   5   4   2   24.40    6.70
   5   4   2   33.70    7.80
  -5   4  -2   21.50    5.20
   5   4   2   30.50    6.80
  -5   4  -2   25.50    6.80
   5  -4   2   18.50    4.90
  -5  -4  -2   11.40    3.40
   5  -4   2   23.70    5.60
  -5  -4  -2   22.90    5.40
  -5  -4  -2   21.50    6.40
  -5  -4  -2   23.20    6.30
  -5   4  -3   59.29   11.40
  -5   4  -3   61.79    8.20
   5   4   3   65.99   10.40
   5   4   3   63.09    9.50
   5   4   3   66.39   13.20
   5   4   3   61.69   10.60
   5   4   3   80.89   13.40
   5   4   3   53.99    7.60
  -5   4  -3   57.69    8.50
   5   4   3   60.39    9.50
   5   4   3   59.69   10.40
  -5   4  -3   51.29    7.60
   5   4   3   61.89    9.30
  -5   4  -3   58.79    7.10
  -5  -4  -3   62.29   10.00
  -5  -4  -3   44.90    8.30
  -5  -4  -3   57.99    8.90
  -5  -4  -3   65.79    9.60
   5  -4   3   61.69    9.60
  -5  -4  -3   52.99    7.60
  -5  -4  -3   66.79   11.70
   5  -4   3   59.19    8.00
  -5   4  -4   15.40    8.40
   5   4   4   14.50    5.70
   5   4   4   18.10    8.80
  -5   4  -4   11.60    7.80
  -5   4  -4   19.20    5.00
  -5   4  -4   13.40   12.00
  -5   4  -4   13.50   11.20
  -5   4  -4   17.00    5.80
   5   4   4   34.70    8.40
   5   4   4   30.00   13.50
   5   4   4   12.30    6.90
  -5   4  -4   13.90    5.90
   5   4   4   20.20    7.10
   5   4   4   27.00   18.90
  -5  -4  -4   12.40    5.80
   5  -4   4    9.10    8.80
  -5  -4  -4   29.70   10.50
   5  -4   4   20.60    6.20
  -5  -4  -4   24.10    8.40
   5  -4   4   27.50    8.60
  -5  -4  -4   29.20    7.60
   5  -4   4   15.50    9.10
  -5  -4  -4   22.90    6.60
   5  -4   4    9.40    7.30
   5  -4   4    9.30    8.30
  -5  -4  -4   10.70    9.40
  -5  -4  -4   21.00    6.90
  -5  -4  -4   12.60    5.50
  -5  -4  -4    7.30    8.40
   5  -4   4   17.10    8.30
   5   4   5   35.40    9.90
   5   4   5   57.29   13.70
  -5   4  -5   25.00   10.30
  -5   4  -5   36.80    7.40
  -5   4  -5   32.30    7.20
   5   4   5   20.40   10.40
   5   4   5   29.60    8.90
  -5   4  -5   30.80    8.60
  -5   4  -5   37.80    9.00
   5  -4   5   23.10    9.40
  -5  -4  -5   38.00    8.10
  -5  -4  -5   40.40    9.70
   5  -4   5   45.00   10.10
   5  -4   5   49.90   10.60
  -5  -4  -5   33.90    7.20
   5  -4   5   29.70    6.90
  -5  -4  -5   49.90    9.80
   5  -4   5   49.50    9.90
  -5  -4  -5   36.00   14.40
  -5  -4  -5   41.00    9.90
   5   4   6   70.89   14.40
  -5   4  -6   39.10    7.60
  -5   4  -6   31.90    7.60
  -5   4  -6   40.20    7.20
  -5   4  -6   42.10   11.70
   5   4   6   48.70   11.10
   5   4   6   48.50   12.40
  -5   4  -6   43.10   12.50
   5   4   6   29.20    8.60
  -5  -4  -6   26.40    8.20
   5  -4   6   50.29   10.60
  -5  -4  -6   33.50    9.60
   5  -4   6   33.70    8.50
   5  -4   6   53.69    9.20
   5  -4   6   61.99   12.50
   5  -4   6   45.40    9.10
   5  -4   6   38.50   10.80
  -5  -4  -6   21.40   13.00
  -5  -4  -6   43.00    9.70
   5  -4   6   56.09   13.40
  -5  -4  -6   41.00    7.90
  -5  -4  -6   36.10    7.80
   5   4   7   37.60    8.50
   5   4   7   30.30    8.60
  -5   4  -7   22.10    9.50
  -5   4  -7   34.70    7.50
  -5   4  -7   26.50    5.90
  -5   4  -7   16.30    6.70
  -5   4  -7   31.50    6.60
   5   4   7   37.60    8.70
   5  -4   7   24.30    7.30
  -5  -4  -7   26.20    7.00
   5  -4   7   12.50    6.10
   5  -4   7   22.80    6.40
   5  -4   7   25.40    7.10
   5  -4   7   21.20    5.30
  -5  -4  -7   36.00    8.30
  -5  -4  -7   13.20    6.80
  -5  -4  -7   31.80    6.30
  -5   4  -8    2.90    4.90
   5   4   8    7.60    7.00
  -5   4  -8    5.20    3.40
   5   4   8    4.70    6.20
   5  -4   8    4.60    5.00
  -5  -4  -8    6.80    4.40
   5  -4   8    9.30    3.50
   5  -4   8    6.50    5.70
  -5  -4  -8    6.80    5.80
   5  -4   8   -4.40    5.20
  -5   5   8    7.30    6.10
  -5   5   8   -5.30    5.50
   5  -5  -8   13.00    8.40
  -5  -5   8    4.10    4.70
  -5  -5   8    0.20    5.70
  -5  -5   8  -11.60    9.70
  -5  -5   8    3.00    3.70
  -5  -5   8   -2.60    5.20
   5  -5  -8   -0.60    5.00
   5  -5  -8   -0.20    4.80
   5  -5  -8    2.10    5.30
   5  -5  -8    4.60    4.70
  -5  -5   8    3.40    4.60
  -5   5   7   38.80   10.50
  -5   5   7   51.49   14.00
  -5   5   7   44.60   10.40
  -5  -5   7   12.30   14.00
  -5  -5   7   41.20    8.90
  -5  -5   7   40.80    7.80
  -5  -5   7   39.10    7.80
  -5  -5   7   23.80   11.20
   5  -5  -7   33.60    8.10
  -5  -5   7   19.30    7.00
  -5  -5   7   30.00    8.00
   5  -5  -7   47.80   10.70
   5  -5  -7   42.90    9.40
   5  -5  -7   34.00    8.90
   5  -5  -7   36.00    9.70
  -5  -5   7   42.70    9.20
  -5   5   6   15.50   10.00
  -5   5   6   19.30    8.80
  -5   5   6   32.60   11.30
  -5   5   6   28.10   13.00
  -5  -5   6   22.20    8.90
   5  -5  -6   20.10    5.80
  -5  -5   6   35.50   18.30
   5  -5  -6   25.80    8.20
  -5  -5   6   39.50   19.40
  -5  -5   6   35.50    8.80
   5  -5  -6   24.40    7.80
  -5  -5   6   37.20   11.20
  -5  -5   6   25.80   14.90
  -5  -5   6   26.50    8.10
  -5  -5   6   30.90    8.50
   5  -5  -6   18.20    8.50
  -5  -5   6   35.00    8.90
  -5  -5   6   19.00    6.70
  -5   5   5   72.39   24.30
  -5   5   5   79.09   11.90
  -5   5   5  100.19   15.20
   5  -5  -5  116.39   20.70
  -5  -5   5  102.29   16.30
  -5  -5   5   47.30   25.70
   5  -5  -5   85.49   11.10
  -5  -5   5   90.79   24.90
  -5  -5   5   82.49   11.90
  -5  -5   5   99.29   27.80
  -5  -5   5  105.19   14.80
  -5  -5   5  121.79   14.30
  -5  -5   5   89.29   16.10
   5  -5  -5   77.49   12.00
  -5  -5   5   95.49   16.30
  -5  -5   5   84.99   19.50
  -5  -5   5   63.49   13.20
  -5  -5   5   87.09   13.50
  -5   5   4  659.43   38.60
  -5   5   4  666.33   38.30
  -5   5   4  617.34   44.30
  -5   5   4  588.14   38.40
   5   5  -4  571.74   36.40
  -5   5   4  626.74   41.50
  -5   5   4  741.93   57.19
  -5  -5   4  629.44   43.20
  -5  -5   4  680.83   56.29
   5  -5  -4  616.74   44.70
  -5  -5   4  664.03   53.29
   5  -5  -4  609.64   44.80
  -5  -5   4  635.44   39.10
   5  -5  -4  637.44   38.10
  -5  -5   4  634.94   39.10
  -5  -5   4  679.03   42.50
  -5  -5   4  658.93   39.50
  -5  -5   4  657.13   37.60
   5  -5  -4  694.23   41.10
  -5  -5   4  763.62   91.29
  -5  -5   4  645.84   38.70
  -5  -5   4  660.03   49.30
   5  -5  -4  621.54   38.70
   5  -5  -4  602.64   39.90
   5   5  -3   21.80    5.20
  -5   5   3   16.70    5.00
  -5   5   3   33.10   12.20
  -5   5   3   17.30    5.20
   5   5  -3   13.90    4.50
  -5   5   3   18.00    8.20
  -5   5   3   15.60    5.40
  -5   5   3   16.20    6.30
   5  -5  -3   18.30    5.50
   5  -5  -3   12.70    8.50
  -5  -5   3   31.50   12.90
  -5  -5   3   15.00   10.60
  -5  -5   3   16.70    8.60
  -5  -5   3   17.40    7.20
   5  -5  -3   17.10    6.00
  -5  -5   3   22.50    6.00
   5  -5  -3   20.10    6.30
  -5  -5   3   14.60    5.40
   5  -5  -3   16.70    5.50
   5  -5  -3   25.40    7.40
   5   5  -2  118.69   10.30
  -5   5   2   94.09    9.60
  -5   5   2   90.29   10.60
   5   5  -2   95.69    9.90
   5   5  -2   94.99    8.10
  -5   5   2   68.49   10.30
  -5   5   2   96.69   11.10
  -5   5   2  115.89   12.00
  -5   5   2  101.19    9.40
  -5  -5   2  119.79   10.60
   5  -5  -2   99.79   11.30
   5  -5  -2   93.09    9.60
   5  -5  -2  117.59   11.20
   5  -5  -2   95.89    8.90
   5  -5  -2   97.69   11.00
  -5   5   1    5.90    3.90
   5   5  -1   -0.70    2.40
  -5   5   1    0.30    3.50
  -5   5   1    4.40    3.60
  -5   5   1   -0.60    2.30
   5   5  -1    1.90    3.10
   5   5  -1   18.30    5.00
   5   5  -1    4.80    3.70
   5  -5  -1    2.70    2.90
  -5  -5   1    2.70    5.30
   5  -5  -1    9.20    3.50
   5  -5  -1    9.20    3.20
  -5   5   0  312.17   20.30
   5   5   0  321.87   21.00
  -5   5   0  312.17   20.30
   5   5   0  303.67   19.70
   5   5   0  348.67   21.10
   5   5   0  301.87   20.60
   5   5   0  294.47   19.30
   5   5   0  302.47   20.50
  -5   5   0  324.67   19.90
   5   5   0  312.87   19.40
  -5   5   0  329.37   21.40
   5  -5   0  325.27   20.50
   5  -5   0  308.47   19.30
   5  -5   0  317.57   21.40
   5   5   1    5.70    3.50
  -5   5  -1    4.60    3.30
   5   5   1    2.20    3.00
  -5   5  -1    5.70    3.30
   5   5   1    6.10    4.60
   5   5   1    9.30    4.20
   5   5   1    3.60    3.30
   5   5   1    7.20    4.10
  -5   5  -1    3.90    2.80
  -5   5  -1    1.40    3.50
   5   5   1    1.40    4.20
   5   5   1    3.40    4.00
   5  -5   1    4.30    3.80
  -5  -5  -1    3.10    2.60
   5  -5   1    4.90    3.90
  -5  -5  -1    7.10    4.40
   5   5   2  563.64   33.60
   5   5   2  537.25   33.10
   5   5   2  553.94   34.10
   5   5   2  603.34   35.10
   5   5   2  525.75   32.30
   5   5   2  575.44   35.20
  -5   5  -2  616.24   34.40
   5   5   2  525.35   35.70
  -5   5  -2  584.64   32.10
   5   5   2  576.54   37.60
  -5   5  -2  586.64   32.70
  -5   5  -2  540.05   36.00
  -5   5  -2  588.44   33.50
   5   5   2  597.14   33.80
  -5  -5  -2  510.75   34.90
   5  -5   2  582.54   33.10
   5  -5   2  534.35   33.30
  -5  -5  -2  601.94   33.40
   5  -5   2  596.74   36.10
  -5  -5  -2  586.64   34.50
   5  -5   2  602.04   34.70
  -5  -5  -2  552.04   36.90
   5  -5   2  579.34   36.20
  -5   5  -3  248.48   19.30
   5   5   3  244.98   19.70
   5   5   3  286.47   21.20
   5   5   3  233.38   22.80
   5   5   3  260.37   19.90
   5   5   3  241.68   26.40
   5   5   3  180.08   20.20
   5   5   3  278.97   28.90
  -5   5  -3  257.97   17.90
  -5   5  -3  239.58   18.50
   5   5   3  232.98   17.90
  -5   5  -3  209.98   18.00
   5   5   3  226.78   20.50
  -5   5  -3  239.88   22.20
   5   5   3  243.68   18.90
  -5  -5  -3  261.67   23.30
   5  -5   3  278.47   19.90
  -5  -5  -3  248.58   19.30
   5  -5   3  266.77   18.60
  -5  -5  -3  287.77   22.10
  -5  -5  -3  258.47   21.30
   5  -5   3  261.77   30.60
   5  -5   3  273.57   21.40
  -5  -5  -3  262.57   18.90
   5  -5   3  259.87   20.80
   5  -5   3  231.18   21.70
  -5  -5  -3  263.77   20.00
   5   5   4   -0.70    4.70
   5   5   4   10.90    9.10
   5   5   4    3.50    5.30
   5   5   4    7.60    8.10
  -5   5  -4    0.80    6.70
  -5   5  -4   -3.10    4.60
  -5   5  -4    2.10    8.00
   5   5   4    3.20    6.90
  -5   5  -4    0.80    3.90
   5   5   4    1.10   10.40
  -5   5  -4    3.80    3.50
  -5  -5  -4    3.20    4.60
  -5  -5  -4    3.60    8.20
   5  -5   4   -1.10    7.50
   5  -5   4    2.50    6.00
  -5  -5  -4   -2.10    7.90
  -5  -5  -4    8.90    9.20
  -5  -5  -4   -7.40    5.00
   5  -5   4    8.90    7.10
   5  -5   4   -8.70    7.20
  -5  -5  -4    3.00    6.10
[truncated: 580,512 more chars]
