# Supplementary material for: Phenylimino Indolinone: A Green‐Light‐Responsive T‐Type Photoswitch Exhibiting Negative Photochromism
Source: Angew Chem Int Ed Engl. 2021 Oct 22;60(48):25290–5. doi: 10.1002/anie.202111748 (PMC9298291; doi:10.1002/anie.202111748)
Supplement: Supplementary file 6 — Supporting Information [file ANIE-60-25290-s003.zip › cu_NSyellowITI_0m_a.cif]

data_cu_nsyellowiti_0m_a
_audit_creation_date               2021-04-30
_audit_creation_method
;
Olex2 1.2
(compiled 2018.05.29 svn.r3508 for OlexSys, GUI svn.r5506)
;
_shelx_SHELXL_version_number       '2018/3'
_audit_contact_author_address      ?
_audit_contact_author_email        ?
_audit_contact_author_name         ''
_audit_contact_author_phone        ?
_publ_contact_author_id_orcid      ?
_publ_section_references
;
Dolomanov, O.V., Bourhis, L.J., Gildea, R.J, Howard, J.A.K. & Puschmann, H.
 (2009), J. Appl. Cryst. 42, 339-341.

Sheldrick, G.M. (2015). Acta Cryst. A71, 3-8.

Sheldrick, G.M. (2015). Acta Cryst. C71, 3-8.
;
_chemical_name_common              ?
_chemical_name_systematic          ?
_chemical_formula_moiety           'C14 H9 N O S'
_chemical_formula_sum              'C14 H9 N O S'
_chemical_formula_weight           239.28
_chemical_melting_point            ?
loop_
  _atom_type_symbol
  _atom_type_description
  _atom_type_scat_dispersion_real
  _atom_type_scat_dispersion_imag
  _atom_type_scat_source
 'C' 'C' 0.0181 0.0091 'International Tables Vol C Tables 4.2.6.8 and 6.1.1.4'
 'H' 'H' 0.0000 0.0000 'International Tables Vol C Tables 4.2.6.8 and 6.1.1.4'
 'N' 'N' 0.0311 0.0180 'International Tables Vol C Tables 4.2.6.8 and 6.1.1.4'
 'O' 'O' 0.0492 0.0322 'International Tables Vol C Tables 4.2.6.8 and 6.1.1.4'
 'S' 'S' 0.3331 0.5567 'International Tables Vol C Tables 4.2.6.8 and 6.1.1.4'

_shelx_space_group_comment
;
The symmetry employed for this shelxl refinement is uniquely defined
by the following loop, which should always be used as a source of
symmetry information in preference to the above space-group names.
They are only intended as comments.
;
_space_group_crystal_system        'monoclinic'
_space_group_IT_number             14
_space_group_name_H-M_alt          'P 1 21/n 1'
_space_group_name_Hall             '-P 2yn'
loop_
  _space_group_symop_operation_xyz
 'x, y, z'
 '-x+1/2, y+1/2, -z+1/2'
 '-x, -y, -z'
 'x-1/2, -y-1/2, z-1/2'

_cell_length_a                     6.7568(2)
_cell_length_b                     23.9148(8)
_cell_length_c                     7.1253(2)
_cell_angle_alpha                  90
_cell_angle_beta                   103.8330(10)
_cell_angle_gamma                  90
_cell_volume                       1117.97(6)
_cell_formula_units_Z              4
_cell_measurement_reflns_used      9935
_cell_measurement_temperature      100(2)
_cell_measurement_theta_max        68.17
_cell_measurement_theta_min        6.40
_shelx_estimated_absorpt_T_max     0.835
_shelx_estimated_absorpt_T_min     0.686
_exptl_absorpt_coefficient_mu      2.401
_exptl_absorpt_correction_T_max    0.7531
_exptl_absorpt_correction_T_min    0.6195
_exptl_absorpt_correction_type     multi-scan
_exptl_absorpt_process_details    
 'SADABS-2016/2 (Bruker,2016/2) was used for absorption correction. wR2(int) was 0.1030 before and 0.0522 after correction. The Ratio of minimum to maximum transmission is 0.8226. The \l/2 correction factor is Not present.'
_exptl_absorpt_special_details     ?
_exptl_crystal_colour              yellow
_exptl_crystal_colour_primary      yellow
_exptl_crystal_density_diffrn      1.422
_exptl_crystal_density_meas        ?
_exptl_crystal_density_method      ?
_exptl_crystal_description         'Block'
_exptl_crystal_F_000               496
_exptl_crystal_size_max            0.17
_exptl_crystal_size_mid            0.156
_exptl_crystal_size_min            0.078
_exptl_transmission_factor_max     ?
_exptl_transmission_factor_min     ?
_diffrn_reflns_av_R_equivalents    0.1137
_diffrn_reflns_av_unetI/netI       0.0426
_diffrn_reflns_Laue_measured_fraction_full  0.992
_diffrn_reflns_Laue_measured_fraction_max  0.992
_diffrn_reflns_limit_h_max         8
_diffrn_reflns_limit_h_min         -8
_diffrn_reflns_limit_k_max         28
_diffrn_reflns_limit_k_min         -28
_diffrn_reflns_limit_l_max         8
_diffrn_reflns_limit_l_min         -8
_diffrn_reflns_number              19902
_diffrn_reflns_point_group_measured_fraction_full  0.992
_diffrn_reflns_point_group_measured_fraction_max  0.992
_diffrn_reflns_theta_full          67.679
_diffrn_reflns_theta_max           68.208
_diffrn_reflns_theta_min           6.661
_diffrn_ambient_temperature        100.0
_diffrn_detector_area_resol_mean   ?
_diffrn_measured_fraction_theta_full  0.992
_diffrn_measured_fraction_theta_max  0.992
_diffrn_measurement_device_type    'Bruker APEX-II CCD'
_diffrn_measurement_method         '\f and \w scans'
_diffrn_radiation_type             CuK\a
_diffrn_radiation_wavelength       1.54178
_diffrn_source                     ?
_diffrn_standards_number           0
_reflns_Friedel_coverage           0.000
_reflns_Friedel_fraction_full      .
_reflns_Friedel_fraction_max       .
_reflns_number_gt                  1964
_reflns_number_total               2030
_reflns_special_details
;
 Reflections were merged by SHELXL according to the crystal
 class for the calculation of statistics and refinement.
 
 _reflns_Friedel_fraction is defined as the number of unique
 Friedel pairs measured divided by the number that would be
 possible theoretically, ignoring centric projections and
 systematic absences.
;
_reflns_threshold_expression       'I > 2\s(I)'
_computing_cell_refinement         'SAINT V8.40A (?, 2016)'
_computing_data_collection         ?
_computing_data_reduction          'SAINT V8.40A (?, 2016)'
_computing_molecular_graphics      'Olex2 (Dolomanov et al., 2009)'
_computing_publication_material    'Olex2 (Dolomanov et al., 2009)'
_computing_structure_refinement    'ShelXL (Sheldrick, 2015)'
_computing_structure_solution      'ShelXT (Sheldrick, 2015)'
_refine_diff_density_max           0.391
_refine_diff_density_min           -0.358
_refine_diff_density_rms           0.054
_refine_ls_extinction_coef         .
_refine_ls_extinction_method       none
_refine_ls_goodness_of_fit_ref     1.043
_refine_ls_hydrogen_treatment      constr
_refine_ls_matrix_type             full
_refine_ls_number_parameters       154
_refine_ls_number_reflns           2030
_refine_ls_number_restraints       0
_refine_ls_R_factor_all            0.0336
_refine_ls_R_factor_gt             0.0328
_refine_ls_restrained_S_all        1.043
_refine_ls_shift/su_max            0.001
_refine_ls_shift/su_mean           0.000
_refine_ls_structure_factor_coef   Fsqd
_refine_ls_weighting_details      
 'w=1/[\s^2^(Fo^2^)+(0.0305P)^2^+0.7579P] where P=(Fo^2^+2Fc^2^)/3'
_refine_ls_weighting_scheme        calc
_refine_ls_wR_factor_gt            0.0828
_refine_ls_wR_factor_ref           0.0836
_refine_special_details            ?
_olex2_refinement_description
;
1. Fixed Uiso
 At 1.2 times of:
  All C(H) groups
2.a Aromatic/amide H refined with riding coordinates:
 C14(H14), C13(H13), C10(H10), C3(H3), C12(H12), C2(H2), C5(H5), C11(H11),
 C4(H4)
;
_atom_sites_solution_hydrogens     geom
_atom_sites_solution_primary       dual
_atom_sites_solution_secondary     ?
loop_
  _atom_site_label
  _atom_site_type_symbol
  _atom_site_fract_x
  _atom_site_fract_y
  _atom_site_fract_z
  _atom_site_U_iso_or_equiv
  _atom_site_adp_type
  _atom_site_occupancy
  _atom_site_site_symmetry_order
  _atom_site_calc_flag
  _atom_site_refinement_flags_posn
  _atom_site_refinement_flags_adp
  _atom_site_refinement_flags_occupancy
  _atom_site_disorder_assembly
  _atom_site_disorder_group
 S1 S 0.78632(5) 0.53281(2) 0.32271(5) 0.01357(14) Uani 1 1 d . . . . .
 O1 O 0.22013(15) 0.56931(5) 0.09343(15) 0.0186(3) Uani 1 1 d . . . . .
 N1 N 0.57657(18) 0.63266(5) 0.23766(16) 0.0130(3) Uani 1 1 d . . . . .
 C7 C 0.3794(2) 0.54707(6) 0.1721(2) 0.0133(3) Uani 1 1 d . . . . .
 C8 C 0.5788(2) 0.57955(6) 0.23911(19) 0.0123(3) Uani 1 1 d . . . . .
 C9 C 0.7541(2) 0.66557(6) 0.29499(19) 0.0125(3) Uani 1 1 d . . . . .
 C1 C 0.4147(2) 0.48751(6) 0.21641(19) 0.0140(3) Uani 1 1 d . . . . .
 C14 C 0.9370(2) 0.65237(6) 0.2463(2) 0.0135(3) Uani 1 1 d . . . . .
 H14 H 0.947843 0.618897 0.177651 0.016 Uiso 1 1 calc R . . . .
 C6 C 0.6192(2) 0.47482(6) 0.2970(2) 0.0138(3) Uani 1 1 d . . . . .
 C13 C 1.1029(2) 0.68813(6) 0.2982(2) 0.0159(3) Uani 1 1 d . . . . .
 H13 H 1.226722 0.679215 0.264025 0.019 Uiso 1 1 calc R . . . .
 C10 C 0.7387(2) 0.71554(6) 0.3928(2) 0.0160(3) Uani 1 1 d . . . . .
 H10 H 0.613379 0.725425 0.422290 0.019 Uiso 1 1 calc R . . . .
 C3 C 0.3258(2) 0.39127(7) 0.2365(2) 0.0196(3) Uani 1 1 d . . . . .
 H3 H 0.226798 0.362312 0.217407 0.023 Uiso 1 1 calc R . . . .
 C12 C 1.0885(2) 0.73694(6) 0.4001(2) 0.0183(3) Uani 1 1 d . . . . .
 H12 H 1.203222 0.760928 0.437929 0.022 Uiso 1 1 calc R . . . .
 C2 C 0.2665(2) 0.44585(7) 0.1859(2) 0.0170(3) Uani 1 1 d . . . . .
 H2 H 0.127449 0.454616 0.131493 0.020 Uiso 1 1 calc R . . . .
 C5 C 0.6796(2) 0.42020(6) 0.3468(2) 0.0185(3) Uani 1 1 d . . . . .
 H5 H 0.818678 0.411366 0.400770 0.022 Uiso 1 1 calc R . . . .
 C11 C 0.9057(2) 0.75059(7) 0.4466(2) 0.0186(3) Uani 1 1 d . . . . .
 H11 H 0.895499 0.784065 0.515411 0.022 Uiso 1 1 calc R . . . .
 C4 C 0.5306(3) 0.37881(6) 0.3154(2) 0.0207(3) Uani 1 1 d . . . . .
 H4 H 0.569181 0.341204 0.348386 0.025 Uiso 1 1 calc R . . . .

loop_
  _atom_site_aniso_label
  _atom_site_aniso_U_11
  _atom_site_aniso_U_22
  _atom_site_aniso_U_33
  _atom_site_aniso_U_23
  _atom_site_aniso_U_13
  _atom_site_aniso_U_12
 S1 0.0118(2) 0.0118(2) 0.0165(2) 0.00081(12) 0.00221(14) 0.00038(12)
 O1 0.0125(5) 0.0188(5) 0.0242(5) -0.0049(4) 0.0042(4) 0.0018(4)
 N1 0.0127(6) 0.0142(6) 0.0135(6) -0.0012(4) 0.0060(5) 0.0005(5)
 C7 0.0135(7) 0.0159(7) 0.0127(7) -0.0045(5) 0.0074(5) -0.0010(6)
 C8 0.0126(7) 0.0150(7) 0.0109(6) -0.0004(5) 0.0059(5) 0.0010(6)
 C9 0.0130(7) 0.0121(7) 0.0125(6) 0.0024(5) 0.0032(5) 0.0001(5)
 C1 0.0179(7) 0.0159(7) 0.0102(6) -0.0024(5) 0.0071(5) -0.0013(6)
 C14 0.0158(7) 0.0115(7) 0.0143(7) 0.0015(5) 0.0057(5) 0.0018(5)
 C6 0.0175(7) 0.0142(7) 0.0102(6) -0.0017(5) 0.0047(5) -0.0022(6)
 C13 0.0136(7) 0.0176(7) 0.0182(7) 0.0027(6) 0.0070(6) 0.0010(6)
 C10 0.0163(7) 0.0151(7) 0.0181(7) -0.0006(6) 0.0074(6) 0.0014(6)
 C3 0.0274(8) 0.0169(8) 0.0153(7) -0.0026(6) 0.0069(6) -0.0089(6)
 C12 0.0169(7) 0.0170(8) 0.0213(7) 0.0001(6) 0.0050(6) -0.0045(6)
 C2 0.0184(7) 0.0204(8) 0.0139(7) -0.0035(6) 0.0072(6) -0.0046(6)
 C5 0.0224(8) 0.0166(7) 0.0153(7) 0.0015(6) 0.0023(6) 0.0011(6)
 C11 0.0221(8) 0.0149(7) 0.0199(7) -0.0030(6) 0.0072(6) -0.0008(6)
 C4 0.0324(9) 0.0132(7) 0.0156(7) 0.0009(6) 0.0043(6) -0.0029(7)

_geom_special_details
;
 All esds (except the esd in the dihedral angle between two l.s. planes)
 are estimated using the full covariance matrix.  The cell esds are taken
 into account individually in the estimation of esds in distances, angles
 and torsion angles; correlations between esds in cell parameters are only
 used when they are defined by crystal symmetry.  An approximate (isotropic)
 treatment of cell esds is used for estimating esds involving l.s. planes.
;
loop_
  _geom_bond_atom_site_label_1
  _geom_bond_atom_site_label_2
  _geom_bond_distance
  _geom_bond_site_symmetry_2
  _geom_bond_publ_flag
 S1 C8 1.7809(14) . ?
 S1 C6 1.7702(15) . ?
 O1 C7 1.2110(18) . ?
 N1 C8 1.270(2) . ?
 N1 C9 1.4112(19) . ?
 C7 C8 1.5294(19) . ?
 C7 C1 1.466(2) . ?
 C9 C14 1.397(2) . ?
 C9 C10 1.400(2) . ?
 C1 C6 1.397(2) . ?
 C1 C2 1.392(2) . ?
 C14 H14 0.9500 . ?
 C14 C13 1.388(2) . ?
 C6 C5 1.389(2) . ?
 C13 H13 0.9500 . ?
 C13 C12 1.390(2) . ?
 C10 H10 0.9500 . ?
 C10 C11 1.384(2) . ?
 C3 H3 0.9500 . ?
 C3 C2 1.387(2) . ?
 C3 C4 1.396(2) . ?
 C12 H12 0.9500 . ?
 C12 C11 1.392(2) . ?
 C2 H2 0.9500 . ?
 C5 H5 0.9500 . ?
 C5 C4 1.391(2) . ?
 C11 H11 0.9500 . ?
 C4 H4 0.9500 . ?

loop_
  _geom_angle_atom_site_label_1
  _geom_angle_atom_site_label_2
  _geom_angle_atom_site_label_3
  _geom_angle
  _geom_angle_site_symmetry_1
  _geom_angle_site_symmetry_3
  _geom_angle_publ_flag
 C6 S1 C8 91.45(7) . . ?
 C8 N1 C9 123.22(12) . . ?
 O1 C7 C8 122.71(13) . . ?
 O1 C7 C1 127.39(14) . . ?
 C1 C7 C8 109.90(12) . . ?
 N1 C8 S1 129.58(11) . . ?
 N1 C8 C7 119.84(13) . . ?
 C7 C8 S1 110.49(10) . . ?
 C14 C9 N1 122.91(13) . . ?
 C14 C9 C10 119.47(13) . . ?
 C10 C9 N1 117.45(13) . . ?
 C6 C1 C7 113.18(13) . . ?
 C2 C1 C7 125.99(14) . . ?
 C2 C1 C6 120.83(14) . . ?
 C9 C14 H14 120.0 . . ?
 C13 C14 C9 120.03(13) . . ?
 C13 C14 H14 120.0 . . ?
 C1 C6 S1 114.60(11) . . ?
 C5 C6 S1 124.67(12) . . ?
 C5 C6 C1 120.72(14) . . ?
 C14 C13 H13 119.9 . . ?
 C14 C13 C12 120.26(13) . . ?
 C12 C13 H13 119.9 . . ?
 C9 C10 H10 119.9 . . ?
 C11 C10 C9 120.14(14) . . ?
 C11 C10 H10 119.9 . . ?
 C2 C3 H3 119.9 . . ?
 C2 C3 C4 120.19(14) . . ?
 C4 C3 H3 119.9 . . ?
 C13 C12 H12 120.1 . . ?
 C13 C12 C11 119.85(14) . . ?
 C11 C12 H12 120.1 . . ?
 C1 C2 H2 120.7 . . ?
 C3 C2 C1 118.69(15) . . ?
 C3 C2 H2 120.7 . . ?
 C6 C5 H5 121.0 . . ?
 C6 C5 C4 118.07(14) . . ?
 C4 C5 H5 121.0 . . ?
 C10 C11 C12 120.21(14) . . ?
 C10 C11 H11 119.9 . . ?
 C12 C11 H11 119.9 . . ?
 C3 C4 H4 119.3 . . ?
 C5 C4 C3 121.49(15) . . ?
 C5 C4 H4 119.3 . . ?

_shelx_res_file
;
TITL cu_NSyellowITI_0m_a.res in P2(1)/n
    cu_nsyellowiti_0m_a.res
    created by SHELXL-2018/3 at 13:07:32 on 20-Apr-2021
REM Old TITL cu_NSyellowITI_0m in P2(1)/n
REM SHELXT solution in P2(1)/n
REM R1 0.076, Rweak 0.003, Alpha 0.028, Orientation as input
REM Formula found by SHELXT: C14 N O S
CELL 1.54178 6.7568 23.9148 7.1253 90 103.833 90
ZERR 4 0.0002 0.0008 0.0002 0 0.001 0
LATT 1
SYMM 0.5-X,0.5+Y,0.5-Z
SFAC C H N O S
UNIT 56 36 4 4 4

L.S. 10
PLAN  20
SIZE 0.078 0.156 0.17
TEMP -173.15
BOND $H
LIST 6
fmap 2
ACTA
REM <olex2.extras>
REM <HklSrc "%.\\cu_NSyellowITI_0m_a.hkl">
REM </olex2.extras>

WGHT    0.030500    0.757900
FVAR       1.21822
S1    5    0.786316    0.532806    0.322711    11.00000    0.01178    0.01184 =
         0.01649    0.00081    0.00221    0.00038
O1    4    0.220126    0.569308    0.093428    11.00000    0.01252    0.01882 =
         0.02424   -0.00494    0.00419    0.00183
N1    3    0.576566    0.632658    0.237664    11.00000    0.01270    0.01416 =
         0.01353   -0.00124    0.00600    0.00055
C7    1    0.379366    0.547070    0.172120    11.00000    0.01345    0.01595 =
         0.01272   -0.00451    0.00742   -0.00100
C8    1    0.578775    0.579551    0.239110    11.00000    0.01258    0.01497 =
         0.01091   -0.00040    0.00590    0.00097
C9    1    0.754129    0.665572    0.294985    11.00000    0.01301    0.01214 =
         0.01251    0.00236    0.00318    0.00013
C1    1    0.414686    0.487508    0.216410    11.00000    0.01789    0.01590 =
         0.01019   -0.00244    0.00706   -0.00133
C14   1    0.937022    0.652368    0.246313    11.00000    0.01580    0.01152 =
         0.01430    0.00154    0.00572    0.00179
AFIX  43
H14   2    0.947843    0.618897    0.177651    11.00000   -1.20000
AFIX   0
C6    1    0.619156    0.474817    0.296983    11.00000    0.01752    0.01424 =
         0.01023   -0.00166    0.00471   -0.00220
C13   1    1.102883    0.688127    0.298231    11.00000    0.01363    0.01761 =
         0.01815    0.00272    0.00701    0.00096
AFIX  43
H13   2    1.226722    0.679215    0.264025    11.00000   -1.20000
AFIX   0
C10   1    0.738722    0.715543    0.392776    11.00000    0.01634    0.01513 =
         0.01812   -0.00060    0.00745    0.00138
AFIX  43
H10   2    0.613379    0.725425    0.422290    11.00000   -1.20000
AFIX   0
C3    1    0.325838    0.391273    0.236505    11.00000    0.02741    0.01692 =
         0.01527   -0.00262    0.00690   -0.00891
AFIX  43
H3    2    0.226798    0.362312    0.217407    11.00000   -1.20000
AFIX   0
C12   1    1.088520    0.736940    0.400105    11.00000    0.01689    0.01696 =
         0.02133    0.00013    0.00498   -0.00447
AFIX  43
H12   2    1.203222    0.760928    0.437929    11.00000   -1.20000
AFIX   0
C2    1    0.266474    0.445847    0.185893    11.00000    0.01840    0.02045 =
         0.01386   -0.00346    0.00723   -0.00459
AFIX  43
H2    2    0.127449    0.454616    0.131493    11.00000   -1.20000
AFIX   0
C5    1    0.679622    0.420198    0.346808    11.00000    0.02241    0.01664 =
         0.01534    0.00146    0.00231    0.00114
AFIX  43
H5    2    0.818678    0.411366    0.400770    11.00000   -1.20000
AFIX   0
C11   1    0.905690    0.750588    0.446564    11.00000    0.02205    0.01492 =
         0.01991   -0.00296    0.00716   -0.00076
AFIX  43
H11   2    0.895499    0.784065    0.515411    11.00000   -1.20000
AFIX   0
C4    1    0.530634    0.378807    0.315392    11.00000    0.03244    0.01324 =
         0.01557    0.00094    0.00432   -0.00288
AFIX  43
H4    2    0.569181    0.341204    0.348386    11.00000   -1.20000
AFIX   0
HKLF 4


REM  cu_NSyellowITI_0m_a.res in P2(1)/n
REM wR2 = 0.0836, GooF = S = 1.043, Restrained GooF = 1.043 for all data
REM R1 = 0.0328 for 1964 Fo > 4sig(Fo) and 0.0336 for all 2030 data
REM 154 parameters refined using 0 restraints

END

WGHT      0.0305      0.7579

REM Highest difference peak  0.391,  deepest hole -0.358,  1-sigma level  0.054
Q1    1   0.4801  0.5615  0.2105  11.00000  0.05    0.39
Q2    1   0.5060  0.4798  0.2463  11.00000  0.05    0.28
Q3    1   0.6577  0.5601  0.2728  11.00000  0.05    0.23
Q4    1   0.3523  0.4693  0.2395  11.00000  0.05    0.23
Q5    1   0.9612  0.5329  0.2989  11.00000  0.05    0.22
Q6    1   0.7442  0.6923  0.3202  11.00000  0.05    0.22
Q7    1   0.6933  0.4973  0.3217  11.00000  0.05    0.21
Q8    1   0.4409  0.3863  0.2443  11.00000  0.05    0.21
Q9    1   0.4301  0.3925  0.3130  11.00000  0.05    0.21
Q10   1   0.6829  0.6492  0.2706  11.00000  0.05    0.20
Q11   1   0.5962  0.3983  0.2986  11.00000  0.05    0.19
Q12   1   0.8385  0.6585  0.2811  11.00000  0.05    0.19
Q13   1   1.0173  0.6676  0.3043  11.00000  0.05    0.18
Q14   1   0.9170  0.5321  0.3950  11.00000  0.05    0.18
Q15   1   0.9954  0.6788  0.2408  11.00000  0.05    0.18
Q16   1   0.9776  0.7450  0.3931  11.00000  0.05    0.18
Q17   1   0.5955  0.5339  0.3459  11.00000  0.05    0.17
Q18   1   1.0000  0.5000  0.5000  10.50000  0.05    0.17
Q19   1   0.8139  0.7420  0.3636  11.00000  0.05    0.16
Q20   1   0.4046  0.5876  0.3350  11.00000  0.05    0.15
;
_shelx_res_checksum                38347
_shelx_hkl_file
;
   0   0  -1    7.59    0.68
   0   0  -3   -1.35    0.59
   0   0   3    1.01    1.01
   0   0  -4  245.38    7.43
   0   0  -4  256.77    7.43
   0   0  -4  271.28   10.21
   0   0   4  263.10    8.27
   0   0   4  293.89    9.96
   0   0  -5    2.95    1.94
   0   0  -5    0.34    2.53
   0   0  -5   -2.78    3.80
   0   0  -5    0.93    1.77
   0   0  -5   -2.11    2.45
   0   0   5   -1.86    2.36
   0   0   5    0.84    1.77
   0   0   5    2.78    2.45
   0   0   5   -0.34    1.52
   0   0   5    2.03    2.28
   0   0  -6   26.92    4.73
   0   0  -6   20.76    4.22
   0   0   6   15.69    3.46
   0   0   6   14.77    3.54
   0   0   6   15.02    2.95
   0   0  -7    0.08    2.28
   0   0  -7    1.35    2.53
   0   0   7    3.38    2.45
   0   0   7   -0.84    2.19
   0   0   7   -1.43    1.94
   0   0   8  510.16   13.33
   0   1   0    0.08    0.08
   0  -1  -1  119.06    2.19
   0   1  -1  132.73    2.11
   0  -1  -2 2064.86   15.19
   0  -1   2 2080.64   18.31
   0   1  -2 2782.17   17.30
   0   1   2 2204.59   17.97
   0  -1  -3 1865.80   17.72
   0  -1  -3 1610.47   15.19
   0  -1   3 1677.72   19.66
   0  -1   3 1909.68   21.35
   0   1  -3 1764.04   15.19
   0   1   3 1805.98   20.25
   0  -1  -4   61.93    3.88
   0  -1  -4   51.98    4.56
   0  -1  -4   92.82    6.33
   0  -1   4   65.48    4.47
   0  -1   4   61.77    4.81
   0   1  -4   50.04    4.05
   0   1  -4   64.21    3.80
   0   1  -4   58.05    5.32
   0   1   4   52.91    4.13
   0   1   4   56.53    4.39
   0  -1  -5  611.67   13.50
   0  -1  -5  769.63   17.72
   0  -1  -5  833.67   20.00
   0  -1  -5  759.84   13.42
   0  -1   5  661.62   18.73
   0  -1   5  729.72   14.85
   0  -1   5  616.31   15.36
   0  -1   5  770.56   18.90
   0  -1   5  724.32   15.69
   0   1  -5  722.71   14.01
   0   1  -5  617.07   11.81
   0   1  -5  784.31   18.48
   0   1  -5  822.53   15.02
   0   1  -5  783.30   19.41
   0   1  -5  764.14   14.18
   0   1   5  661.87   18.99
   0   1   5  741.11   15.44
   0   1   5  797.64   18.65
   0   1   5  692.59   15.69
   0  -1  -6  122.52    7.85
   0  -1  -6  135.85    9.11
   0  -1   6  106.99    8.69
   0  -1   6  119.48    6.92
   0  -1   6  116.19    8.44
   0  -1   6  126.06    6.92
   0   1  -6  128.59    8.27
   0   1  -6  123.70    8.86
   0   1   6   98.39    8.52
   0   1   6  105.73    6.50
   0   1   6  118.64    8.10
   0   1   6  112.65    6.92
   0  -1  -7  174.58    8.18
   0  -1  -7  206.31   11.05
   0  -1   7  146.91    9.45
   0  -1   7  158.89    9.70
   0  -1   7  147.33    5.91
   0   1  -7  173.15    8.52
   0   1  -7  207.32   10.97
   0   1   7  135.60    9.11
   0   1   7  129.61    7.93
   0   1   7  151.88    9.20
   0   1   7  162.85    7.09
   0  -1   8   63.62    5.15
   0   1   8   64.63    6.58
   0  -2  -3  370.09    8.35
   0  -2  -3  340.56    6.83
   0  -2   3  438.27    9.70
   0   2  -3  379.20    8.78
   0   2  -3  387.89    6.50
   0   2   3  399.37    9.45
   0  -2  -4    9.45    2.03
   0  -2  -4    8.44    2.45
   0  -2  -4   11.64    3.04
   0  -2   4    9.03    2.28
   0  -2   4    7.00    1.77
   0  -2   4   10.88    2.62
   0   2  -4    9.87    2.19
   0   2  -4    9.20    1.69
   0   2  -4   12.66    3.04
   0   2  -4   11.39    2.28
   0   2  -4   13.42    3.29
   0   2   4   10.29    2.36
   0   2   4   13.42    2.78
   0  -2  -5  510.75   12.91
   0  -2  -5  558.76   15.10
   0  -2  -5  588.38   16.96
   0  -2   5  484.09   16.12
   0  -2   5  421.56   11.31
   0  -2   5  424.35   12.66
   0  -2   5  532.10   15.78
   0  -2   5  522.73   13.08
   0   2  -5  478.43   11.31
   0   2  -5  527.80   15.36
   0   2  -5  562.05   12.99
   0   2  -5  532.52   16.12
   0   2  -5  517.25   12.24
   0   2   5  491.60   16.37
   0   2   5  493.28   12.83
   0   2   5  532.52   15.10
   0   2   5  513.96   13.84
   0  -2  -6 1878.38   28.01
   0  -2  -6 2159.53   35.10
   0  -2   6 1662.20   31.56
   0  -2   6 1636.29   21.94
   0  -2   6 1865.72   32.32
   0  -2   6 1771.72   23.54
   0   2  -6 1885.89   30.04
   0   2  -6 2007.73   33.84
   0   2  -6 1770.12   18.31
   0   2   6 1650.47   31.39
   0   2   6 1775.69   30.04
   0   2   6 1790.45   26.24
   0  -2  -7  230.86   10.21
   0  -2  -7  190.53    8.18
   0  -2  -7  225.80   11.56
   0  -2   7  142.35    9.28
   0  -2   7  174.83   10.21
   0   2  -7  182.77    8.78
   0   2  -7  213.48   10.88
   0   2   7  157.79   10.13
   0   2   7  179.73    8.02
   0   2   7  169.10    9.45
   0   2   7  164.37    7.17
   0  -2   8  442.07   12.40
   0   2  -8  714.02   24.47
   0   2   8  418.95   12.32
   0  -3   0    0.17    0.25
   0   3   0    1.35    0.34
   0   3   0    0.84    0.34
   0  -3  -1  797.14    6.75
   0  -3   1  677.06    5.06
   0   3  -1  926.41    8.69
   0   3   1  614.96    5.82
   0  -3  -3  115.35    5.57
   0  -3  -3  120.33    4.13
   0  -3   3  119.99    4.30
   0   3   3  129.52    5.40
   0  -3  -4 1075.50   17.30
   0  -3  -4 1327.12   22.19
   0  -3   4 1183.59   16.71
   0  -3   4  992.31   15.19
   0  -3   4 1151.11   20.25
   0   3  -4 1060.48   15.95
   0   3  -4  982.60   10.38
   0   3  -4 1146.05   20.59
   0   3  -4 1419.18   18.65
   0   3  -4 1143.26   20.59
   0   3  -4 1091.45   17.30
   0   3   4 1145.54   17.38
   0   3   4 1156.26   18.99
   0  -3  -5   74.51    5.65
   0  -3  -5   98.56    7.17
   0  -3  -5   88.51    6.92
   0  -3  -5  102.94    7.68
   0  -3   5   84.97    7.09
   0  -3   5   87.00    5.57
   0  -3   5   66.15    5.99
   0  -3   5   97.37    7.09
   0  -3   5   95.69    6.33
   0   3  -5   79.91    5.40
   0   3  -5   83.45    6.83
   0   3  -5   93.07    6.58
   0   3  -5   92.23    7.17
   0   3  -5   84.38    5.91
   0   3   5   90.37    7.85
   0   3   5   85.14    5.74
   0   3   5   94.84    6.67
   0   3   5   96.45    6.67
   0  -3  -6   83.11    6.67
   0  -3  -6   86.07    7.34
   0  -3   6   69.44    7.26
   0  -3   6   68.26    6.41
   0  -3   6   67.76    6.83
   0  -3   6   72.31    5.40
   0   3  -6   67.93    6.50
   0   3  -6   73.66    7.09
   0   3  -6   76.11    5.40
   0   3   6   67.25    7.68
   0   3   6   71.47    5.65
   0   3   6   67.84    6.75
   0   3   6   67.93    5.74
   0  -3  -7  100.67    7.17
   0  -3  -7   92.06    6.67
   0  -3  -7  132.90    8.94
   0  -3   7   86.66    7.34
   0  -3   7   98.98    7.68
   0   3  -7   93.49    6.58
   0   3  -7  107.50    8.02
   0   3   7   90.03    8.27
   0   3   7   85.39    6.16
   0   3   7   73.24    7.17
   0   3   7   82.19    5.48
   0  -3   8  112.31    6.58
   0  -3   8  144.80   12.07
   0   3  -8  203.52    9.28
   0   3   8   97.96    7.34
   0  -4   0 1340.88   10.13
   0   4   0  986.48    7.43
   0  -4  -2 3716.84   19.07
   0  -4   2 3381.60   24.47
   0  -4  -3  965.73   14.68
   0  -4  -3 1061.08   12.15
   0  -4   3  998.47   11.90
   0   4  -3  365.87    9.53
   0   4  -3  890.12    5.15
   0   4  -3 1376.49   16.45
   0   4   3 1036.01   15.19
   0   4   3 1180.14   15.78
   0  -4  -4 1794.08   23.20
   0  -4  -4 1838.63   20.67
   0  -4  -4 2189.91   28.86
   0  -4   4 1801.25   27.76
   0  -4   4 1803.53   20.25
   0  -4   4 1643.55   18.73
   0  -4   4 1964.95   26.83
   0  -4   4 1865.38   21.85
   0   4  -4 1727.25   20.84
   0   4  -4 1710.88   25.40
   0   4  -4 2167.80   24.05
   0   4  -4 1775.10   25.90
   0   4  -4 1772.14   22.45
   0   4   4 1798.22   22.02
   0   4   4 1969.93   24.47
   0   4   4 1847.75   23.96
   0  -4  -5  186.06   10.97
   0  -4  -5  227.74    9.79
   0  -4  -5  195.59    9.53
   0  -4  -5  253.56   11.31
   0  -4   5  209.85   10.63
   0  -4   5  191.20    7.85
   0  -4   5  175.43    8.27
   0  -4   5  232.72   10.80
   0  -4   5  202.09    8.18
   0   4  -5  196.44    7.85
   0   4  -5  211.96   10.04
   0   4  -5  234.58    9.70
   0   4  -5  223.44   10.55
   0   4  -5  209.85    8.61
   0   4   5  180.40   10.88
   0   4   5  234.58    9.20
   0   4   5  213.99    9.45
   0   4   5  219.30    9.53
   0  -4  -6  574.37   16.12
   0  -4  -6  687.19   16.12
   0  -4  -6  498.68   14.51
   0  -4  -6  840.68   22.02
   0  -4   6  606.35   19.07
   0  -4   6  679.43   19.91
   0  -4   6  541.46   11.73
   0   4  -6  667.19   18.39
   0   4  -6  690.23   19.91
   0   4  -6  664.66   13.16
   0   4   6  558.34   18.65
   0   4   6  608.63   15.27
   0   4   6  610.32   17.30
   0   4   6  689.72   16.79
   0  -4  -7  164.03    8.69
   0  -4  -7  217.28   15.02
   0  -4   7  123.11    8.69
   0  -4   7  131.04    8.78
   0   4  -7  137.20    7.68
   0   4  -7  159.31   13.50
   0   4   7  120.83    9.53
   0   4   7  130.79    7.09
   0   4   7  137.54   12.49
   0   4   7  121.34    9.03
   0   4   7  121.84    6.50
   0  -4   8  593.70   14.18
   0   4  -8  713.77    9.96
   0   4  -8  891.56   17.38
   0   4   8  452.61   13.75
   0  -5   0    0.34    0.42
   0   5   0    0.00    0.25
   0   5   0    0.76    0.51
   0  -5  -1 2064.94   15.86
   0  -5  -1 2551.90   15.36
   0  -5   1 2116.50    9.96
   0  -5   1 1926.05    5.65
   0   5  -1 1647.43    8.94
   0  -5  -2 1692.49   17.30
   0  -5  -2 1891.12   14.43
   0  -5   2 1508.46   10.72
   0  -5   2 1838.55   18.48
   0   5  -2 2246.36   18.99
   0  -5  -3 1495.97   19.07
   0  -5  -3 1697.55   15.69
   0  -5   3 1364.34   13.25
   0  -5   3 1635.53   21.01
   0   5  -3 1842.18   20.00
   0   5  -3  588.89   13.16
   0   5   3 1599.67   18.14
   0  -5  -4  120.58    6.41
   0  -5   4  125.89    7.85
   0  -5   4  119.82    5.74
   0  -5   4  107.84    4.73
   0  -5   4  134.59    7.17
   0  -5   4  113.91    6.41
   0   5  -4  118.81    5.99
   0   5  -4  109.10    7.68
   0   5  -4  149.44    6.75
   0   5  -4  127.33    7.51
   0   5   4  135.60    6.58
   0   5   4  125.05    7.09
   0  -5  -5   98.47    6.75
   0  -5  -5  103.37    7.34
   0  -5  -5   75.18    6.75
   0  -5  -5  128.43    8.52
   0  -5   5   95.26    7.68
   0  -5   5   96.19    6.33
   0  -5   5  107.25    7.51
   0  -5   5   93.66    5.82
   0   5  -5   93.49    5.91
   0   5  -5  109.95    7.85
   0   5  -5  113.91    7.59
   0   5  -5   91.38    7.09
   0   5  -5  102.02    6.50
   0   5   5   86.07    9.03
   0   5   5  107.67    6.33
   0   5   5  106.99    6.83
   0   5   5   93.58    6.75
   0  -5  -6  100.16    7.09
   0  -5  -6   84.13    6.75
   0  -5  -6  121.59    8.78
   0  -5   6  114.17    8.69
   0  -5   6  101.34    8.18
   0  -5   6   85.98    5.74
   0   5  -6   89.95    7.43
   0   5  -6  108.51    7.93
   0   5  -6  108.51    8.18
   0   5  -6   96.70    5.99
   0   5   6   81.43    8.35
   0   5   6   90.79    6.33
   0   5   6  109.95    8.02
   0   5   6   92.31    6.75
   0  -5  -7  436.07   12.91
   0  -5   7  290.52   12.49
   0  -5   7  356.17   14.01
   0   5  -7  362.16   12.40
   0   5  -7  455.57   23.29
   0   5   7  280.48   13.08
   0   5   7  305.12    9.87
   0   5   7  366.88   18.56
   0   5   7  291.87   12.07
   0   5   7  316.42   10.21
   0  -5   8   60.33    4.81
   0   5  -8   75.94    4.22
   0   5  -8   84.13    5.65
   0   5   8   62.44    4.64
   0  -6   0 1261.98   10.72
   0  -6   0 1541.62   13.67
   0   6   0 1389.48   12.57
   0  -6  -3 1133.14   17.30
   0  -6  -3 1279.53   14.26
   0  -6  -3  448.98   11.90
   0  -6   3 1003.61   10.80
   0  -6   3 1193.05   18.31
   0   6  -3 1539.85   19.24
   0   6  -3 1022.85   17.64
   0   6   3 1106.98   15.27
   0   6   3 1214.98   15.53
   0  -6  -4 1545.67   23.20
   0  -6  -4 1457.83   24.13
   0  -6  -4 1920.74   27.85
   0  -6   4 1480.11   17.55
   0  -6   4 1626.59   25.15
   0  -6   4 1466.35   19.07
   0   6  -4 1615.03   32.74
   0   6  -4 1387.03   25.65
   0   6  -4 1818.47   23.88
   0   6  -4 1368.05   23.54
   0   6  -4 1381.55   21.26
   0   6   4 1534.87   20.93
   0   6   4 1527.19   20.93
   0   6   4 1468.46   22.53
   0  -6  -5 1070.78   21.52
   0  -6  -5 1296.66   21.18
   0  -6  -5 1025.72   21.60
   0  -6  -5 1576.55   28.44
   0  -6   5 1154.31   27.42
   0  -6   5 1264.26   25.31
   0  -6   5 1190.94   16.88
   0   6  -5 1130.27   19.07
   0   6  -5 1161.91   24.30
   0   6   5  988.00   24.39
   0   6   5 1195.58   20.84
   0   6   5 1185.87   21.35
   0  -6  -6  337.01   12.83
   0  -6  -6  259.55   12.24
   0  -6  -6  321.57   10.72
   0  -6  -6  253.65   10.97
   0  -6  -6  408.06   15.53
   0  -6   6  309.17   13.59
   0  -6   6  322.16   13.92
   0   6  -6  269.17    9.70
   0   6  -6  297.44   12.66
   0   6  -6  316.68   13.75
   0   6  -6  290.10    9.70
   0   6   6  212.05   12.49
   0   6   6  321.82   11.31
   0   6   6  293.39   11.98
   0   6   6  271.28   10.88
   0  -6  -7  663.65   20.67
   0  -6   7  472.36   15.69
   0  -6   7  493.79   16.20
   0   6  -7  529.90   15.02
   0   6  -7  577.83   17.30
   0   6   7  400.64   15.27
   0   6   7  511.43   12.57
   0   6   7  484.17   12.57
   0  -6   8   93.32    5.65
   0   6  -8  120.58    4.98
   0   6  -8  137.79    6.92
   0   6   8  113.49    5.91
   0  -7   0    2.53    0.76
   0  -7   0    0.84    0.76
   0   7   0    0.00    0.42
   0   7   0    4.13    1.01
   0  -7  -1   56.20    3.12
   0  -7  -1   70.12    3.12
   0  -7   1   63.62    2.11
   0  -7   1   52.40    1.69
   0   7  -1   47.08    1.86
   0   7  -1   72.14    3.46
   0   7   1   58.48    3.21
   0   7   1   47.42    2.45
   0  -7  -2 1471.50   17.80
   0  -7  -2 1823.62   16.45
   0  -7   2 1257.93    9.20
   0  -7   2 1662.11   18.31
   0   7  -2 1918.29   19.74
   0   7   2 1243.42   12.91
   0  -7  -3   49.62    3.88
   0  -7  -3   68.26    3.88
   0  -7  -3   60.58    4.89
   0  -7   3   51.39    2.45
   0  -7   3   64.21    4.47
   0   7  -3   46.32    3.54
   0   7  -3   69.19    4.39
   0   7  -3   49.53    4.64
   0   7   3   53.33    3.97
   0   7   3   78.05    4.30
   0  -7  -4 5737.32   46.32
   0  -7  -4 7026.72   54.17
   0  -7   4 5398.36   48.60
   0  -7   4 4887.11   25.99
   0  -7   4 5836.38   48.35
   0   7  -4 5077.80   38.31
   0   7  -4 5327.74   46.75
   0   7  -4 6378.60   46.75
   0   7  -4 4865.42   44.89
   0   7  -4 4813.19   39.15
   0   7   4 5754.70   41.18
   0   7   4 5702.97   39.74
   0  -7  -5  203.69   10.21
   0  -7  -5  156.36    8.61
   0  -7  -5  203.27    9.20
   0  -7  -5  153.91    8.86
   0  -7  -5  231.88   11.14
   0  -7   5  168.08    9.79
   0  -7   5  204.28   10.46
   0  -7   5  158.38    7.17
   0   7  -5  163.95    7.68
   0   7  -5  173.82    9.53
   0   7  -5  197.03   10.55
   0   7  -5  169.52    9.53
   0   7  -5  176.02    8.35
   0   7   5  174.67    8.27
   0   7   5  171.54    9.11
   0   7   5  186.23    9.03
   0  -7  -6  563.15   16.20
   0  -7  -6  405.87   14.94
   0  -7  -6  352.96   12.83
   0  -7  -6  629.98   19.32
   0  -7   6  413.12   15.69
   0   7  -6  386.37   11.05
   0   7  -6  461.30   15.69
   0   7  -6  435.32   15.86
   0   7  -6  421.56   11.64
   0   7   6  330.43   15.53
   0   7   6  431.26   13.25
   0   7   6  436.24   13.59
   0  -7  -7   36.71    4.30
   0  -7   7   28.18    4.39
   0  -7   7   23.63    4.22
   0   7  -7   23.71    3.80
   0   7  -7   42.78    6.16
   0   7   7   33.84    4.22
   0   7   7   21.43    3.80
   0   7   7   31.98    3.97
   0  -7   8   52.48    4.13
   0   7  -8   54.42    3.63
   0   7  -8   61.51    4.98
   0   7   8   54.51    3.97
   0  -8   0    5.32    1.01
   0  -8   0    7.59    1.69
   0   8   0    5.91    1.18
   0   8   0    7.43    1.35
   0  -8  -1 3521.93   24.89
   0  -8  -1 4042.72   25.82
   0  -8   1 2871.61   13.67
   0   8  -1 2528.78   14.43
   0   8   1 3025.35   21.18
   0  -8  -2    0.84    1.01
   0  -8  -2    1.27    1.18
   0  -8   2    1.86    0.51
   0  -8   2    1.18    1.18
   0   8  -2    2.53    1.43
   0   8  -2    1.27    0.93
   0   8   2    1.60    0.76
   0  -8  -3 2001.40   24.89
   0  -8  -3 2431.49   23.46
   0  -8  -3 2614.76   29.70
   0  -8   3 1844.37   11.81
   0  -8   3 2207.21   25.82
   0   8  -3 1685.23   20.08
   0   8  -3 2414.10   26.50
   0   8  -3 1627.43   23.37
   0   8   3 1994.82   21.43
   0  -8  -4 1089.43   24.30
   0  -8  -4  963.70   19.66
   0  -8  -4  872.32   19.58
   0  -8  -4 1219.20   23.04
   0  -8  -4 1224.35   22.02
   0  -8   4  940.75   20.50
   0  -8   4 1079.72   21.09
   0   8  -4  863.88   16.12
   0   8  -4  894.59   19.58
   0   8  -4 1169.59   20.93
   0   8  -4  880.25   19.58
   0   8  -4  876.96   17.21
   0   8   4  965.22   17.13
   0   8   4  973.32   16.12
   0   8   4  957.79   18.48
   0  -8  -5  423.42   14.43
   0  -8  -5  434.72   13.75
   0  -8  -5  364.44   13.59
   0  -8  -5  574.46   17.64
   0  -8  -5  435.82   13.84
   0  -8   5  431.10   15.53
   0  -8   5  456.58   15.53
   0   8  -5  398.53   11.90
   0   8  -5  403.59   14.60
   0   8  -5  493.12   16.54
   0   8  -5  417.93   15.02
   0   8  -5  399.03   12.49
   0   8   5  447.89   13.16
   0   8   5  438.77   14.34
   0   8   5  389.92   12.91
   0  -8  -6  496.91   15.27
   0  -8  -6  364.01   14.51
   0  -8  -6  334.73   12.83
   0  -8   6  367.14   14.77
   0  -8   6  446.88   16.37
   0   8  -6  356.17   10.80
   0   8  -6  359.71   13.92
   0   8  -6  406.79   15.44
   0   8  -6  379.12   11.14
   0   8   6  408.90   12.99
   0   8   6  360.81   14.26
   0   8   6  369.41   12.66
   0  -8  -7 1195.83   18.73
   0  -8   7  884.89   20.93
   0  -8   7  929.78   21.60
   0   8  -7  933.66   19.66
   0   8  -7 1029.52   22.28
   0   8   7  910.29   16.71
   0   8   7  818.15   19.24
   0   8   7  807.01   15.95
   0  -8   8   40.08    3.80
   0   8  -8   43.96    3.38
   0   8   8   50.80    3.88
   0  -9   0   -0.34    0.51
   0  -9   0    0.51    1.18
   0   9   0    0.42    0.68
   0   9   0   -0.93    0.93
   0  -9  -1 1299.11   15.95
   0  -9  -1 1561.11   17.47
   0  -9   1 1043.78   13.84
   0   9  -1  935.18    9.45
   0   9  -1 1555.20   18.06
   0   9   1 1176.42   15.86
   0   9   1 1236.08   14.60
   0  -9  -2 3716.51   30.97
   0  -9  -2 4258.22   29.45
   0  -9   2 3374.01   14.18
   0  -9   2 4143.30   30.29
   0   9  -2 3177.99   25.06
   0   9  -2 4127.35   32.49
   0   9   2 2834.99   22.36
   0  -9  -3   68.94    4.89
   0  -9  -3   68.60    5.15
   0  -9   3   68.01    4.89
   0   9  -3   69.95    4.98
   0   9   3   56.03    4.22
   0  -9  -4   19.66    3.80
   0  -9  -4   16.79    3.38
   0  -9  -4   15.19    3.63
   0  -9  -4   19.83    3.71
   0  -9   4   12.15    3.21
   0  -9   4   19.07    3.80
   0   9  -4   12.99    2.70
   0   9  -4   12.99    3.21
   0   9  -4   28.44    4.64
   0   9  -4   10.46    2.87
   0   9  -4   14.60    3.29
   0   9   4   11.98    2.62
   0   9   4   16.20    3.63
   0  -9  -5 1036.18   22.11
   0  -9  -5  728.20   19.24
   0  -9  -5  743.13   19.66
   0  -9  -5  861.35   19.07
   0  -9   5  780.51   20.76
   0  -9   5  893.83   21.85
   0   9  -5  747.35   16.45
   0   9  -5  768.19   20.08
   0   9  -5  732.58   20.50
   0   9  -5  757.48   17.04
   0   9   5  809.79   18.99
   0   9   5  835.44   18.82
   0  -9  -6   18.06    3.80
   0  -9  -6    2.28    3.88
   0  -9  -6    4.64    3.12
   0  -9   6    2.28    2.45
   0   9  -6    6.92    3.04
   0   9  -6    8.44    3.29
   0   9   6    5.23    2.36
   0   9   6    3.46    2.45
   0  -9   7   58.31    5.48
   0  -9   7   65.14    6.41
   0   9  -7   62.27    5.65
   0   9  -7   65.14    6.16
   0   9   7   68.60    5.15
   0   9   7   54.17    6.24
   0   9   7   54.34    4.64
   0 -10   0 4933.68   28.18
   0  10   0 4392.81   27.17
   0 -10  -1  112.06    4.98
   0 -10   1   99.99    3.12
   0 -10   1  116.28    4.73
   0  10  -1   77.71    3.04
   0  10  -1  134.67    5.74
   0  10   1  101.85    4.56
   0 -10  -2  110.45    5.65
   0 -10   2  104.29    5.15
   0  10  -2   83.03    4.64
   0  10  -2  134.33    6.24
   0  10   2  104.38    4.98
   0  10   2   76.70    3.97
   0 -10  -3 1091.62   19.83
   0 -10  -3 1025.64   20.59
   0 -10   3 1047.32   19.83
   0 -10   3  830.04   18.31
   0 -10   3 1101.75   18.90
   0  10  -3  868.61   28.69
   0  10  -3 1342.40   21.77
   0  10  -3  904.04   18.73
   0  10   3 1113.73   16.88
   0 -10  -4  105.31    7.59
   0 -10  -4   81.26    6.24
   0 -10  -4   89.61    6.83
   0 -10  -4   99.15    7.34
   0 -10   4   88.51    6.75
   0 -10   4   91.21    6.50
   0  10  -4   78.14    5.32
   0  10  -4   76.95    6.75
   0  10  -4  109.02    7.51
   0  10  -4   78.98    6.58
   0  10  -4   73.83    5.99
   0  10   4   90.20    5.74
   0  10   4   82.61    6.50
   0 -10  -5 1896.60   29.87
   0 -10  -5 1556.13   28.94
   0 -10  -5 1369.82   26.92
   0 -10  -5 1702.28   26.83
   0 -10   5 1443.74   28.27
   0 -10   5 1534.53   28.69
   0  10  -5 1257.93   27.68
   0  10  -5 1363.83   26.83
   0  10  -5 1386.44   27.76
   0  10  -5 1309.24   22.70
   0  10   5 1589.88   25.15
   0  10   5 1383.91   24.39
   0 -10  -6  167.49    8.94
   0 -10  -6  135.35   10.04
   0 -10  -6  124.38    8.02
   0 -10   6  144.96    9.03
   0 -10   6  156.61    9.96
   0  10  -6  139.90    7.43
   0  10  -6  135.18    8.78
   0  10  -6  142.43    9.53
   0  10  -6  137.88    7.17
   0  10   6  149.94    8.18
   0  10   6  159.65    9.87
   0  10   6  154.33    8.35
   0 -10   7  223.10    9.96
   0 -10   7  241.58   11.14
   0  10  -7  229.26    9.79
   0  10  -7  246.47   10.80
   0  10   7  214.75    8.02
   0  10   7  237.70   10.13
   0  10   7  236.69   10.55
   0  10   7  228.58    8.35
   0 -11   0    0.51    0.84
   0  11   0   -0.25    0.68
   0  11   0   -0.17    1.10
   0 -11  -1   86.07    4.64
   0 -11  -1  110.54    6.41
   0 -11   1   77.54    2.95
   0 -11   1   84.80    4.13
   0  11  -1   79.40    6.92
   0  11  -1   71.64    3.21
   0  11  -1  112.14    5.57
   0  11   1   84.55    4.39
   0  11   1   78.56    4.39
   0 -11  -2 1139.89   18.65
   0  11  -2  907.76   14.43
   0  11  -2 1260.72   20.00
   0  11   2 1107.48   15.61
   0  11   2  798.57   13.42
   0 -11  -3    2.87    2.28
   0 -11  -3    2.95    1.43
   0 -11  -3   14.18    3.29
   0 -11  -3    2.87    2.36
   0 -11   3    7.43    2.53
   0 -11   3    2.95    3.04
   0 -11   3    1.77    1.69
   0  11  -3    4.13    1.94
   0  11  -3    4.30    2.95
   0  11  -3    5.48    2.36
   0  11  -3    5.06    2.78
   0  11   3    6.75    2.03
   0 -11  -4  289.25   11.64
   0 -11  -4  226.64   10.55
   0 -11  -4  208.67   10.38
   0 -11  -4  270.27   11.22
   0 -11   4  234.24   10.72
   0 -11   4  273.31   11.22
   0  11  -4  199.39    8.52
   0  11  -4  202.68   10.46
   0  11  -4  287.40   11.98
   0  11  -4  188.17    9.70
   0  11  -4  193.31    8.86
   0  11   4  218.88    8.78
   0  11   4  211.03    9.62
   0 -11  -5  107.50    7.93
   0 -11  -5   75.10    7.00
   0 -11  -5   70.63    6.58
   0 -11  -5   87.67    6.92
   0 -11   5   73.33    6.83
   0 -11   5   76.11    7.00
   0  11  -5   72.40    5.74
   0  11  -5   61.09    6.50
   0  11  -5   75.01    7.09
   0  11  -5   74.00    6.08
   0  11   5   68.43    5.65
   0  11   5   74.68    6.41
   0 -11  -6  139.73    8.18
   0 -11  -6   92.40    7.09
   0 -11   6  112.06    8.02
   0 -11   6  105.39    8.18
   0  11  -6  103.96    6.58
   0  11  -6  105.90    8.10
   0  11  -6  118.55    8.78
   0  11  -6  107.33    6.41
   0  11   6  109.02    7.09
   0  11   6  128.34    9.03
   0  11   6  111.97    7.26
   0 -11   7    5.65    2.19
   0 -11   7    5.82    3.04
   0  11  -7    6.67    2.11
   0  11  -7    8.69    2.28
   0  11   7    5.48    2.03
   0  11   7    4.13    2.19
   0  11   7   10.80    3.21
   0  11   7    2.19    2.87
   0  11   7    7.85    2.19
   0 -12   0  455.57    9.53
   0 -12   0  603.23   13.33
   0  12   0  379.20    9.37
   0  12   0  490.92   11.48
   0  12   0  412.03    9.20
   0 -12  -1 1414.96   19.24
   0 -12   1 1465.00   13.33
   0 -12   1 1699.07   23.29
   0 -12   1 1315.73   14.77
   0  12  -1 1060.48   12.57
   0  12  -1 1708.10   22.61
   0  12  -1 1058.29   12.99
   0  12   1 1285.86   16.12
   0  12   1 1333.45   18.48
   0 -12  -2 1236.75   20.25
   0 -12  -2 1595.03   23.29
   0 -12   2 1044.03   21.77
   0  12  -2  998.63   15.69
   0  12  -2 1489.47   22.87
   0  12   2 1117.19   16.03
   0  12   2  956.95   15.61
   0 -12  -3    1.60    2.95
   0 -12  -3    6.67    2.36
   0 -12  -3    6.92    2.70
   0 -12  -3   12.40    3.88
   0 -12  -3   11.48    3.21
   0 -12   3    9.53    2.62
   0 -12   3    6.83    2.70
   0 -12   3    9.28    2.45
   0  12  -3    6.08    2.28
   0  12  -3    9.28    2.95
   0  12  -3    8.61    3.04
   0  12  -3    6.58    2.95
   0  12   3    8.27    2.19
   0  12   3    3.12    3.46
   0 -12  -4  199.30   10.21
   0 -12  -4  154.75    9.03
   0 -12  -4  179.05   13.92
   0 -12  -4  179.22    9.70
   0 -12   4  149.61    9.03
   0 -12   4  175.09    8.86
   0  12  -4  133.91    7.17
   0  12  -4  155.60   14.34
   0  12  -4  170.19   10.21
   0  12  -4  126.49    8.27
   0  12   4  156.78    7.68
   0  12   4  150.62    8.44
   0 -12  -5 1772.73   29.03
   0 -12  -5 1441.97   37.13
   0 -12  -5 1192.79   25.82
   0 -12  -5 1445.85   25.31
   0 -12   5 1281.81   26.66
   0 -12   5 1439.18   27.85
   0  12  -5 1115.08   20.84
   0  12  -5 1248.48   25.90
   0  12  -5 1198.53   26.24
   0  12  -5 1127.74   21.60
   0  12   5 1421.63   24.13
   0  12   5 1337.08   27.76
   0  12   5 1384.50   24.64
   0 -12  -6 1605.92   25.48
   0 -12  -6 1100.48   25.57
   0 -12  -6 1025.55   22.36
   0 -12   6 1232.62   25.48
   0 -12   6 1264.60   25.99
   0  12  -6 1178.95   24.47
   0  12  -6 1219.88   25.90
   0  12  -6 1127.06   19.15
   0  12   6 1339.19   22.78
   0  12   6 1285.10   26.58
   0  12   6 1264.60   22.70
   0 -12  -7 1798.64   22.19
   0 -12   7 1286.28   22.53
   0 -12   7 1416.40   24.39
   0  12  -7 1311.68   24.81
   0  12  -7 1509.72   24.47
   0  12   7 1409.65   19.07
   0  12   7 1596.38   24.81
   0  12   7 1419.60   22.70
   0  12   7 1376.23   23.71
   0  12   7 1344.76   25.40
   0 -13   0    0.51    0.93
   0 -13   0    0.84    1.43
   0  13   0    3.38    1.77
   0  13   0   16.20    2.53
   0  13   0    0.59    1.35
   0 -13  -1  165.22    6.92
   0 -13  -1  215.08    8.35
   0 -13   1  156.52    4.73
   0 -13   1  215.51    8.69
   0  13  -1  140.15    5.99
   0  13  -1  126.91    4.98
   0  13  -1  200.82    8.27
   0  13  -1  109.61    5.32
   0  13   1  172.39    6.50
   0  13   1  163.11    6.83
   0  13   1  162.09    6.92
   0 -13  -2 1238.86   19.24
   0 -13  -2 1361.97   23.37
   0 -13  -2 1088.25   19.83
   0 -13  -2 1044.62   20.76
   0 -13  -2 1382.65   20.76
   0 -13  -2 1283.33   23.04
   0 -13   2 1093.81   19.41
   0 -13   2  861.35   19.83
   0 -13   2 1038.88   17.72
   0  13  -2  889.53   15.44
   0  13  -2 1210.01   21.69
   0  13   2  999.82   15.69
   0  13   2  858.31   15.61
   0  13   2 1098.88   19.66
   0 -13  -3  998.72   21.01
   0 -13  -3  838.73   19.41
   0 -13  -3  772.83   19.66
   0 -13  -3  958.30   17.55
   0 -13  -3  930.03   20.59
   0 -13   3  812.24   18.31
   0 -13   3  649.22   17.72
   0 -13   3  839.58   17.30
   0  13  -3  644.24   14.51
   0  13  -3  678.58   17.47
   0  13  -3  989.61   21.52
   0  13  -3  655.29   15.69
   0  13   3  751.40   15.10
   0 -13  -4  231.62   16.20
   0 -13  -4  203.36   10.55
   0 -13  -4  189.94   10.38
   0 -13  -4  235.67   11.22
   0 -13   4  203.10   10.29
   0 -13   4  215.08   10.04
   0  13  -4  170.19    8.18
   0  13  -4  176.44    9.87
   0  13  -4  166.57    9.79
   0  13  -4  156.19    8.44
   0  13   4  215.42    9.03
   0  13   4  203.44   10.04
   0 -13  -5 1139.80   23.29
   0 -13  -5  859.66   22.78
   0 -13  -5  811.40   21.43
   0 -13  -5  991.80   21.18
   0 -13   5  912.90   22.28
   0 -13   5  908.77   21.94
   0  13  -5  777.64   17.55
   0  13  -5  842.70   21.43
   0  13  -5  789.54   21.43
   0  13  -5  804.31   18.31
   0  13   5  890.54   19.24
   0  13   5  904.47   23.12
   0  13   5  878.14   19.66
   0 -13  -6  579.52   14.94
   0 -13  -6  340.39   12.74
   0 -13   6  406.46   14.34
   0 -13   6  441.05   15.10
   0  13  -6  375.15   10.97
   0  13  -6  407.05   14.26
   0  13  -6  373.72   17.13
   0  13  -6  378.95   11.14
   0  13   6  457.00   17.97
   0  13   6  391.10   13.67
   0  13   6  469.74   16.12
   0  13   6  469.66   13.67
   0 -13  -7  229.09    7.17
   0 -13   7  184.88    8.27
   0 -13   7  173.99    9.11
   0  13  -7  203.95    8.35
   0  13  -7  203.78    8.94
   0  13   7  190.11    7.93
   0  13   7  202.17   12.49
   0  13   7  202.34    8.44
   0  13   7  152.81   11.31
   0  13   7  193.15    7.09
   0 -14   0 1009.27   20.00
   0 -14   0  880.08   14.60
   0 -14   0 1112.46   19.74
   0 -14   0 1082.00   22.95
   0  14   0  805.15   13.59
   0  14   0  766.34   14.60
   0  14   0 1005.81   18.56
   0  14   0  759.16   13.59
   0 -14  -1   51.81    5.32
   0 -14  -1   55.27    4.39
   0 -14  -1   62.53    4.98
   0 -14  -1   57.29    5.65
   0 -14   1   59.83    4.81
   0 -14   1   52.40    5.15
   0 -14   1   46.66    3.12
   0  14  -1   50.63    4.13
   0  14  -1   30.29    3.54
   0  14  -1   58.48    5.15
   0  14   1   54.68    4.22
   0  14   1   50.21    4.30
   0  14   1   54.68    4.39
   0 -14  -2  654.62   14.18
   0 -14  -2  753.34   17.89
   0 -14  -2  584.33   15.10
   0 -14  -2  556.40   15.61
   0 -14  -2  760.09   16.03
   0 -14  -2  706.60   17.72
   0 -14   2  626.27   15.02
   0 -14   2  502.82   15.61
   0 -14   2  393.46   13.67
   0 -14   2  575.30   12.40
   0  14  -2  522.40   12.32
   0  14  -2  507.04   14.68
   0  14  -2  737.56   17.89
   0  14  -2  522.65   13.84
   0  14   2  557.75   12.32
   0  14   2  451.26   12.07
   0  14   2  622.05   15.36
   0 -14  -3    2.62    2.03
   0 -14  -3    0.17    2.28
   0 -14  -3    1.18    1.77
   0 -14  -3    0.17    1.77
   0 -14  -3   -2.45    3.21
   0 -14  -3    1.52    2.03
   0 -14   3   -0.93    1.77
   0 -14   3   -3.71    2.03
   0 -14   3    0.17    1.86
   0  14  -3    0.59    1.43
   0  14  -3   -0.25    2.53
   0  14  -3    4.47    2.62
   0  14  -3    2.11    2.45
   0  14   3    3.71    1.69
   0  14   3    1.18    3.04
   0  14   3   -0.34    1.60
   0  14   3   -2.70    3.04
   0 -14  -4    1.10    2.28
   0 -14  -4   12.32    3.71
   0 -14  -4   -1.10    1.86
   0 -14  -4    2.45    2.62
   0 -14   4    0.00    1.69
   0 -14   4    1.52    1.94
   0  14  -4   -2.36    2.11
   0  14  -4   -1.18    2.19
   0  14   4    1.27    2.11
   0  14   4    1.01    2.78
   0  14   4    1.69    1.86
   0  14   4    4.64    2.87
   0 -14  -5    3.46    2.28
   0 -14  -5    1.35    2.70
   0 -14  -5   -0.25    1.69
   0 -14  -5    2.36    2.03
   0 -14   5   -0.42    1.77
   0 -14   5    0.42    2.36
   0  14  -5   -0.17    1.86
   0  14  -5    1.77    2.11
   0  14  -5   -0.08    1.94
   0  14  -5    2.78    2.28
   0  14   5    0.51    1.77
   0  14   5    2.36    2.36
   0  14   5    1.69    2.36
   0  14   5    1.18    2.19
   0 -14  -6 1841.59   25.31
   0 -14  -6 1711.98   30.63
   0 -14  -6 1297.68   24.55
   0 -14   6 1428.55   25.99
   0 -14   6 1445.76   26.16
   0  14  -6 1262.07   19.24
   0  14  -6 1453.44   26.24
   0  14  -6 1361.13   26.24
   0  14  -6 1358.60   20.42
   0  14   6 1522.72   23.54
   0  14   6 1396.91   25.06
   0  14   6 1523.65   28.18
   0  14   6 1333.54   22.36
   0 -14  -7    1.27    1.01
   0 -14   7    0.42    1.60
   0  14  -7    1.18    1.35
   0  14  -7   -1.27    1.77
   0  14   7   -0.34    1.60
   0  14   7    0.68    1.52
   0  14   7    1.60    1.60
   0  14   7    0.68    1.35
   0 -15   0   -0.17    1.52
   0 -15   0   -0.68    2.45
   0 -15   0    4.13    1.60
   0 -15   0   19.24    5.65
   0  15   0    0.51    1.52
   0  15   0    3.38    2.62
   0  15   0   -0.68    1.35
   0  15   0    1.27    1.77
   0 -15  -1 1955.75   23.96
   0 -15  -1 2086.12   29.87
   0 -15  -1 1740.50   24.30
   0 -15  -1 1588.62   25.23
   0 -15  -1 2173.88   28.18
   0 -15  -1 1897.62   28.86
   0 -15   1 1982.59   26.41
   0 -15   1 1704.05   27.42
   0 -15   1 1490.65   15.27
   0 -15   1 1550.31   25.65
   0  15  -1 1515.21   20.08
   0  15  -1 1914.07   28.35
   0  15   1 1604.40   20.25
   0  15   1 1716.62   24.22
   0  15   1 1631.48   25.40
   0  15   1 1601.27   22.87
   0 -15  -2  136.36    6.75
   0 -15  -2  165.47    9.11
   0 -15  -2  115.60    7.43
   0 -15  -2  140.75   11.48
   0 -15  -2  152.73    8.86
   0 -15   2  119.65    6.92
   0 -15   2   99.57    8.78
   0 -15   2   84.55    8.44
   0 -15   2  110.54    6.24
   0  15  -2   98.47    5.82
   0  15  -2   99.06    7.68
   0  15  -2  130.70    8.18
   0  15  -2   96.19    7.09
   0  15   2  109.52    5.91
   0  15   2  102.18    8.61
   0  15   2   95.94    6.24
   0  15   2  113.74    6.83
   0  15   2  118.13    8.78
   0 -15  -3 2682.60   30.97
   0 -15  -3 2984.17   37.72
   0 -15  -3 2286.02   34.01
   0 -15  -3 2791.62   30.88
   0 -15  -3 2737.62   37.38
   0  15  -3 1861.16   25.82
   0  15  -3 1926.73   30.29
   0  15  -3 2555.95   38.14
   0  15  -3 1896.94   27.42
   0  15   3 2145.10   26.92
   0  15   3 2054.06   30.46
   0  15   3 2488.86   34.68
   0  15   3 2180.79   29.20
   0 -15  -4    9.53    2.36
   0 -15  -4    7.93    2.87
   0 -15  -4    8.02    3.12
   0 -15  -4   15.10    3.71
   0 -15  -4    9.79    3.21
   0 -15   4    6.67    2.28
   0 -15   4    6.33    2.78
   0  15  -4   10.13    2.62
   0  15  -4    4.73    2.95
   0  15  -4    4.39    2.62
   0  15  -4    1.86    2.62
   0  15   4    9.20    2.53
   0  15   4    6.67    3.29
   0  15   4   12.57    3.54
   0  15   4   13.84    3.71
   0 -15  -5  558.85   14.85
   0 -15  -5  573.28   16.12
   0 -15  -5  434.81   16.62
   0 -15  -5  404.35   15.10
   0 -15  -5  465.78   14.60
   0 -15   5  433.04   15.02
   0 -15   5  432.61   14.94
   0  15  -5  386.21   12.49
   0  15  -5  406.37   14.94
   0  15  -5  383.59   15.02
   0  15  -5  388.32   12.74
   0  15   5  457.59   13.84
   0  15   5  400.13   14.43
   0  15   5  460.46   16.45
   0  15   5  448.98   14.01
   0 -15  -6  147.75    6.83
   0 -15  -6  161.84    7.85
   0 -15  -6  106.74    7.26
   0 -15   6  114.84    7.34
   0 -15   6  108.26    7.93
   0  15  -6   97.71    5.99
   0  15  -6  108.43    7.43
   0  15  -6  108.60    7.59
   0  15  -6  101.42    5.91
   0  15   6  126.57    6.83
   0  15   6  111.97    7.26
   0  15   6   87.08    9.79
   0  15   6  114.59    6.75
   0 -15   7  172.98    6.83
   0  15  -7  195.76    7.34
   0  15  -7  178.29    7.34
   0  15   7  182.94    6.41
   0  15   7  179.48    7.68
   0  15   7  193.74    7.26
   0  15   7  192.05    6.24
   0 -16   0  298.11    9.70
   0 -16   0  285.46   11.56
   0 -16   0  227.57    8.18
   0 -16   0  302.75   11.22
   0 -16   0  278.20   11.39
   0  16   0  214.66    8.94
   0  16   0  258.79   10.72
   0  16   0  199.56    7.76
   0 -16  -1    5.23    2.03
   0 -16  -1    3.80    2.19
   0 -16  -1    4.13    1.94
   0 -16  -1   10.38    2.95
   0 -16  -1    8.94    2.87
   0 -16  -1    4.98    2.28
   0 -16   1    3.71    2.19
   0 -16   1    3.04    2.28
   0 -16   1    7.43    2.70
   0  16  -1    6.33    2.28
   0  16  -1    6.33    3.21
   0  16  -1    4.47    2.62
   0  16  -1    3.71    3.63
   0  16   1    0.25    1.77
   0  16   1    6.83    2.62
   0  16   1    3.21    2.03
   0 -16  -2  656.90   14.60
   0 -16  -2  729.63   18.65
   0 -16  -2  586.95   16.29
   0 -16  -2  559.10   16.45
   0 -16  -2  721.70   16.79
   0 -16  -2  669.30   18.31
   0 -16   2  615.97   15.44
   0 -16   2  515.98   17.04
   0 -16   2  426.20   14.43
   0  16  -2  510.84   13.16
   0  16  -2  478.69   15.02
   0  16  -2  663.65   19.66
   0  16  -2  487.46   13.92
   0  16   2  545.35   13.08
   0  16   2  516.66   15.69
   0  16   2  457.25   13.67
   0  16   2  530.92   15.10
   0  16   2  537.16   14.85
   0 -16  -3  144.96    7.43
   0 -16  -3  147.16    9.03
   0 -16  -3  129.10    8.52
   0 -16  -3  116.44    8.18
   0 -16  -3  153.32    9.03
   0 -16  -3  154.75    9.28
   0 -16   3  123.19    7.85
   0 -16   3   84.97    7.85
   0 -16   3  112.65    7.17
   0  16  -3  101.42    6.50
   0  16  -3   88.94    7.34
   0  16  -3  106.23    7.26
   0  16   3  129.61    6.92
   0  16   3  114.25    8.52
   0  16   3  128.68    8.27
   0 -16  -4   57.46    4.98
   0 -16  -4   49.19    6.08
   0 -16  -4   42.78    6.16
   0 -16  -4   32.99    5.48
   0 -16  -4   58.05    6.08
   0 -16   4   49.62    5.06
   0 -16   4   47.93    5.82
   0  16  -4   35.69    5.23
   0  16  -4   38.06    5.99
   0  16  -4   25.31    4.30
   0  16  -4   28.69    4.22
   0  16   4   46.83    4.73
   0  16   4   43.54    5.91
   0  16   4   45.06    5.40
   0  16   4   44.21    5.65
   0 -16  -5  853.50   17.38
   0 -16  -5  889.87   19.58
   0 -16  -5  599.77   18.23
   0 -16  -5  698.66   17.55
   0 -16   5  687.02   18.31
   0 -16   5  660.02   17.72
   0  16  -5  576.99   14.94
   0  16  -5  616.23   18.06
   0  16  -5  585.93   18.39
   0  16  -5  557.33   14.94
   0  16   5  686.34   16.62
   0  16   5  649.98   17.72
   0  16   5  654.20   19.49
   0  16   5  691.07   17.13
   0 -16  -6  363.59   12.07
   0 -16  -6  424.43   10.72
   0 -16  -6  316.68   11.64
   0 -16   6  350.85   11.81
   0 -16   6  345.28   12.40
   0  16  -6  318.70    9.37
   0  16  -6  351.44   12.32
   0  16  -6  341.06   12.49
   0  16  -6  327.48    9.45
   0  16   6  366.88   11.05
   0  16   6  380.13   13.33
   0  16   6  338.53   12.83
   0  16   6  367.73   11.14
   0 -17   0   -2.70    1.52
   0 -17   0    0.34    1.94
   0 -17   0    0.51    1.77
   0 -17   0   -5.65    3.46
   0 -17   0    0.59    2.11
   0  17   0    0.59    1.77
   0  17   0   -6.67    3.04
   0  17   0   -4.39    2.11
   0  17   0   -1.69    2.11
   0 -17  -1  609.05   13.75
   0 -17  -1  675.04   18.23
   0 -17  -1  548.30   15.61
   0 -17  -1  693.26   17.21
   0 -17  -1  620.02   17.55
   0 -17   1  611.25   14.60
   0 -17   1  541.30   16.88
   0 -17   1  509.32   15.53
   0  17  -1  503.92   12.66
   0  17  -1  483.33   14.94
   0  17  -1  618.33   18.06
   0  17  -1  502.06   14.43
   0  17   1  506.03   12.49
   0  17   1  522.40   14.43
   0  17   1  461.22   23.37
   0  17   1  518.94   15.53
   0  17   1  494.38   13.42
   0  17   1  560.70   23.37
   0 -17  -2  916.11   17.30
   0 -17  -2 1017.96   22.70
   0 -17  -2  814.35   19.74
   0 -17  -2  761.44   20.17
   0 -17  -2  984.54   20.00
   0 -17  -2  977.03   23.46
   0 -17   2  658.75   19.83
   0 -17   2  617.41   17.21
   0  17  -2  679.17   15.53
   0  17  -2  716.38   18.48
   0  17  -2  854.18   22.53
   0  17  -2  669.72   16.62
   0  17   2  783.38   16.12
   0  17   2  688.88   17.97
   0  17   2  623.90   16.96
   0  17   2  768.70   18.48
   0  17   2  741.44   17.38
   0 -17  -3 1876.35   25.65
   0 -17  -3 2208.22   33.67
   0 -17  -3 1749.95   31.22
   0 -17  -3 1567.35   29.53
   0 -17  -3 1970.35   26.92
   0 -17  -3 1885.21   32.15
   0 -17   3 1675.11   27.34
   0 -17   3 1326.96   27.51
   0 -17   3 1460.95   22.53
   0  17  -3 1332.27   25.31
   0  17  -3 1345.77   26.07
   0  17  -3 1299.79   23.54
   0  17   3 1478.76   26.50
   0  17   3 1531.49   28.18
   0  17   3 1492.09   24.98
   0 -17  -4  264.45    9.87
   0 -17  -4  293.22   12.24
   0 -17  -4  220.82   11.90
   0 -17  -4  207.15   10.97
   0 -17  -4  248.16   11.64
   0 -17   4  225.29   10.46
   0  17  -4  185.89    8.94
   0  17  -4  203.44   10.55
   0  17  -4  190.87   10.46
   0  17  -4  190.19    9.37
   0  17   4  216.52    9.53
   0  17   4  191.63   10.21
   0  17   4  234.32   10.46
   0 -17  -5  505.35   12.40
   0 -17  -5  552.18   15.36
   0 -17  -5  396.58   17.13
   0 -17  -5  370.93   14.18
   0 -17  -5  425.19   13.50
   0 -17   5  403.93   13.67
   0 -17   5  381.40   13.42
   0  17  -5  359.96   11.64
   0  17  -5  399.62   14.26
   0  17  -5  362.75   14.18
   0  17  -5  363.25   11.98
   0  17   5  430.51   12.99
   0  17   5  413.46   13.84
   0  17   5  440.80   15.61
   0  17   5  424.18   13.16
   0 -17  -6    8.35    1.60
   0 -17  -6    4.89    2.19
   0 -17   6    4.73    1.94
   0 -17   6    9.11    2.70
   0  17  -6    5.32    2.62
   0  17  -6    6.24    2.28
   0  17  -6    5.57    1.94
   0  17   6    6.41    1.86
   0  17   6    7.00    2.19
   0  17   6    4.56    2.03
   0  17   6    3.71    2.36
   0 -18   0 1427.37   21.43
   0 -18   0 1476.65   27.51
   0 -18   0 1236.67   19.91
   0 -18   0 1087.91   21.09
   0 -18   0 1322.65   25.82
   0  18   0 1170.43   19.41
   0  18   0 1180.98   23.20
   0  18   0 1190.18   23.20
   0  18   0 1398.43   32.15
   0  18   0 1071.20   18.14
   0  18   0 1118.28   21.09
   0 -18  -1  681.45   14.68
   0 -18  -1  577.49   15.53
   0 -18  -1  547.62   16.03
   0 -18  -1  748.95   18.39
   0 -18  -1  612.60   18.90
   0 -18   1  630.65   14.85
   0 -18   1  624.58   20.34
   0 -18   1  526.78   16.45
   0  18  -1  536.40   13.50
   0  18  -1  545.43   16.12
   0  18  -1  605.00   18.82
   0  18  -1  526.36   14.85
   0  18   1  565.43   13.67
   0  18   1  557.24   15.10
   0  18   1  554.29   16.45
   0  18   1  500.54   14.01
   0  18   1  524.08   14.94
   0 -18  -2  286.64    9.79
   0 -18  -2  322.92   13.25
   0 -18  -2  261.66   11.56
   0 -18  -2  232.89   10.97
   0 -18  -2  301.40   11.56
   0 -18  -2  288.16   12.91
   0 -18   2  278.54   10.72
   0 -18   2  202.34   12.24
   0 -18   2  181.84   10.21
   0  18  -2  219.89    9.28
   0  18  -2  231.79   11.14
   0  18  -2  218.29   10.04
   0  18   2  227.23    9.03
   0  18   2  240.14   10.80
   0  18   2  230.78   11.39
   0  18   2  247.40   10.80
   0 -18  -3  441.73   12.24
   0 -18  -3  467.04   15.61
   0 -18  -3  357.35   15.86
   0 -18  -3  361.15   14.34
   0 -18  -3  440.72   15.95
   0 -18   3  387.72   13.25
   0 -18   3  322.75   13.92
   0  18  -3  342.67   11.90
   0  18  -3  341.65   13.42
   0  18  -3  326.80   12.07
   0  18   3  389.67   12.32
   0  18   3  357.18   13.50
   0  18   3  379.96   14.18
   0  18   3  375.91   12.91
   0 -18  -4   13.67    2.53
   0 -18  -4   10.04    2.87
   0 -18  -4   18.73    4.47
   0 -18  -4   21.60    5.23
   0 -18   4   14.34    4.22
   0 -18   4   14.68    5.57
   0  18  -4   15.27    3.54
   0  18  -4   15.61    4.22
   0  18   4   13.42    2.87
   0  18   4   15.44    4.22
   0  18   4   16.96    3.88
   0  18   4   16.37    6.08
   0 -18  -5  345.37    9.20
   0 -18  -5  422.49   13.08
   0 -18  -5  251.03   11.39
   0 -18  -5  293.98   11.05
   0 -18   5  257.95   10.46
   0 -18   5  251.28   12.32
   0  18  -5  236.26    9.37
   0  18  -5  258.88   11.22
   0  18  -5  250.10   11.48
   0  18  -5  260.82    9.87
   0  18   5  291.53   10.55
   0  18   5  297.61   12.40
   0  18   5  271.62   11.05
   0  18   5  286.38   12.24
   0  18   5  285.29   10.63
   0 -18   6   84.80    5.15
   0 -18   6   88.43    5.91
   0  18  -6   72.74    5.48
   0  18  -6   91.21    5.99
   0  18  -6   81.76    5.99
   0  18  -6   80.50    4.56
   0  18   6   84.30    5.06
   0  18   6  105.39    6.58
   0  18   6   80.50    5.57
   0  18   6   73.92    6.58
   0  18   6   93.07    5.40
   0 -19   0    0.93    1.77
   0 -19   0    2.78    2.28
   0 -19   0    4.56    2.95
   0 -19   0   -4.39    3.63
   0 -19   0   -1.86    1.94
   0  19   0    0.17    1.60
   0  19   0    3.04    3.54
   0  19   0   -0.08    3.21
   0 -19  -1  535.31   12.91
   0 -19  -1  568.80   17.64
   0 -19  -1  518.68   15.36
   0 -19  -1  410.59   13.92
   0 -19  -1  512.78   16.88
   0 -19   1  515.90   13.50
   0 -19   1  513.62   17.97
   0 -19   1  426.46   15.78
   0  19  -1  437.34   12.66
   0  19  -1  483.50   15.61
   0  19   1  432.53   12.24
   0  19   1  411.60   13.16
   0  19   1  432.28   14.85
   0  19   1  433.71   13.16
   0 -19  -2  662.13   14.43
   0 -19  -2  750.22   19.91
   0 -19  -2  579.10   17.55
   0 -19  -2  535.14   16.79
   0 -19  -2  646.52   19.32
   0 -19   2  631.33   15.86
   0 -19   2  509.23   17.89
   0 -19   2  437.17   14.77
   0  19  -2  531.93   14.43
   0  19  -2  522.73   16.37
   0  19  -2  519.61   15.19
   0  19   2  538.26   14.51
   0  19   2  549.06   16.54
   0  19   2  562.48   16.45
   0  19   2  549.99   15.44
   0 -19  -3 2512.66   27.51
   0 -19  -3 2801.49   38.14
   0 -19  -3 2224.17   36.20
   0 -19  -3 1960.99   33.25
   0 -19  -3 2451.15   37.21
   0 -19   3 2290.99   31.30
   0 -19   3 1739.83   31.90
   0  19  -3 1901.33   31.14
   0  19  -3 1826.65   28.18
   0  19   3 2014.06   28.01
   0  19   3 2081.90   32.91
   0  19   3 2007.98   30.88
   0  19   3 2095.32   33.25
   0  19   3 2037.43   29.45
   0 -19  -4   15.10    2.53
   0 -19  -4   11.48    2.70
   0 -19  -4   12.66    6.16
   0 -19  -4   10.72    3.12
   0 -19  -4   18.23    3.80
   0 -19   4    9.11    2.36
   0  19  -4    9.70    2.95
   0  19  -4    8.69    2.62
   0  19  -4    8.02    3.12
   0  19  -4    9.11    2.28
   0  19   4   16.29    3.38
   0  19   4    8.18    3.04
   0  19   4   15.10    3.63
   0  19   4   10.72    3.63
   0  19   4   12.24    3.04
   0 -19  -5 1127.48   13.67
   0 -19  -5 1229.33   20.25
   0 -19  -5  858.56   20.25
   0 -19  -5 1026.73   19.74
   0 -19   5  986.99   19.15
   0  19  -5  872.66   16.79
   0  19  -5  934.67   20.17
   0  19  -5  918.90   20.93
   0  19  -5  889.28   17.30
   0  19   5 1032.72   18.82
   0  19   5 1028.25   22.11
   0  19   5  872.91   20.93
   0  19   5 1002.18   18.82
   0 -19   6    4.64    1.52
   0 -19   6    5.06    2.03
   0  19  -6    4.98    1.60
   0  19  -6    4.05    2.11
   0  19  -6    3.54    1.43
   0  19   6    7.26    1.94
   0  19   6    7.26    2.11
   0  19   6    7.85    2.28
   0  19   6   13.75    5.06
   0  19   6    6.41    1.86
   0 -20   0 1313.79   20.42
   0 -20   0 1256.58   26.58
   0 -20   0 1169.93   25.57
   0  20   0 1094.74   23.04
   0  20   0 1055.08   21.09
   0 -20  -1 2563.96   27.51
   0 -20  -1 2607.59   37.97
   0 -20  -1 2160.63   31.22
   0 -20  -1 2030.51   30.63
   0 -20  -1 2342.64   36.54
   0 -20   1 2369.05   28.69
   0 -20   1 2288.04   36.87
   0 -20   1 2059.54   33.50
   0  20  -1 1990.94   27.42
   0  20  -1 1963.35   30.55
   0  20  -1 2026.72   29.20
   0  20   1 2126.20   27.85
   0  20   1 2012.54   28.27
   0  20   1 2018.95   30.71
   0  20   1 1968.83   28.44
   0  20   1 1993.98   28.77
   0 -20  -2  510.50   12.07
   0 -20  -2  489.15   16.29
   0 -20  -2  489.66   20.76
   0 -20  -2  383.25   14.09
   0 -20  -2  440.29   16.03
   0 -20   2  451.26   13.16
   0 -20   2  373.80   15.78
   0  20  -2  397.09   12.66
   0  20  -2  389.92   14.18
   0  20  -2  392.37   13.42
   0  20   2  429.66   12.83
   0  20   2  395.07   13.75
   0  20   2  403.76   14.34
   0  20   2  386.04   13.75
   0  20   2  387.98   13.08
   0 -20  -3 1247.22   25.65
   0 -20  -3 1366.28   38.31
   0 -20  -3 1119.47   25.90
   0 -20  -3 1088.08   29.28
   0 -20  -3 1322.65   28.52
   0 -20   3  907.59   25.99
   0  20  -3  810.80   28.52
   0  20   3 1105.80   20.84
   0  20   3 1121.74   23.96
   0  20   3 1137.19   24.47
   0 -20  -4   58.39    3.88
   0 -20  -4   56.37    5.57
   0 -20  -4   54.85    5.74
   0 -20  -4   48.69    5.48
   0 -20   4   54.17    4.89
   0  20  -4   50.63    4.89
   0  20  -4   54.59    5.74
   0  20  -4   43.37    5.91
   0  20  -4   51.05    4.81
   0  20   4   62.53    5.40
   0  20   4   45.06    8.18
   0  20   4   55.94    6.16
   0  20   4   54.93    5.82
   0  20   4   50.37    5.32
   0 -20  -5    2.62    2.11
   0 -20  -5    0.93    1.60
   0 -20   5    3.38    1.60
   0  20  -5    1.60    1.69
   0  20  -5    1.27    1.86
   0  20  -5    0.08    2.36
   0  20  -5    3.21    1.60
   0  20   5    0.08    1.52
   0  20   5   -1.27    1.69
   0  20   5    2.78    2.11
   0  20   5    2.87    2.36
   0  20   5    0.76    1.77
   0 -21   0    0.51    1.43
   0 -21   0    3.80    2.70
   0 -21   0   -4.98    3.46
   0 -21   0    3.63    2.70
   0  21   0   -1.94    1.69
   0  21   0    1.27    3.21
   0  21   0    2.11    2.87
   0 -21  -1  103.62    5.74
   0 -21  -1  108.85    8.27
   0 -21  -1   66.07    6.41
   0 -21  -1   89.02    7.76
   0 -21   1  108.17    6.33
   0 -21   1  257.36   14.01
   0 -21   1  174.08   11.73
   0  21  -1   85.05    6.08
   0  21  -1   79.65    7.26
   0  21  -1   79.49    6.83
   0  21   1   88.09    6.24
   0  21   1   77.54    7.43
   0  21   1   86.83    7.85
   0  21   1   75.52    7.51
   0  21   1   71.22    6.67
   0 -21  -2   61.68    4.39
   0 -21  -2   71.30    6.50
   0 -21  -2   36.96    5.40
   0 -21  -2   56.28    5.91
   0 -21  -2   61.26    6.08
   0 -21   2   57.46    4.98
   0 -21   2   50.71    7.43
   0  21  -2   47.76    5.06
   0  21  -2   52.15    6.16
   0  21  -2   45.99    5.74
   0  21   2   50.54    4.81
   0  21   2   57.21    6.24
   0  21   2   60.67    6.83
   0  21   2   40.67    6.16
   0  21   2   50.97    5.57
   0 -21  -3 1334.13   15.61
   0 -21  -3 1429.56   26.41
   0 -21  -3 1060.65   23.63
   0 -21  -3 1210.68   25.82
   0 -21   3 1204.69   21.01
   0 -21   3  997.12   23.80
   0  21  -3 1102.17   23.12
   0  21  -3 1050.87   21.09
   0  21   3 1137.52   20.93
   0  21   3 1081.83   22.95
   0  21   3 1057.28   21.77
   0  21   3 1080.40   23.29
   0  21   3 1120.48   21.43
   0 -21  -4   96.36    6.58
   0 -21  -4   68.85    6.24
   0 -21  -4   76.87    6.58
   0 -21   4   67.42    5.06
   0  21  -4   66.49    5.23
   0  21  -4   65.90    5.99
   0  21  -4   63.88    6.41
   0  21  -4   58.73    5.15
   0  21   4   79.99    5.57
   0  21   4   66.07    6.33
   0  21   4   71.89    6.67
   0  21   4   69.95    6.75
   0  21   4   71.05    5.74
   0 -21  -5  777.39   13.42
   0 -21  -5  710.39   16.45
   0 -21  -5  763.13   15.44
   0 -21   5  748.03   13.33
   0 -21   5  788.78   17.38
   0  21  -5  720.18   14.01
   0  21  -5  752.25   16.20
   0  21  -5  711.66   16.54
   0  21  -5  707.52   13.59
   0  21   5  791.48   14.94
   0  21   5  707.95   16.12
   0  21   5  748.87   14.77
   0  21   5  729.88   17.30
   0  21   5  760.18   14.68
   0 -22   0  625.68   12.74
   0 -22   0  644.24   19.58
   0 -22   0  522.14   15.27
   0 -22   0  574.37   18.14
   0  22   0  558.51   14.77
   0  22   0  540.03   16.20
   0  22   0  533.36   15.36
   0 -22  -1 1330.42   25.06
   0 -22  -1 1435.97   28.44
   0 -22  -1 1148.07   38.90
   0 -22  -1  930.54   30.63
   0 -22  -1 1345.86   28.10
   0 -22   1 1321.56   19.91
   0 -22   1 1408.30   29.20
   0 -22   1 1264.51   26.58
   0  22  -1 1140.81   21.26
   0  22  -1 1157.18   29.03
   0  22  -1 1208.32   22.61
   0  22   1 1253.46   21.85
   0  22   1  973.83   31.64
   0  22   1 1232.79   23.88
   0 -22  -2    5.65    1.77
   0 -22  -2    6.08    2.36
   0 -22  -2    2.28    4.39
   0 -22  -2    1.77    1.94
   0 -22  -2    2.95    2.11
   0 -22   2    2.95    1.69
   0 -22   2   -3.63    2.19
   0  22  -2    2.95    2.19
   0  22  -2    3.97    2.62
   0  22  -2    3.54    2.36
   0  22   2    4.56    2.28
   0  22   2   -3.21    3.04
   0  22   2    1.60    3.04
   0  22   2    8.78    3.46
   0  22   2    2.28    2.45
   0 -22  -3  356.25   12.99
   0 -22  -3  272.29   11.73
   0 -22  -3  304.70   12.57
   0 -22   3  289.84    9.45
   0 -22   3  251.11   11.90
   0  22  -3  249.93    9.96
   0  22  -3  275.42   11.48
   0  22  -3  257.02   12.07
   0  22  -3  273.39   10.72
   0  22   3  280.56   10.63
   0  22   3  272.55   11.48
   0  22   3  312.29   11.98
   0  22   3  262.59   11.48
   0  22   3  280.56   10.55
   0 -22  -4   24.39    3.71
   0 -22  -4   15.19    3.38
   0 -22  -4   24.30    4.39
   0 -22   4   21.60    2.95
   0  22  -4   19.32    3.21
   0  22  -4   22.28    3.71
   0  22  -4   12.57    2.87
   0  22  -4   10.80    2.45
   0  22   4   17.80    3.29
   0  22   4   16.88    3.63
   0  22   4   25.40    4.05
   0  22   4   12.66    3.46
   0  22   4   16.88    2.87
   0 -22  -5   13.42    4.05
   0 -22   5    2.87    1.27
   0 -22   5    2.70    1.94
   0  22  -5    2.78    1.77
   0  22  -5    1.52    1.52
   0  22  -5    4.89    1.86
   0  22  -5    2.11    1.43
   0  22   5   -1.01    1.43
   0  22   5    3.12    1.86
   0  22   5    0.51    2.11
   0  22   5    1.86    1.43
   0 -23   0   -1.10    1.35
   0 -23   0    4.39    4.30
   0 -23   0  160.41   10.80
   0  23   0    0.93    1.77
   0  23   0    0.76    2.87
   0  23   0    5.23    2.95
   0 -23  -1   24.55    2.78
   0 -23  -1   26.16    4.64
   0 -23  -1   35.02    5.65
   0 -23   1   21.43    2.95
   0 -23   1  168.00   11.56
   0 -23   1   30.88    5.23
   0 -23   1   32.49    5.57
   0  23  -1   23.88    3.97
   0  23  -1   25.57    4.47
   0  23  -1   21.43    3.80
   0  23   1   14.51    3.04
   0  23   1   17.89    4.22
   0  23   1   18.48    3.63
   0 -23  -2   47.42    5.40
   0 -23  -2   39.66    4.64
   0 -23  -2   53.83    5.99
   0 -23   2   49.45    3.97
   0 -23   2   34.43    5.82
   0  23  -2   43.12    4.73
   0  23  -2   43.37    5.65
   0  23  -2   42.36    4.98
   0  23   2   45.73    4.81
   0  23   2   39.32    5.65
   0  23   2   52.74    6.50
   0  23   2   36.96    4.98
   0  23   2   46.92    4.98
   0 -23  -3    2.87    2.28
   0 -23  -3    3.29    2.36
   0 -23  -3    6.75    2.62
   0 -23   3    4.89    1.77
   0 -23   3    5.57    2.53
   0  23  -3    6.08    2.36
   0  23  -3    7.68    3.04
   0  23  -3    9.37    3.04
   0  23  -3    6.92    2.28
   0  23   3    4.73    2.19
   0  23   3    6.58    3.21
   0  23   3    7.34    4.56
   0  23   3    3.54    2.11
   0 -23  -4   19.74    2.78
   0 -23  -4   12.57    2.45
   0 -23  -4   17.13    3.29
   0 -23   4   21.60    2.62
   0  23  -4   18.48    3.12
   0  23  -4   15.10    3.12
   0  23  -4   12.66    2.87
   0  23   4   15.53    2.70
   0  23   4   16.12    4.98
   0  23   4   20.67    3.46
   0  23   4   17.72    2.87
   0 -23  -5  107.42    5.40
   0 -23   5  111.47    5.65
   0  23  -5  101.68    5.57
   0  23  -5  115.09    5.74
   0  23  -5  113.58    6.33
   0  23  -5  121.93    4.98
   0  23   5  122.44    5.32
   0  23   5  127.16    7.43
   0  23   5   66.41    6.92
   0  23   5  125.56    5.40
   0 -24   0  504.42   17.38
   0 -24   0  406.46   15.36
   0  24   0  256.43   10.04
   0  24   0  232.30   10.55
   0  24   0  238.12    9.87
   0 -24  -1  686.43   19.07
   0 -24  -1  651.83   18.90
   0 -24   1  613.86    8.94
   0 -24   1  714.78   20.17
   0 -24   1  564.67   15.44
   0 -24   1  540.87   16.54
   0  24  -1  581.88   14.94
   0  24  -1  579.69   16.29
   0  24  -1  583.40   15.36
   0  24   1  601.80   15.36
   0  24   1  617.15   16.37
   0  24   1  576.74   15.02
   0 -24  -2    0.25    2.28
   0 -24  -2    5.65    2.53
   0 -24   2    0.34    1.52
   0 -24   2   -0.84    2.03
   0  24  -2   -0.84    1.69
   0  24  -2   -4.56    2.28
   0  24  -2    2.28    1.86
   0  24   2    2.95    1.69
   0  24   2   -0.34    2.03
   0 -24  -3    1.43    3.21
   0 -24  -3   13.50    2.95
   0 -24   3   11.31    1.77
   0 -24   3    4.56    2.28
   0 -24   3    9.45    3.12
   0  24  -3    7.85    2.28
   0  24  -3    8.10    2.95
   0  24  -3    7.26    2.70
   0  24  -3    6.75    2.03
   0  24   3    6.92    2.19
   0  24   3    7.93    3.38
   0  24   3   11.39    4.56
   0 -24  -4   25.23    4.13
   0 -24  -4  132.48    8.18
   0 -24   4   39.24    4.30
   0  24  -4   40.08    4.30
   0  24  -4   16.12    4.98
   0  24  -4   42.27    3.88
   0  24   4   38.81    4.81
   0  24   4   44.55    4.47
   0  24   4   39.91    3.80
   0 -25   0  131.80    9.45
   0  25   0   -0.76    1.69
   0  25   0    0.25    4.64
   0  25   0    3.80    2.36
   0 -25  -1  292.63   12.99
   0 -25  -1  324.27   13.50
   0 -25   1  193.23   10.80
   0  25  -1  117.79    6.67
   0  25  -1  116.70   10.55
   0  25  -1  116.36    6.92
   0  25   1  131.97    7.09
   0  25   1  122.18    9.28
   0  25   1  117.46    7.09
   0 -25  -2   94.17    7.43
   0 -25  -2  164.37    9.53
   0 -25   2   26.83    4.39
   0 -25   2   41.77    6.41
   0  25  -2   45.73    4.56
   0  25  -2   58.22    5.48
   0  25  -2   50.29    4.73
   0  25   2   47.93    4.56
   0  25   2   51.05    5.99
   0  25   2   43.88    4.81
   0 -25  -3  428.99   12.40
   0 -25  -3  555.89   15.19
   0 -25   3  429.41   12.49
   0  25  -3  377.18   10.38
   0  25  -3  384.52   11.31
   0  25  -3  381.48   12.40
   0  25  -3  410.42   10.97
   0  25   3  425.19   10.88
   0  25   3  401.73   12.83
   0  25   3  402.24   10.80
   0 -25  -4  716.30   14.18
   0 -25   4  639.09   13.33
   0  25  -4  586.95   11.14
   0  25  -4  601.88   13.33
   0  25  -4  609.39   11.22
   0  25   4  686.09   12.15
   0  25   4  680.02   12.07
   0 -26   0  498.60   15.53
   0 -26   0  377.35   13.33
   0  26   0  364.18   10.97
   0  26   0  341.23   11.48
   0  26   0  342.24   11.14
   0 -26  -1  511.76   15.36
   0 -26  -1  547.46   16.20
   0 -26   1  357.69   13.16
   0 -26   1  252.13    9.03
   0  26  -1  291.79    9.79
   0  26  -1  305.45   10.80
   0  26  -1  350.60   16.20
   0  26   1  313.13    9.96
   0  26   1  309.59   10.46
   0 -26  -2  399.45   13.25
   0 -26   2  184.37   10.72
   0 -26   2  264.19    9.45
   0  26  -2  292.29    9.87
   0  26  -2  268.24    9.03
   0  26   2  279.21    8.94
   0  26   2  259.21   10.55
   0  26   2  300.56    9.62
   0 -26  -3   90.71    8.52
   0 -26  -3  198.97    9.11
   0 -26   3   47.42    4.22
   0  26  -3   44.81    3.88
   0  26  -3   46.83    4.73
   0  26  -3   56.20    4.13
   0  26   3   44.81    3.88
   0  26   3   45.65    3.88
   0 -27   0   96.87    6.92
   0  27   0    1.52    1.52
   0  27   0   -3.12    5.23
   0  27   0   -0.93    1.77
   0 -27  -1  138.89    9.03
   0 -27  -1  124.97    7.93
   0 -27   1   50.97    5.48
   0  27  -1   46.58    4.05
   0  27  -1   52.91    4.39
   0  27   1   47.76    4.13
   0  27   1   44.47    5.15
   0  27   1   45.23    4.22
   0 -27  -2  403.08   11.90
   0 -27  -2  448.73   12.99
   0 -27   2  284.53   10.21
   0 -27   2  328.74   11.05
   0  27  -2  329.76   10.55
   0  27  -2  424.60   14.26
   0  27  -2  311.11   10.72
   0  27  -2  326.55    9.20
   0  27   2  327.14    9.03
   0  27   2  340.98    9.20
   0 -28   0  292.80   10.46
   0  28   0  269.85    8.18
   0  28   0  298.20    8.61
   0 -28  -1  150.96    8.27
   0 -28  -1  106.66    6.58
   0 -28   1   80.25    5.74
   0  28  -1  113.07    5.40
   0  28   1  101.00    4.98
   0  28   1  105.64    5.23
  -1   0   8   -4.64    3.29
  -1   0   8    0.59    3.63
   1   0  -8    0.42    1.77
   1   0  -8   -1.01    1.52
  -1   0   7   37.04    5.48
  -1   0   7   44.30    4.98
  -1   0   7   65.65    6.50
  -1   0   7   60.67    5.06
   1   0  -7   55.35    5.99
   1   0  -7   79.49    7.26
  -1   0   6    0.84    2.95
  -1   0   6    1.52    1.94
  -1   0   6    0.17    2.03
  -1   0   6    3.38    2.28
   1   0  -6    2.53    2.53
   1   0  -6   -0.34    1.77
  -1   0   5   42.78    6.16
  -1   0   5   26.66    3.71
  -1   0   5   39.24    5.40
  -1   0   5   41.60    9.03
   1   0  -5   28.44    3.88
   1   0  -5   36.03    4.98
   1   0  -5   32.06    4.98
  -1   0   4    1.52    1.52
  -1   0   4    0.76    1.27
  -1   0   4    7.76    2.19
   1   0  -4   -1.86    0.76
   1   0  -4    0.34    0.76
   1   0  -4    0.51    0.68
   1   0  -4    0.93    1.77
  -1   0   3  895.69   14.26
   1   0  -3  874.43   11.90
   1   0  -3 1049.85    7.85
   1   0  -2    1.10    0.59
   1   0  -2    1.35    0.42
  -1   0   0    0.00    0.25
  -1   0   0    0.25    0.34
   1   0   0    0.51    0.34
   1   0   1  546.70    6.67
   1   0   2   -0.51    0.59
   1   0   2    0.51    0.93
  -1   0  -3  117.63    5.23
  -1   0  -3  114.33    4.64
   1   0   3  110.87    5.57
  -1   0  -4   -0.08    1.52
  -1   0  -4    1.01    1.43
  -1   0  -4    1.94    2.19
  -1   0  -4    0.25    3.21
  -1   0  -4    1.43    2.36
   1   0   4   -0.34    2.11
   1   0   4    2.36    1.69
   1   0   4    4.98    1.94
  -1   0  -5  894.93   15.86
  -1   0  -5 1034.33   22.87
  -1   0  -5 1061.24   22.45
  -1   0  -5 1113.05   23.46
   1   0   5  888.43   26.07
   1   0   5  948.43   16.37
   1   0   5 1006.14   22.19
  -1   0  -6    1.60    2.28
  -1   0  -6   -1.60    2.11
  -1   0  -6    1.35    3.04
   1   0   6    3.80    2.53
   1   0   6    2.19    3.63
   1   0   6   -0.25    2.19
  -1   0  -7 1453.44   22.78
  -1   0  -7 1696.20   28.10
   1   0   7 1161.74   24.39
   1   0   8    0.51    1.52
   1   0   8    1.01    1.52
  -1  -1   8   11.64    2.87
  -1  -1   8   13.08    4.13
  -1   1   8    4.98    3.38
  -1   1   8   13.42    4.13
  -1   1   8   15.10    2.19
   1  -1  -8   19.24    2.95
   1  -1  -8   21.01    3.71
   1   1  -8   18.48    2.95
  -1  -1   7   58.14    7.26
  -1  -1   7   52.65    5.32
  -1  -1   7   58.48    6.58
  -1  -1   7   54.34    4.81
  -1   1   7   42.86    6.16
  -1   1   7   57.04    5.15
  -1   1   7   56.87    6.24
  -1   1   7   56.28    5.06
   1  -1  -7   38.39    4.73
   1  -1  -7   71.39    7.09
   1   1  -7   49.87    5.48
   1   1  -7   62.10    6.67
  -1  -1   6  497.17   17.47
  -1  -1   6  619.01   15.10
  -1  -1   6  575.98   17.80
  -1  -1   6  541.04   14.77
  -1   1   6  500.88   17.64
  -1   1   6  555.98   14.68
  -1   1   6  627.03   18.23
  -1   1   6  562.48   15.27
   1  -1  -6  616.90   15.44
   1  -1  -6  724.99   20.25
   1   1  -6  598.76   15.95
   1   1  -6  686.68   19.74
  -1  -1   5  164.46   10.29
  -1  -1   5  173.40    7.68
  -1  -1   5  124.88    7.68
  -1  -1   5  176.52    8.86
  -1   1   5  139.40    9.96
  -1   1   5  178.80    7.85
  -1   1   5  140.49    8.27
   1  -1  -5  153.49    7.09
   1  -1  -5  166.14    8.61
   1  -1  -5  195.59    9.79
   1   1  -5  150.79    6.58
   1   1  -5  171.80    8.78
   1   1  -5  182.68    9.37
  -1  -1   4 8257.49   45.23
  -1  -1   4 7361.63   46.24
  -1  -1   4 7377.66   49.19
  -1   1   4 7907.31   44.30
   1   1  -4 7654.68   43.37
   1   1  -4 7638.22   30.04
   1   1  -4 9298.65   31.81
   1   1  -4 8260.10   53.41
  -1  -1   3   43.88    3.04
  -1  -1   3   38.06    3.29
  -1   1   3   42.86    3.29
   1  -1  -3   43.20    2.87
   1  -1  -3   50.46    1.10
   1  -1  -3   53.33    1.10
   1   1  -3   37.89    2.53
   1   1  -3   52.91    2.19
  -1  -1   1  918.64    8.86
  -1  -1   1 1244.18    7.93
  -1   1   1  876.11    8.69
  -1   1   1 1033.31    4.89
   1  -1  -1  986.82    9.28
   1   1  -1  902.69    9.03
   1   1  -1 1055.17    7.17
  -1  -1  -2 3941.97   26.33
   1  -1   2 3213.52   19.58
   1  -1   2 4279.32   28.86
   1   1   2 3414.00   23.20
   1   1   2 4073.85   27.42
  -1  -1  -3  289.09    7.85
  -1   1  -3  303.43    8.10
  -1   1  -3  277.78    6.75
   1  -1   3  245.04    7.26
   1  -1   3  280.73    8.86
   1   1   3  286.55    8.78
  -1  -1  -4 1691.05   20.42
  -1  -1  -4 1763.20   21.43
  -1  -1  -4 1859.14   26.83
  -1   1  -4 1553.60   25.99
  -1   1  -4 1761.68   19.41
  -1   1  -4 1823.45   26.92
  -1   1  -4 1705.57   22.53
   1  -1   4 1726.92   28.35
   1  -1   4 1778.98   20.34
   1  -1   4 1734.76   25.74
   1  -1   4 1671.23   21.85
   1   1   4 1548.96   26.58
   1   1   4 1706.92   20.93
   1   1   4 1707.09   25.06
   1   1   4 1771.81   24.13
  -1  -1  -5   63.96    5.57
  -1  -1  -5   63.62    5.57
  -1  -1  -5   73.92    6.58
  -1  -1  -5   87.08    7.09
  -1  -1  -5   78.39    5.74
  -1   1  -5   71.05    5.23
  -1   1  -5   72.57    6.50
  -1   1  -5   75.44    6.67
   1  -1   5   59.99    5.57
   1  -1   5   63.96    5.82
   1  -1   5   65.48    6.08
   1  -1   5   75.35    5.48
   1   1   5   62.36    6.67
   1   1   5   74.00    5.32
   1   1   5   67.93    5.74
   1   1   5   67.93    6.08
  -1  -1  -6  353.38   13.16
  -1  -1  -6  419.11   15.44
  -1   1  -6  373.46   13.75
  -1   1  -6  401.14   15.10
  -1   1  -6  348.57    9.20
   1  -1   6  316.51   13.84
   1  -1   6  252.63   18.06
   1  -1   6  318.45    8.52
   1   1   6  300.22   13.84
   1   1   6  340.39   16.71
   1   1   6  256.60   17.80
   1   1   6  286.47    9.20
  -1  -1  -7   26.66    3.80
  -1  -1  -7   47.67    5.57
  -1   1  -7   39.91    4.64
  -1   1  -7   39.91    5.48
   1  -1   7   26.83    4.89
   1  -1   7   31.47    7.00
   1   1   7   27.17    4.81
   1   1   7   24.72    5.65
   1  -1   8   19.58    2.70
   1   1   8   21.69    3.04
   1   1   8   27.17    2.95
  -1  -2   8   -0.08    2.11
  -1  -2   8   -0.59    3.04
  -1   2   8   -1.60    1.60
   1  -2  -8    1.27    1.94
   1  -2  -8    2.03    2.11
   1   2  -8    0.51    1.77
  -1  -2   7  686.43   19.83
  -1  -2   7  803.30   20.93
  -1  -2   7  770.98   15.27
  -1   2   7  645.84   19.66
  -1   2   7  782.96   16.62
  -1   2   7  784.23   19.83
  -1   2   7  723.05   16.37
   1  -2  -7  963.87   23.20
   1   2  -7  775.20   16.45
   1   2  -7  952.06   23.12
  -1  -2   6  281.07   13.33
  -1  -2   6  320.64   10.80
  -1  -2   6  319.71   13.42
  -1  -2   6  333.47   11.48
  -1   2   6  262.76   13.59
  -1   2   6  334.73   11.64
  -1   2   6  330.94   13.08
  -1   2   6  328.32   11.81
   1  -2  -6  262.08   10.63
   1  -2  -6  315.07   11.05
   1  -2  -6  370.43   14.51
   1   2  -6  306.21   11.81
   1   2  -6  340.56   14.09
  -1  -2   5   83.70    7.43
  -1  -2   5   90.29    5.74
  -1  -2   5   68.18    5.99
  -1  -2   5  114.93    7.26
  -1   2   5   77.38    9.11
  -1   2   5   95.69    5.99
  -1   2   5   81.85    6.75
  -1   2   5  113.15   10.80
   1  -2  -5   75.77    5.23
   1  -2  -5   87.67    7.00
   1  -2  -5   93.32    7.43
   1  -2  -5   92.40    7.09
   1  -2  -5  105.39    8.35
   1   2  -5   72.23    4.73
   1   2  -5   84.97    6.67
   1   2  -5   89.19    6.83
  -1  -2   4 5443.59   36.71
  -1  -2   4 4552.46   35.78
  -1  -2   4 5789.72   44.13
  -1   2   4 5348.66   36.45
  -1   2   4 5619.78   41.68
   1  -2  -4 4822.64   35.52
   1  -2  -4 6179.55   46.32
   1   2  -4 4587.31   28.60
   1   2  -4 5992.73   28.94
   1   2  -4 5456.92   43.62
  -1  -2   3 1607.27   17.64
  -1   2   3 1694.18   19.15
   1  -2  -3 1707.68   18.14
   1   2  -3 1670.97   14.94
   1   2  -3 2051.52   14.94
   1   2  -3 1797.54   23.54
  -1  -2   1  353.72    5.65
  -1  -2   1  517.42    5.99
   1  -2  -1  400.80    6.24
   1   2  -1  363.51    5.82
   1   2  -1  468.56    5.57
  -1  -2  -1 1802.01   14.68
   1  -2   1 1630.30    8.86
   1   2   1 1691.73   13.84
  -1  -2  -2  703.14   11.14
   1  -2   2  889.87    9.45
   1  -2   2  747.44   12.24
   1   2   2  671.75   10.97
   1   2   2  828.69   12.24
  -1  -2  -3  150.11    7.85
  -1   2  -3  122.60    5.40
  -1   2  -3  137.96    4.47
   1  -2   3  126.65    5.06
   1  -2   3  132.64    6.33
   1   2   3  120.16    5.32
  -1  -2  -4    6.16    2.03
  -1  -2  -4    8.52    2.11
  -1  -2  -4    9.96    3.21
  -1   2  -4   21.26    3.71
  -1   2  -4    9.37    1.86
  -1   2  -4    3.71    2.87
  -1   2  -4    4.39    2.45
   1  -2   4    7.51    3.63
   1  -2   4   11.81    2.78
   1  -2   4    7.68    2.45
   1  -2   4    7.17    2.53
   1   2   4    9.96    3.04
   1   2   4    9.70    2.53
   1   2   4   11.31    2.62
   1   2   4   23.88    3.80
  -1  -2  -5 1333.79   20.17
  -1  -2  -5 1275.57   33.33
  -1  -2  -5 1506.18   26.24
  -1  -2  -5 1642.11   28.69
  -1  -2  -5 1448.72   19.24
  -1   2  -5 1256.58   19.74
  -1   2  -5 1428.55   26.41
  -1   2  -5 1544.57   26.41
  -1   2  -5 1465.17   27.00
  -1   2  -5 1407.62   21.77
   1  -2   5 1131.28   27.25
   1  -2   5 1060.99   19.15
   1  -2   5 1162.84   18.99
   1  -2   5 1339.02   25.99
   1  -2   5 1278.10   18.06
   1   2   5 1248.31   26.41
   1   2   5 1163.26   18.99
   1   2   5 1209.33   22.02
   1   2   5 1346.53   25.06
   1   2   5 1215.74   20.08
  -1  -2  -6   74.42    6.50
  -1  -2  -6   81.00    7.26
  -1   2  -6   69.19    6.58
  -1   2  -6   77.12    7.17
  -1   2  -6   65.23    5.23
   1  -2   6   67.25    6.83
   1   2   6   53.24    6.24
   1   2   6   68.26    6.24
   1   2   6   57.21    4.98
  -1  -2  -7  350.51   10.80
  -1  -2  -7  434.13   14.34
  -1   2  -7  383.34   12.32
  -1   2  -7  412.20   14.01
   1  -2   7  300.65   12.24
   1  -2   7  293.39   16.12
   1   2   7  314.06   12.49
   1   2   7  293.22   11.81
  -1  -3   8   71.64    5.65
  -1  -3   8   67.34    5.99
  -1   3   8   67.08    5.40
   1  -3  -8   94.25    5.57
   1   3  -8  102.35    6.67
  -1  -3   7   57.72    6.75
  -1  -3   7   71.47    6.83
  -1  -3   7   58.81    6.33
  -1  -3   7   56.20    4.73
  -1   3   7   44.55    6.24
  -1   3   7   59.74    5.48
  -1   3   7   60.42    6.24
  -1   3   7   61.68    5.15
   1  -3  -7   88.26    7.51
   1   3  -7   68.43    5.82
   1   3  -7   72.14    7.00
  -1  -3   6  529.65   17.89
  -1  -3   6  575.89   14.18
  -1  -3   6  595.89   18.39
  -1  -3   6  550.83   14.34
  -1   3   6  474.13   17.30
  -1   3   6  588.46   15.36
  -1   3   6  585.85   17.13
  -1   3   6  534.21   15.19
   1  -3  -6  417.60   13.50
   1  -3  -6  544.33   13.75
   1  -3  -6  492.78   14.68
   1  -3  -6  711.83   20.17
   1   3  -6  586.35   16.20
   1   3  -6  611.84   18.65
  -1  -3   5  148.68    9.53
  -1  -3   5  172.98    7.59
  -1  -3   5  140.83    7.76
  -1  -3   5  164.71    8.86
  -1   3   5  178.63    7.93
  -1   3   5  183.69    8.78
   1  -3  -5  157.20    7.76
   1  -3  -5  181.25    8.86
   1  -3  -5  156.95    8.69
   1  -3  -5  187.49    9.53
   1  -3  -5  194.50    9.79
   1   3  -5  164.29    8.78
   1   3  -5  164.20    9.03
   1   3  -5  147.92    7.00
  -1  -3   4 3827.21   30.80
  -1  -3   4 3147.87   29.28
  -1  -3   4 3605.29   35.19
  -1   3   4 3800.30   30.88
  -1   3   4 3589.85   32.91
   1  -3  -4 3420.08   30.88
   1  -3  -4 4346.99   39.24
   1   3  -4 3348.61   26.83
   1   3  -4 3280.09   22.53
   1   3  -4 4175.03   26.50
   1   3  -4 3461.68   35.02
  -1  -3   3   38.14    2.78
  -1   3   3   47.34    3.29
   1   3  -3   40.42    2.28
   1   3  -3   54.85    2.70
  -1  -3   1   49.78    2.28
  -1  -3   1   82.27    3.04
  -1   3   1   70.29    1.60
   1  -3  -1   57.63    2.53
   1   3  -1   45.57    2.19
   1   3  -1   60.58    2.28
  -1  -3   0 1253.63   10.72
  -1  -3   0 1165.37   10.55
  -1   3   0  938.89    6.50
   1  -3   0  962.01    9.53
   1   3   0  887.51    9.28
   1   3   0 1030.53    9.70
  -1  -3  -1    6.67    1.18
   1  -3   1    6.08    0.51
   1  -3   1    5.99    1.27
   1   3   1   10.21    1.52
  -1  -3  -2  574.37   10.29
   1  -3   2  549.48    6.58
   1  -3   2  549.99   10.72
   1   3   2  548.55   10.46
   1   3   2  603.74   10.38
  -1  -3  -3  121.68    5.57
  -1  -3  -3  187.15    7.68
  -1   3  -3  107.42    5.06
  -1   3  -3  157.96    4.30
  -1   3  -3  153.06    7.17
   1  -3   3  146.31    4.98
   1  -3   3  120.83    6.08
   1   3   3  141.67    5.74
   1   3   3  147.50    6.83
  -1  -3  -4 1149.42   16.12
  -1  -3  -4 1211.52   19.32
  -1  -3  -4 1243.42   21.85
  -1  -3  -4 1377.92   23.37
  -1  -3  -4 1250.76   19.41
  -1   3  -4 1106.64   17.72
  -1   3  -4 1223.00   15.95
  -1   3  -4 1164.19   21.94
  -1   3  -4 1109.93   23.04
  -1   3  -4 1065.55   18.31
   1  -3   4 1100.14   22.02
   1  -3   4 1032.05   14.77
   1  -3   4  998.63   14.26
   1  -3   4 1079.55   15.78
   1  -3   4 1129.34   21.26
   1  -3   4 1054.92   15.61
   1   3   4 1045.30   22.28
   1   3   4 1133.90   17.80
   1   3   4 1159.29   20.25
   1   3   4 1099.22   18.39
  -1  -3  -5  556.23   14.43
  -1  -3  -5  622.47   16.88
  -1  -3  -5  714.19   18.99
  -1  -3  -5  637.91   15.53
  -1  -3  -5  619.77   12.15
  -1   3  -5  572.85   13.75
  -1   3  -5  642.72   17.97
  -1   3  -5  656.90   17.72
  -1   3  -5  625.76   17.72
  -1   3  -5  599.35   14.60
   1  -3   5  553.70   17.55
   1  -3   5  546.78   16.71
   1  -3   5  517.67   11.22
   1   3   5  499.95   17.04
   1   3   5  591.33   13.92
   1   3   5  556.82   15.36
   1   3   5  564.50   16.12
   1   3   5  529.31   13.75
  -1  -3  -6  173.74    9.20
  -1  -3  -6  208.25   11.05
  -1   3  -6  152.39    8.10
  -1   3  -6  162.52    9.62
  -1   3  -6  179.56   10.21
  -1   3  -6  157.03    7.17
   1  -3   6  132.56    9.11
   1  -3   6  150.87   10.21
   1   3   6  134.67    9.62
   1   3   6  142.43    7.51
   1   3   6  120.16    8.86
   1   3   6  157.12   12.66
   1   3   6  146.82    7.34
  -1  -3  -7  146.74   10.04
  -1  -3  -7  191.71    9.70
  -1   3  -7  161.17    8.35
  -1   3  -7  181.84    9.45
   1  -3   7  127.33    8.35
   1   3   7  121.76    8.18
   1   3   7  116.95    8.27
  -1  -4   8  426.46   12.66
  -1  -4   8  469.74   13.92
  -1   4   8  440.88    9.20
   1  -4  -8  623.31   12.74
   1   4  -8  620.61   15.61
  -1  -4   7  144.88    9.70
  -1  -4   7  186.48   10.38
  -1  -4   7  152.90    6.33
  -1   4   7  153.23    7.85
  -1   4   7  159.90    9.37
  -1   4   7  163.36    8.02
   1  -4  -7  228.92   11.48
   1   4  -7  172.56    8.44
   1   4  -7  182.18   10.46
  -1  -4   6  549.73   18.31
  -1  -4   6  535.31   13.42
  -1  -4   6  614.79   18.82
  -1  -4   6  556.15   14.01
  -1   4   6  509.82   14.43
  -1   4   6  602.05   16.96
  -1   4   6  553.19   15.53
   1  -4  -6  447.63   14.34
   1  -4  -6  456.33   14.26
   1  -4  -6  690.48   19.91
   1   4  -6  529.31   15.78
   1   4  -6  549.48   17.80
  -1  -4   5   22.61    4.56
  -1  -4   5   22.36    3.38
  -1  -4   5   15.53    3.38
  -1  -4   5   29.45    4.64
  -1   4   5   21.94    3.71
  -1   4   5   27.76    4.22
   1  -4  -5   21.43    3.97
   1  -4  -5   17.72    4.56
   1  -4  -5   29.11    4.64
   1  -4  -5   24.72    4.30
   1  -4  -5   40.33    5.48
   1   4  -5   18.56    3.63
   1   4  -5   25.57    4.39
   1   4  -5   23.54    4.13
   1   4  -5   24.13    3.63
  -1  -4   4 1563.39   19.74
  -1  -4   4 1360.12   18.99
  -1  -4   4 1589.97   23.71
  -1   4   4 1563.73   19.91
  -1   4   4 1650.21   22.11
   1  -4  -4 1412.10   20.59
   1  -4  -4 1798.72   25.57
   1   4  -4 1431.08   17.55
   1   4  -4 1516.81   24.30
   1   4  -4 1739.32   18.48
   1   4  -4 1514.79   23.54
  -1  -4   3   57.55    3.38
  -1   4   3   67.93    3.97
   1  -4  -3   62.78    3.88
   1   4  -3   78.56    3.54
  -1  -4   2 2447.10   18.06
  -1  -4   2 2673.57   21.94
   1  -4  -2 2931.35   22.02
   1   4  -2 2745.04   20.50
  -1  -4   0   86.15    3.04
  -1  -4   0   97.54    3.38
  -1   4   0   75.77    1.94
   1  -4   0   68.85    2.45
   1   4   0   81.00    3.04
   1   4   0   88.68    3.12
  -1  -4  -1 1257.09   13.25
   1  -4   1 1150.18   13.08
   1   4   1 1086.47   12.74
   1   4   1 1052.64   11.64
   1   4   1 1132.71   13.33
  -1  -4  -2  783.04   13.75
   1  -4   2  673.69    5.82
   1  -4   2  831.98   13.33
   1   4   2  619.68   11.81
   1   4   2  848.78   13.16
  -1  -4  -3 1121.24   18.48
  -1   4  -3  931.47   14.60
  -1   4  -3  942.69   10.55
  -1   4  -3  874.09   16.29
   1  -4   3  907.59   10.38
   1  -4   3  915.01   16.62
   1   4   3  873.75   14.01
   1   4   3  923.71   15.19
  -1  -4  -4   61.01    5.23
  -1  -4  -4   52.40    4.30
  -1  -4  -4   56.79    5.91
  -1  -4  -4   43.29    5.15
  -1  -4  -4   55.61    5.15
  -1  -4  -4   50.46    5.15
  -1  -4  -4   48.10    5.23
  -1   4  -4   54.17    4.39
  -1   4  -4   55.27    5.82
  -1   4  -4   54.00    5.40
  -1   4  -4   44.47    5.23
   1  -4   4   43.54    5.23
   1  -4   4   44.89    3.29
   1  -4   4   55.18    4.81
   1   4   4   47.34    5.91
   1   4   4   50.29    4.13
   1   4   4   51.39    4.64
   1   4   4   37.89    4.64
  -1  -4  -5  143.02    7.93
  -1  -4  -5  158.97    8.69
  -1  -4  -5  118.47    8.10
  -1  -4  -5  188.42    9.87
  -1  -4  -5  185.21   12.91
  -1   4  -5  125.89    6.92
  -1   4  -5  145.56    8.78
  -1   4  -5  163.02   13.16
  -1   4  -5  150.79    9.03
  -1   4  -5  136.78    7.59
   1  -4   5  133.32    8.78
   1  -4   5  139.90    8.78
   1   4   5  150.28   11.31
   1   4   5  144.96    7.26
   1   4   5  138.21    8.10
   1   4   5  131.29    7.85
   1   4   5  122.94    7.26
  -1  -4  -6  559.02   15.53
  -1  -4  -6  627.95   18.82
  -1   4  -6  443.58   11.90
  -1   4  -6  509.82   16.45
  -1   4  -6  519.95   17.13
  -1   4  -6  499.61   12.91
   1  -4   6  454.89   16.45
   1  -4   6  472.53   16.62
   1   4   6  435.32   16.37
   1   4   6  472.53   12.49
   1   4   6  426.46   14.43
   1   4   6  466.37   15.19
   1   4   6  423.84   12.07
  -1  -4  -7  250.69    8.35
  -1   4  -7  224.62    9.62
  -1   4  -7  271.11   11.48
   1  -4   7  197.11   10.04
   1   4   7  192.22   11.64
   1   4   7  191.88   10.38
  -1  -5   8    1.18    1.86
  -1  -5   8   -0.51    3.12
  -1   5   8    3.21    4.89
  -1   5   8    1.27    1.43
   1  -5  -8    4.56    2.70
   1   5  -8    3.04    2.36
  -1  -5   7    2.36    2.28
  -1  -5   7   -1.77    2.28
  -1  -5   7    0.59    2.36
  -1   5   7    0.84    1.69
  -1   5   7    2.45    3.63
  -1   5   7    2.11    1.86
   1  -5  -7    0.25    2.03
   1  -5  -7    3.54    2.62
   1   5  -7    2.53    2.11
   1   5  -7    4.89    2.62
  -1  -5   6   97.46    8.27
  -1  -5   6   95.52    6.24
  -1  -5   6  113.15    8.44
  -1  -5   6   89.19    5.99
  -1   5   6   98.72    6.58
  -1   5   6   98.13    7.43
  -1   5   6  101.93    7.09
   1  -5  -6   93.49    7.43
   1  -5  -6  136.36    9.37
   1   5  -6   86.74    7.17
   1   5  -6  100.24    7.93
  -1  -5   5   32.99    5.23
  -1  -5   5   42.78    4.39
  -1  -5   5   32.49    4.64
  -1  -5   5   41.01    4.81
  -1   5   5   36.96    4.05
  -1   5   5   42.53    4.39
   1  -5  -5   41.01    4.64
   1  -5  -5   46.07    5.40
   1  -5  -5   59.15    5.91
   1  -5  -5   51.89    6.33
   1   5  -5   34.85    4.13
   1   5  -5   38.65    5.57
   1   5  -5   47.59    5.99
   1   5  -5   40.16    4.98
   1   5  -5   39.83    4.56
  -1  -5   4  208.25    7.51
  -1  -5   4  159.06    6.58
  -1  -5   4  269.51    9.96
  -1   5   4  195.25    7.34
  -1   5   4  197.87    7.76
   1  -5  -4  165.47    7.34
   1  -5  -4  230.10    9.53
   1   5  -4  164.03    6.50
   1   5  -4  169.18    8.52
   1   5  -4  203.19    6.83
   1   5  -4  175.00    8.35
   1   5  -4  172.64    7.43
  -1  -5   3  743.55   12.83
  -1  -5   3 1870.45   18.90
  -1  -5   3 2071.10   25.57
  -1   5   3 2065.62   20.50
   1  -5  -3 2177.34   23.04
   1  -5  -3 2377.40   28.01
   1   5  -3 2347.61   20.59
  -1  -5   2  638.00    9.37
  -1  -5   2  785.58   12.07
   1  -5  -2  777.56   11.90
   1   5  -2  857.47   11.14
   1   5  -2  807.51   11.31
  -1  -5   1 1370.41   12.40
  -1  -5   1 1928.08   16.03
  -1   5   1 1731.98   11.14
   1  -5  -1 1448.55   13.92
   1   5  -1 1133.30   11.73
   1   5  -1 1566.93   13.92
  -1  -5   0 3182.80   20.59
   1  -5   0 2286.44   14.60
   1   5   0 2249.82   16.96
  -1  -5  -1 1744.80   16.54
   1  -5   1 1581.28   15.61
   1   5   1 1486.10   15.95
   1   5   1 1534.95   14.77
   1   5   1 1657.30   16.79
  -1  -5  -2 2215.81   21.35
   1  -5   2 1954.74   20.84
   1   5   2 1855.76   19.32
  -1  -5  -3   47.34    3.80
  -1  -5  -3   44.81    4.47
  -1   5  -3   38.81    3.54
  -1   5  -3   36.79    4.47
   1  -5   3   38.14    1.86
   1  -5   3   40.67    1.77
   1  -5   3   47.34    4.13
   1   5   3   38.14    3.38
   1   5   3   34.01    3.46
  -1  -5  -4  946.99   18.48
  -1  -5  -4  970.11   19.24
  -1  -5  -4  777.81   17.89
  -1  -5  -4 1068.50   21.09
  -1  -5  -4  930.29   17.47
  -1  -5  -4  889.45   14.18
  -1   5  -4  799.41   15.53
  -1   5  -4  824.56   18.82
  -1   5  -4  806.16   18.23
  -1   5  -4  799.24   16.45
   1  -5   4  884.55   19.74
   1  -5   4    1.01    1.35
   1  -5   4  861.60   19.07
   1   5   4  789.88   19.83
   1   5   4  882.11   16.29
   1   5   4  858.06   17.04
   1   5   4  818.15   16.45
  -1  -5  -5   23.20    7.43
  -1  -5  -5   11.48    2.95
  -1  -5  -5   24.89    4.56
  -1  -5  -5   21.09    4.22
  -1  -5  -5   22.87    4.22
  -1   5  -5   20.59    3.46
  -1   5  -5   16.45    4.05
  -1   5  -5   18.82    5.23
  -1   5  -5   14.77    3.46
  -1   5  -5   15.19    3.46
   1  -5   5   14.77    3.80
   1  -5   5    7.43    4.98
   1  -5   5   18.14    4.22
   1   5   5   22.78    3.71
   1   5   5   16.62    3.80
   1   5   5   17.89    3.71
   1   5   5   16.62    3.71
  -1  -5  -6  169.43   10.04
  -1   5  -6  113.58    6.92
  -1   5  -6  128.26    8.78
  -1   5  -6  129.52    8.94
   1  -5   6  110.71    8.35
   1  -5   6  130.70    9.11
   1   5   6  105.64    6.83
   1   5   6  103.87    8.10
   1   5   6  103.03    8.02
   1   5   6  129.52   10.80
  -1  -5  -7   14.18    5.65
  -1   5  -7   18.48    3.29
  -1   5  -7   17.04    3.38
   1  -5   7   17.38    3.54
   1  -5   7   14.94    3.80
   1   5   7   21.94    4.39
   1   5   7   20.42    6.58
   1   5   7   17.21    2.62
  -1  -6   8  413.80   12.15
  -1   6   8  449.32   11.56
  -1   6   8  459.19    9.62
   1  -6  -8  605.09   11.81
   1   6  -8  542.98   18.82
  -1  -6   7   26.50    4.73
  -1  -6   7   31.73    5.06
  -1   6   7   19.74    3.54
  -1   6   7   27.42    4.22
   1  -6  -7   33.41    4.47
   1  -6  -7   28.52    4.30
   1   6  -7   34.93    4.56
   1   6  -7   22.36    3.80
  -1  -6   6  960.41   24.05
  -1  -6   6  904.80   16.12
  -1  -6   6 1083.01   25.15
  -1  -6   6 1012.98   17.30
  -1   6   6 1019.56   20.42
  -1   6   6 1040.99   21.77
  -1   6   6 1006.48   20.93
   1  -6  -6  984.46   27.51
   1  -6  -6  842.87   19.74
   1  -6  -6 1275.06   27.09
   1  -6  -6 1103.94   20.93
   1   6  -6 1020.15   22.36
   1   6  -6 1029.18   24.47
   1   6  -6  921.26   13.84
  -1  -6   5  107.50    8.18
  -1  -6   5  119.40    6.41
  -1  -6   5   93.58    7.00
  -1  -6   5  128.34    8.02
  -1   6   5  114.42    6.50
  -1   6   5  120.16    7.17
   1  -6  -5  115.77    7.17
   1  -6  -5  133.40    8.27
   1  -6  -5  155.09    8.94
   1  -6  -5  160.91    8.94
   1   6  -5  103.45    6.24
   1   6  -5  117.63    8.18
   1   6  -5  117.71    7.34
   1   6  -5  103.28    7.59
   1   6  -5  107.92    6.41
  -1  -6   4  254.15   10.97
  -1  -6   4  245.97    8.02
  -1  -6   4  215.08    7.51
  -1  -6   4  262.08    9.96
  -1   6   4  277.44    8.69
  -1   6   4  257.70    8.69
   1  -6  -4  225.88    8.94
   1  -6  -4  271.03   10.72
   1  -6  -4  338.19   13.25
   1   6  -4  225.55    7.76
   1   6  -4  211.12   12.32
   1   6  -4  266.98    8.35
   1   6  -4  220.15    8.35
  -1  -6   3  400.72   10.13
  -1  -6   3  375.07    8.52
  -1  -6   3  444.93   11.05
  -1   6   3  407.47    9.03
   1  -6  -3  424.68   10.63
   1  -6  -3  532.10   12.57
   1   6  -3  345.03    8.52
   1   6  -3  544.84   10.55
   1   6  -3  391.27   10.88
  -1  -6   2  298.03    6.50
  -1  -6   2  365.28    8.44
  -1   6   2  290.60    4.13
   1  -6  -2  334.14    8.18
   1   6  -2  397.26    8.10
   1   6  -2  318.45    7.34
  -1  -6   1  606.35    8.69
  -1  -6   1  819.58   11.39
  -1   6   1  737.56    8.18
   1  -6  -1  574.20    9.20
   1   6  -1  477.42    8.02
   1   6  -1  682.89    9.96
   1   6  -1  534.38    9.20
  -1  -6   0  241.33    5.74
  -1  -6   0  304.78    6.92
  -1   6   0  316.59    6.33
   1  -6   0  221.33    4.81
   1   6   0  219.81    5.74
   1   6   0  261.58    6.08
   1   6   0  204.54    5.65
  -1  -6  -1 3428.01   24.55
   1  -6   1 2871.53   21.52
   1   6   1 2929.16   23.96
   1   6   1 2788.67   21.01
   1   6   1 2801.32   22.87
  -1  -6  -2  340.64    8.86
   1  -6   2  324.86    8.69
   1   6   2  285.79    6.92
  -1  -6  -3  132.81    6.41
  -1  -6  -3  159.39    7.51
  -1  -6  -3  123.95    7.17
  -1   6  -3  120.92    5.65
  -1   6  -3  114.25    6.50
   1  -6   3  126.49    6.50
   1   6   3  120.16    5.57
   1   6   3  120.49    5.57
  -1  -6  -4 1396.74   23.12
  -1  -6  -4 1440.28   23.29
  -1  -6  -4 1118.03   21.85
  -1  -6  -4 1676.79   26.75
  -1  -6  -4 1506.09   22.11
  -1   6  -4 1321.13   20.34
  -1   6  -4 1320.71   24.05
  -1   6  -4 1596.89   25.40
  -1   6  -4 1230.76   22.78
  -1   6  -4 1304.85   21.26
   1  -6   4 1294.89   24.13
   1  -6   4 1251.52   25.65
   1   6   4 1251.10   25.31
   1   6   4 1337.25   20.34
   1   6   4 1334.55   20.84
   1   6   4 1227.05   20.42
  -1  -6  -5  103.37    7.43
  -1  -6  -5  126.82    7.93
  -1  -6  -5   94.00    7.34
  -1  -6  -5  153.32    9.37
  -1   6  -5  115.60    6.92
  -1   6  -5  106.74    8.18
  -1   6  -5  118.38    8.35
  -1   6  -5  108.85    7.09
   1  -6   5  105.73    7.85
   1  -6   5  116.61    8.27
   1   6   5   96.45    8.35
   1   6   5  106.32    6.58
   1   6   5  104.21    7.43
   1   6   5  113.32    7.34
   1   6   5  108.09    7.00
  -1  -6  -6 1246.37   34.09
  -1  -6  -6 1264.85   22.11
  -1  -6  -6 1490.15   28.60
  -1   6  -6 1076.01   18.48
  -1   6  -6 1154.91   25.06
  -1   6  -6 1103.77   28.94
   1  -6   6 1244.26   36.62
   1  -6   6 1067.40   25.06
   1   6   6  964.97   23.80
   1   6   6 1134.06   19.58
   1   6   6 1049.85   22.70
   1   6   6 1010.03   21.26
  -1   6  -7    1.77    1.94
  -1   6  -7   -1.60    2.03
   1  -6   7   -0.08    1.77
   1  -6   7   -1.43    2.19
   1   6   7   -2.78    2.53
   1   6   7   -0.34    5.65
   1   6   7    4.30    2.19
   1   6   7   -1.52    1.77
  -1  -7   8   11.64    2.28
  -1  -7   8   19.66    4.05
  -1   7   8   19.41    3.46
  -1   7   8   12.24    2.03
   1  -7  -8   14.26    2.36
   1   7  -8   10.38    2.53
   1   7  -8   16.20    3.04
  -1  -7   7   61.43    6.33
  -1  -7   7   60.92    6.16
  -1   7   7   57.38    5.15
   1  -7  -7   77.29    6.41
   1  -7  -7   48.60    5.74
   1   7  -7   62.19    5.74
  -1  -7   6  437.09   16.29
  -1  -7   6  480.96   16.79
  -1  -7   6  425.27   10.55
  -1   7   6  522.65   14.77
  -1   7   6  459.19   14.43
  -1   7   6  476.41   14.60
   1  -7  -6  559.78   17.38
   1  -7  -6  389.50   14.43
   1  -7  -6  401.65   14.01
   1  -7  -6  601.54   18.73
   1  -7  -6  530.92   15.10
   1   7  -6  448.14   15.02
   1   7  -6  472.53   16.62
   1   7  -6  430.34   10.21
  -1  -7   5  173.23    9.96
  -1  -7   5  198.80    8.02
  -1  -7   5  199.14   10.21
  -1   7   5  197.28    8.44
  -1   7   5  188.59    8.52
   1  -7  -5  163.44    8.78
   1  -7  -5  188.59    9.87
   1  -7  -5  221.50   10.88
   1  -7  -5  260.90   11.05
   1   7  -5  158.63    7.17
   1   7  -5  176.52    9.11
   1   7  -5  175.85    9.87
   1   7  -5  159.73    7.68
  -1  -7   4  357.10   12.83
  -1  -7   4  381.73    9.79
  -1  -7   4  313.22    8.78
  -1  -7   4  374.22   12.07
  -1   7   4  366.80   10.13
  -1   7   4  359.46   10.04
   1  -7  -4  336.17   11.14
   1  -7  -4  386.71   12.74
   1  -7  -4  468.05   13.84
   1  -7  -4  483.66   14.01
   1   7  -4  324.10    9.37
   1   7  -4  328.83   11.81
   1   7  -4  385.28   10.63
   1   7  -4  331.02   11.81
   1   7  -4  332.20   10.63
  -1  -7   3   90.12    5.15
  -1  -7   3   79.15    4.05
  -1  -7   3   85.31    4.98
  -1   7   3   94.25    4.98
  -1   7   3   83.87    4.47
   1  -7  -3   82.69    4.98
   1  -7  -3  112.14    6.24
   1   7  -3   69.28    4.30
   1   7  -3  105.81    4.98
   1   7  -3   73.16    5.32
  -1  -7   2 1336.24   14.09
  -1  -7   2 1445.68   17.04
  -1   7   2 1259.37   10.13
   1  -7  -2 1402.31   17.38
   1   7  -2 1567.94   17.30
  -1  -7   1   56.87    2.78
  -1   7   1   71.89    2.87
   1  -7  -1   60.16    3.21
   1   7  -1   48.01    2.78
   1   7  -1   60.67    3.21
   1   7  -1   45.48    2.87
  -1  -7   0  356.93    7.34
  -1  -7   0  435.57    8.94
  -1   7   0  473.71    8.35
   1  -7   0  302.50    5.99
   1   7   0  296.00    7.09
   1   7   0  354.90    7.59
  -1  -7  -1 2380.77   21.77
   1   7   1 1863.78   20.17
   1   7   1 1965.04   18.56
   1   7   1 1890.19   19.58
   1   7   2 1970.77   17.47
  -1  -7  -3 7055.24   47.93
  -1  -7  -3 9188.96   56.03
  -1  -7  -3 8291.58   53.33
  -1   7  -3 6370.33   39.91
  -1   7  -3 6593.43   47.00
   1  -7   3 7452.67   49.78
   1   7   3 6651.99   41.01
   1   7   3 6836.45   39.91
  -1  -7  -4  392.53   12.40
  -1  -7  -4  269.59   11.22
  -1  -7  -4  445.10   14.01
  -1  -7  -4  386.63   11.81
  -1   7  -4  316.00   10.29
  -1   7  -4  331.02   12.49
  -1   7  -4  428.82   13.67
  -1   7  -4  316.68   11.90
  -1   7  -4  313.81   10.97
   1  -7   4  320.22   12.15
   1  -7   4  366.88   12.83
   1   7   4  297.19   13.16
   1   7   4  340.81   10.63
   1   7   4  324.95   10.38
   1   7   4  335.07   11.05
  -1  -7  -5  609.14   17.21
  -1  -7  -5  756.04   17.64
  -1  -7  -5  547.88   16.37
  -1  -7  -5 1047.74   36.54
  -1   7  -5  647.53   18.56
  -1   7  -5  646.10   24.39
  -1   7  -5  620.87   15.86
   1  -7   5  588.63   18.06
   1  -7   5  650.06   19.07
   1   7   5  526.28   17.89
   1   7   5  591.59   17.30
   1   7   5  575.89   15.19
   1   7   5  666.18   16.37
  -1  -7  -6  278.88    9.96
  -1   7  -6  256.01    9.53
  -1   7  -6  266.05   11.81
  -1   7  -6  281.49   12.66
  -1   7  -6  265.21    9.62
   1  -7   6  250.44   11.90
   1  -7   6  262.51   12.66
   1   7   6  220.32   11.98
   1   7   6  237.11    9.45
   1   7   6  251.03   11.64
   1   7   6  211.96   10.72
   1   7   6  272.38   10.13
  -1   7  -7    3.38    1.86
  -1   7  -7    2.78    2.19
   1  -7   7    4.73    2.03
   1  -7   7    4.05    2.36
   1   7   7    2.36    3.29
   1   7   7    5.32    2.28
   1   7   7   -2.36    4.73
   1   7   7   -0.34    1.86
  -1  -8   8  566.69   13.50
  -1   8   8  588.80   15.02
  -1   8   8  666.18   11.14
   1  -8  -8  841.35   17.13
   1   8  -8  634.79    9.20
   1   8  -8  775.28   16.03
  -1  -8   7   22.02    3.97
  -1  -8   7   21.60    4.05
  -1   8   7   25.74    4.05
  -1   8   7   14.85    2.95
   1  -8  -7   33.92    4.47
   1  -8  -7   18.48    3.46
   1   8  -7   18.99    3.29
   1   8  -7   22.87    4.22
  -1  -8   6  553.19   18.23
  -1  -8   6  674.78   20.00
  -1  -8   6  496.49   10.13
  -1   8   6  679.09   16.79
  -1   8   6  602.64   17.04
  -1   8   6  605.34   16.45
   1  -8  -6  738.15   19.66
   1  -8  -6  485.10   16.29
   1  -8  -6  565.01   16.71
   1  -8  -6  752.84   17.72
   1   8  -6  620.53   17.72
   1   8  -6  580.20   18.31
   1   8  -6  559.35   12.07
  -1  -8   5  355.49   16.45
  -1  -8   5  344.02   10.13
  -1  -8   5  452.11   15.27
  -1  -8   5  421.81   11.05
  -1   8   5  416.16   12.40
  -1   8   5  399.54   11.90
   1  -8  -5  433.46   22.87
   1  -8  -5  361.82   13.33
   1  -8  -5  513.45   16.37
   1  -8  -5  493.62   15.19
   1   8  -5  345.87   10.38
   1   8  -5  376.00   13.75
   1   8  -5  363.68   13.16
   1   8  -5  354.39   13.84
   1   8  -5  368.99   12.07
  -1  -8   4   14.85    3.54
  -1  -8   4   14.68    3.04
  -1  -8   4   11.56    2.28
  -1  -8   4   15.27    3.21
  -1   8   4   14.77    4.13
  -1   8   4   11.56    2.70
   1  -8  -4    8.94    2.53
   1  -8  -4   19.24    3.54
   1  -8  -4   15.27    3.21
   1  -8  -4   14.26    3.21
   1   8  -4    9.53    2.19
   1   8  -4   11.31    3.12
   1   8  -4   14.43    2.95
   1   8  -4   10.21    2.87
   1   8  -4   10.97    3.04
  -1  -8   3  988.51   20.59
  -1  -8   3 1173.81   14.94
  -1  -8   3 1520.61   21.09
  -1   8   3 1350.24   16.45
  -1   8   3 1419.35   16.29
   1  -8  -3 1282.74   19.83
   1  -8  -3 1761.60   23.96
   1   8  -3 1512.59   19.91
  -1  -8   2 2087.81   18.14
  -1  -8   2 2357.82   22.28
  -1   8   2 1856.61   14.01
   1  -8  -2 2150.25   22.53
   1   8  -2 1596.80   16.96
   1   8  -2 2579.49   23.71
   1   8  -2 1904.96   18.48
  -1  -8   1 1224.27   13.59
  -1  -8   1 1477.32   18.06
  -1   8   1 1355.65   13.50
   1  -8  -1 1152.04   14.34
   1   8  -1  891.22   12.24
   1   8  -1 1327.38   16.03
  -1  -8   0 5624.42   34.51
  -1   8   0 4145.07   22.28
   1   8   0 4116.30   27.59
  -1   8  -1   10.46    1.94
   1  -8   1    6.50    1.60
   1   8   1    5.91    1.43
   1   8   1    6.24    1.60
  -1  -8  -2  331.19   11.81
  -1   8  -2  359.04    8.61
  -1   8  -2  572.18   12.49
   1   8   2  404.18    9.37
   1   8   2  337.01    8.69
  -1  -8  -3   52.65    4.47
  -1  -8  -3   43.79    4.89
  -1  -8  -3   59.91    5.32
  -1   8  -3   46.07    3.88
  -1   8  -3   62.53    5.06
  -1   8  -3   45.65    5.48
   1  -8   3   45.48    4.64
   1  -8   3   59.99    4.81
   1   8   3   54.34    4.22
   1   8   3   53.67    4.13
   1   8   3   45.06    5.06
  -1  -8  -4  618.17   16.20
  -1  -8  -4  513.62   14.94
  -1  -8  -4  629.14   15.44
  -1  -8  -4  434.64   14.26
  -1  -8  -4  727.02   18.31
  -1  -8  -4  633.69   15.02
  -1   8  -4  527.96   13.42
  -1   8  -4  520.20   15.61
  -1   8  -4  697.57   17.97
  -1   8  -4  485.10   14.94
  -1   8  -4  511.51   13.92
   1  -8   4  567.03   16.03
   1  -8   4  534.97   15.61
   1   8   4  536.57   13.42
   1   8   4  546.95   15.69
   1   8   4  492.36   12.40
   1   8   4  499.36   13.75
  -1  -8  -5  378.70   14.18
  -1  -8  -5  442.91   13.16
  -1  -8  -5  328.32   12.99
  -1   8  -5  377.94   12.07
  -1   8  -5  397.68   14.68
  -1   8  -5  379.54   14.43
  -1   8  -5  380.05   12.57
   1  -8   5  378.19   14.51
   1  -8   5  437.00   15.86
   1   8   5  335.92   14.60
   1   8   5  359.54   11.81
   1   8   5  365.03   13.92
   1   8   5  366.63   11.90
   1   8   5  414.56   13.16
  -1  -8  -6  865.31   24.05
  -1  -8  -6 1294.72   18.90
  -1   8  -6 1071.54   18.90
  -1   8  -6 1194.48   25.06
  -1   8  -6 1186.80   25.23
  -1   8  -6 1114.15   19.66
   1  -8   6 1056.60   24.13
   1  -8   6  930.71   18.56
   1  -8   6 1129.76   25.48
   1   8   6  910.71   22.87
   1   8   6 1021.84   18.90
   1   8   6 1114.23   24.13
   1   8   6 1109.09   20.17
  -1   8  -7  132.22    7.43
  -1   8  -7  143.95    8.02
   1  -8   7  119.73    7.43
   1  -8   7  125.81    7.93
   1   8   7  104.29    7.93
   1   8   7  130.45    9.70
   1   8   7  123.36    7.26
   1   8   7  109.78   10.21
   1   8   7  106.74    4.89
  -1  -9   8   48.69    4.30
  -1   9   8   23.04    3.71
  -1   9   8   23.54    5.32
  -1   9   8   49.28    4.05
  -1   9   8   53.07    3.38
   1   9  -8   55.61    4.22
   1   9  -8   66.83    4.98
  -1  -9   7   73.92    6.58
  -1  -9   7   68.60    6.58
  -1   9   7   81.26    5.82
  -1   9   7   76.95    6.83
  -1   9   7   76.28    5.74
   1  -9  -7   95.86    6.67
   1  -9  -7   56.03    5.48
   1   9  -7   78.14    6.16
   1   9  -7   92.23    7.43
  -1  -9   6    4.22    2.28
  -1  -9   6    3.04    2.36
  -1   9   6    2.11    1.77
  -1   9   6    2.28    2.45
   1  -9  -6    5.48    2.53
   1  -9  -6   -1.60    3.12
   1  -9  -6    1.69    2.19
   1  -9  -6    8.44    2.95
   1   9  -6   -3.54    2.11
   1   9  -6    1.77    2.11
   1   9  -6    0.08    2.11
  -1  -9   5  451.09   15.95
  -1  -9   5  511.59   16.37
  -1  -9   5  437.59   11.31
  -1   9   5  514.55   13.84
  -1   9   5  429.58   12.15
  -1   9   5  453.63   14.09
   1  -9  -5  616.90   17.89
   1  -9  -5  448.65   15.27
   1  -9  -5  468.73   15.69
   1   9  -5  436.67   11.98
   1   9  -5  438.35   14.85
   1   9  -5  469.66   18.56
   1   9  -5  439.62   15.44
   1   9  -5  429.49   12.24
  -1  -9   4    5.06    2.11
  -1  -9   4    4.98    2.95
  -1  -9   4    6.67    2.28
  -1   9   4    6.08    2.03
  -1   9   4    1.69    2.36
   1  -9  -4    4.47    2.70
   1  -9  -4    2.62    2.36
   1  -9  -4   45.14    5.15
   1  -9  -4    6.75    2.78
   1   9  -4    6.75    2.11
   1   9  -4    5.74    2.53
   1   9  -4    3.88    2.11
   1   9  -4    1.43    1.69
   1   9  -4    0.84    2.19
  -1  -9   3 1359.78   16.12
  -1  -9   3 1483.56   21.26
  -1   9   3 1382.48   15.19
   1  -9  -3 1353.62   21.09
   1   9  -3 1639.84   21.85
  -1  -9   2    7.76    1.52
  -1  -9   2   13.84    2.87
  -1  -9   2   11.14    2.11
  -1   9   2    8.52    1.35
   1  -9  -2    8.18    1.94
   1   9  -2    9.20    1.86
   1   9  -2    7.93    1.77
  -1  -9   1  542.98    9.45
  -1  -9   1  486.11    8.61
  -1   9   1  565.18    9.45
   1  -9  -1  447.89    9.45
   1   9  -1  430.84   10.29
   1   9  -1  554.54   10.97
   1   9  -1  401.90    8.69
  -1  -9   0 1932.04   19.24
  -1   9   0 1558.41   12.57
  -1   9   0 2108.57   20.08
   1  -9   0 1338.60   14.01
   1   9   0 1466.86   17.80
   1   9   0 1584.57   18.23
   1   9   0 1474.96   17.30
  -1   9  -1 2572.99   24.64
   1  -9   1 1693.50   17.64
   1   9   1 1883.86   18.82
   1   9   1 1732.49   19.49
   1   9   1 1824.54   21.01
  -1  -9  -2 4972.50   38.22
  -1   9  -2 5787.78   41.60
   1   9   2 4066.68   30.12
   1   9   2 3574.41   29.70
   1   9   2 4274.26   36.03
  -1  -9  -3 1573.43   24.22
  -1  -9  -3 1298.60   23.29
  -1  -9  -3 1797.37   23.63
  -1   9  -3 1385.77   21.60
  -1   9  -3 2054.22   28.01
  -1   9  -3 1498.50   23.63
   1  -9   3 1593.85   23.80
   1   9   3 1415.30   23.20
   1   9   3 1331.51   16.54
   1   9   3 1423.15   21.52
  -1  -9  -4 1800.24   28.86
  -1  -9  -4 1904.79   26.07
  -1  -9  -4 1428.04   26.24
  -1   9  -4 1616.04   23.71
  -1   9  -4 1571.49   27.25
  -1   9  -4 2201.13   32.91
  -1   9  -4 1584.65   27.17
  -1   9  -4 1582.12   24.55
   1  -9   4 1704.05   28.01
   1  -9   4 1794.76   28.86
   1   9   4 1374.46   27.85
   1   9   4 1775.27   24.81
   1   9   4 1746.07   28.69
   1   9   4 1431.50   20.08
   1   9   4 1694.09   25.31
  -1  -9  -5 1636.63   29.62
  -1  -9  -5 1884.20   25.57
  -1  -9  -5 1454.71   27.34
  -1   9  -5 1563.64   24.64
  -1   9  -5 1703.96   30.12
  -1   9  -5 1550.90   28.86
  -1   9  -5 1687.76   26.41
   1  -9   5 1697.97   30.38
   1  -9   5 1758.90   31.39
   1   9   5 1383.91   28.86
   1   9   5 1774.93   26.24
   1   9   5 1740.50   30.63
   1   9   5 1647.51   26.07
  -1  -9  -6  139.48   10.88
  -1   9  -6  161.67    7.85
  -1   9  -6  175.34    9.79
  -1   9  -6  168.17    9.79
  -1   9  -6  169.10    7.93
   1  -9   6  166.90    9.53
   1  -9   6  137.54    8.86
   1  -9   6  166.73   10.21
   1   9   6  146.15   10.63
   1   9   6  144.29    7.51
   1   9   6  148.34    8.78
   1   9   6  169.94    9.96
   1   9   6  167.07    8.10
  -1   9  -7  137.37    7.76
   1  -9   7  110.03   10.04
   1  -9   7  128.59    8.02
   1   9   7  102.10    8.52
   1   9   7  132.98    7.51
   1   9   7  134.84   11.64
   1   9   7  117.88    4.98
  -1 -10   8   31.56    3.63
  -1  10   8   30.63    3.63
  -1  10   8   31.05    3.38
  -1 -10   7  109.27    7.59
  -1  10   7  132.14    6.92
  -1  10   7  152.56   11.81
  -1  10   7  119.31    6.92
   1 -10  -7  164.20    8.18
   1  10  -7  123.36    7.26
   1  10  -7  134.42    8.52
  -1 -10   6   66.15    8.94
  -1 -10   6   67.93    6.67
  -1  10   6   69.95    5.91
   1 -10  -6   84.30   10.80
   1 -10  -6   54.42    7.00
   1 -10  -6   55.69    9.70
   1 -10  -6   66.83    8.35
   1  10  -6   49.53    5.48
   1  10  -6   58.81    8.61
   1  10  -6   53.24    6.41
  -1 -10   5  132.98    9.03
  -1 -10   5  130.11    8.61
  -1  10   5  140.75    7.68
  -1  10   5  133.91    8.35
   1 -10  -5  151.29    9.37
   1 -10  -5  132.64    9.03
   1 -10  -5  124.38    8.61
   1 -10  -5  172.64    9.37
   1  10  -5  113.07    6.67
   1  10  -5  118.98    8.44
   1  10  -5  138.21   10.88
   1  10  -5  116.36    7.00
  -1 -10   4  344.86   12.99
  -1 -10   4  287.65    8.18
  -1 -10   4  393.46   19.83
  -1  10   4  327.65   10.04
   1 -10  -4  395.40   13.75
   1 -10  -4  340.47   12.40
   1 -10  -4  366.88   13.33
   1 -10  -4  445.78   14.34
   1  10  -4  277.36    9.45
   1  10  -4  295.67   11.73
   1  10  -4  364.86   12.24
   1  10  -4  284.36   11.48
   1  10  -4  270.77    9.87
  -1 -10   3 1717.89   26.16
  -1 -10   3 1518.08   17.13
  -1 -10   3 1299.45   22.87
  -1 -10   3 1903.02   24.47
  -1  10   3 1778.81   19.83
   1 -10  -3 2040.22   28.60
   1 -10  -3 1645.32   24.22
   1 -10  -3 1896.43   27.76
   1 -10  -3 2171.77   29.45
   1  10  -3 1438.76   19.49
   1  10  -3 1369.74   22.87
   1  10  -3 1947.91   25.23
   1  10  -3 1393.70   20.50
  -1 -10   2 1155.16   14.43
  -1 -10   2 1262.24    9.11
  -1 -10   2 1445.68   20.84
  -1 -10   2 1158.11   16.20
  -1  10   2  975.85   12.32
   1 -10  -2 1168.83   18.06
   1  10  -2 1084.70   15.53
   1  10  -2  928.01   14.18
   1  10  -2 1275.74   18.82
   1  10  -2  975.60   14.01
  -1 -10   1 1722.02   16.29
  -1  10   1 1947.23   20.42
   1 -10  -1 1642.62   18.90
   1  10  -1 1568.28   17.47
   1  10  -1 1342.73   16.88
   1  10  -1 1922.76   21.77
   1  10  -1 1408.89   16.79
  -1  10   0 6017.63   26.58
   1 -10   0 4947.44   28.44
   1  10   0 5668.72   32.49
   1  10   0 5405.45   34.60
  -1  10  -1    7.93    1.69
   1 -10   1    1.86    0.76
   1 -10   1    1.27    1.27
   1  10   1   -1.10    0.76
   1  10   1    0.08    1.60
  -1 -10  -2   21.69    3.38
  -1  10  -2   17.89    2.78
  -1  10  -2   26.50    3.97
   1 -10   2   18.06    2.95
   1  10   2   11.81    2.28
   1  10   2   13.84    2.45
   1  10   2   15.36    2.78
  -1 -10  -3  916.28   19.15
  -1 -10  -3 1038.21   19.66
  -1 -10  -3  779.84   18.48
  -1 -10  -3 1156.68   19.58
  -1  10  -3  809.71   15.27
  -1  10  -3  778.57   18.06
  -1  10  -3 1210.68   22.36
  -1  10  -3  757.14   17.64
  -1  10  -3  723.89   15.95
   1 -10   3  876.71   17.97
   1 -10   3  739.50   17.30
   1 -10   3  955.69   18.65
   1  10   3  928.26   16.62
   1  10   3  845.82   18.48
   1  10   3  759.00   17.13
  -1 -10  -4 1079.72   21.01
  -1 -10  -4  972.22   21.85
  -1 -10  -4 1032.72   18.90
  -1 -10  -4  806.00   20.34
  -1 -10  -4 1158.70   20.25
  -1 -10  -4  938.64   19.58
  -1  10  -4  850.13   17.55
  -1  10  -4  847.51   20.34
  -1  10  -4 1209.84   26.41
  -1  10  -4  837.55   20.08
  -1  10  -4  891.22   19.24
   1 -10   4  937.29   21.01
   1  10   4  745.50   21.60
   1  10   4  909.02   18.06
   1  10   4  970.03   21.94
   1  10   4  969.61   25.06
  -1 -10  -5  421.22   12.07
  -1 -10  -5  296.09   12.57
  -1  10  -5  362.66   12.24
  -1  10  -5  344.69   13.92
  -1  10  -5  358.70   14.18
  -1  10  -5  349.92   12.32
   1 -10   5  359.12   14.09
   1 -10   5  384.52   14.85
   1  10   5  305.03   14.60
   1  10   5  376.50   12.49
   1  10   5  362.66   14.26
   1  10   5  363.17   12.57
  -1  10  -6  199.73   10.46
  -1  10  -6  196.77   10.38
  -1  10  -6  176.27    8.10
   1 -10   6  193.48   10.04
   1 -10   6  169.86    9.28
   1 -10   6  192.81   10.63
   1  10   6  179.90   11.48
   1  10   6  204.03    8.78
   1  10   6  202.26   10.38
   1  10   6  217.78   10.88
   1  10   6  206.90   10.55
   1  10   6  197.62    8.69
  -1  10  -7    3.12    1.94
  -1  10  -7    4.22    2.70
   1 -10   7    3.63    2.11
   1 -10   7   -1.27    2.45
   1  10   7    3.80    2.45
   1  10   7    0.93    1.69
   1  10   7    0.42    1.86
  -1 -11   7   70.71    6.08
  -1 -11   7   76.62    6.83
  -1  11   7   84.30    5.74
  -1  11   7   70.12    6.50
  -1  11   7   82.44    5.65
   1 -11  -7  101.68    6.33
   1 -11  -7   67.67    5.32
   1  11  -7   83.62    5.99
   1  11  -7   90.12    7.26
  -1 -11   6    2.95    2.19
  -1 -11   6    2.45    2.45
  -1  11   6    4.73    2.45
  -1  11   6    2.28    2.03
   1 -11  -6    4.89    2.78
   1 -11  -6    0.34    3.46
   1 -11  -6    1.27    2.28
   1 -11  -6   -0.76    2.62
   1  11  -6    1.27    3.71
   1  11  -6    0.42    2.11
   1  11  -6    2.78    2.62
   1  11  -6    2.36    2.11
  -1 -11   5  188.50   10.55
  -1 -11   5  205.21   10.63
  -1  11   5  199.98    8.94
  -1  11   5  192.30    9.79
   1 -11  -5  264.70   11.90
   1 -11  -5  188.42   10.63
   1 -11  -5  188.93   10.29
   1 -11  -5  263.86   11.64
   1  11  -5  198.80   10.46
   1  11  -5  175.59   10.13
   1  11  -5  181.33    8.61
  -1 -11   4 1269.32   24.98
  -1 -11   4 1246.37   23.12
  -1  11   4 1259.96   19.74
  -1  11   4 1143.43   21.01
   1 -11  -4 1466.35   26.58
   1 -11  -4 1205.28   23.88
   1 -11  -4 1318.10   25.65
   1 -11  -4 1551.24   26.92
   1  11  -4 1004.88   18.14
   1  11  -4 1014.92   21.85
   1  11  -4 1291.77   23.80
   1  11  -4 1005.64   22.02
   1  11  -4 1073.06   19.66
  -1 -11   3  185.80   12.74
  -1 -11   3  162.77    5.82
  -1 -11   3  159.14    9.45
  -1 -11   3  178.29    7.68
  -1  11   3  162.26    6.58
   1 -11  -3  228.75   12.07
   1 -11  -3  170.78    8.18
   1 -11  -3  190.36    9.37
   1 -11  -3  251.37   12.15
   1  11  -3  141.93    6.58
  -1 -11   2 1597.81   17.38
  -1 -11   2 1518.67    9.62
  -1 -11   2 1879.22   24.72
  -1 -11   2 1856.52   27.59
  -1  11   2 1697.38   26.50
   1 -11  -2 1552.67   21.69
   1  11  -2 1401.21   18.31
   1  11  -2 1153.30   16.54
   1  11  -2 1714.85   23.04
   1  11  -2 1247.55   16.20
  -1 -11   1  646.10   11.39
  -1 -11   1   12.57    2.53
  -1 -11   1  675.04   10.46
  -1  11   1  705.58   12.15
   1 -11  -1  592.94   11.90
   1  11  -1  592.18   11.22
   1  11  -1  721.02   14.18
   1  11  -1  509.40   10.46
  -1 -11   0   12.15    2.62
  -1  11   0   13.16    1.77
  -1  11   0   14.43    2.45
   1 -11   0    7.68    1.60
   1  11   0    6.58    2.36
   1  11   0   10.04    2.19
   1  11   0    9.28    1.94
  -1 -11  -1 1039.81   17.55
  -1  11  -1 1003.53   17.13
   1 -11   1  626.10    7.93
   1 -11   1  719.59   11.98
   1  11   1  803.89   13.25
   1  11   1  732.67   14.09
   1  11   1  763.81   14.77
  -1 -11  -2  742.04   15.95
  -1 -11  -2  582.73   15.27
  -1 -11  -2  856.37   16.62
  -1  11  -2  586.10   11.81
  -1  11  -2  869.53   17.64
   1 -11   2  648.54   13.50
   1  11   2  689.30   13.33
   1  11   2  576.65   13.08
   1  11   2  675.88   15.27
  -1 -11  -3 3097.41   30.97
  -1 -11  -3 2476.97   33.84
  -1 -11  -3 3775.91   35.95
  -1 -11  -3 3179.43   36.37
  -1  11  -3 2602.95   28.10
  -1  11  -3 2498.74   36.28
  -1  11  -3 3776.84   41.18
  -1  11  -3 2418.32   31.64
  -1  11  -3 2721.50   35.19
   1 -11   3 2895.66   33.08
   1 -11   3 2353.27   31.73
   1 -11   3 3129.31   34.34
   1  11   3 2947.64   30.29
   1  11   3 2913.13   35.36
   1  11   3 2809.76   31.39
  -1 -11  -4  771.74   18.06
  -1 -11  -4  672.34   18.56
  -1 -11  -4  697.15   15.36
  -1 -11  -4  552.01   17.04
  -1 -11  -4  819.16   17.30
  -1 -11  -4  624.92   16.45
  -1  11  -4  520.03   14.01
  -1  11  -4  532.35   18.73
  -1  11  -4  745.16   21.18
  -1  11  -4  565.09   16.96
  -1  11  -4  506.53   14.51
   1 -11   4  633.61   17.30
   1 -11   4  599.26   16.96
   1  11   4  614.88   15.19
   1  11   4  619.85   17.89
   1  11   4  661.54   16.54
  -1 -11  -5    7.17    3.38
  -1 -11  -5    4.73    2.03
  -1  11  -5    7.26    2.36
  -1  11  -5    3.54    2.70
  -1  11  -5    5.99    2.62
  -1  11  -5    3.21    2.28
   1 -11   5   10.46    3.46
   1 -11   5    6.41    2.87
   1  11   5   11.48    8.27
   1  11   5    7.85    2.62
   1  11   5   10.21    3.29
   1  11   5    7.34    2.95
  -1  11  -6  203.36    8.52
  -1  11  -6  216.60   10.29
  -1  11  -6  215.84    8.69
   1 -11   6  205.72   10.13
   1 -11   6  188.67    9.70
   1 -11   6  207.49   10.72
   1  11   6  231.54    9.79
   1  11   6  280.48   17.97
   1  11   6  234.32   10.80
   1  11   6  205.55   10.55
   1  11   6  227.07    9.11
  -1 -11  -7 1119.04   18.48
  -1  11  -7  879.32   16.88
  -1  11  -7  981.76   18.31
   1 -11   7  764.99   15.95
   1  11   7  782.62   15.69
   1  11   7  844.73   11.31
  -1 -12   7  139.90    8.02
  -1 -12   7  155.93    8.78
  -1  12   7  163.61    7.17
  -1  12   7  142.69    8.52
  -1  12   7  157.28    7.43
   1 -12  -7  192.47    8.02
   1 -12  -7  129.10    6.83
   1  12  -7  149.10    7.76
   1  12  -7  149.86    8.52
  -1 -12   6    2.28    1.77
  -1 -12   6    7.09    2.95
  -1  12   6    6.08    2.70
  -1  12   6    0.76    2.03
   1 -12  -6    3.80    2.53
   1 -12  -6   -0.84    2.03
   1 -12  -6    1.60    2.53
   1  12  -6    2.03    2.19
   1  12  -6   -1.35    1.94
   1  12  -6   -0.93    1.94
  -1 -12   5   77.54    6.92
  -1 -12   5   81.51    7.00
  -1  12   5   91.05    6.33
  -1  12   5   73.83    6.50
   1 -12  -5   95.52    7.43
   1 -12  -5   74.09    7.17
   1 -12  -5   75.35    6.83
   1 -12  -5  101.09    7.68
   1  12  -5   76.28    5.91
   1  12  -5   61.43    6.24
   1  12  -5   64.38    6.67
   1  12  -5   70.54    5.91
  -1 -12   4   50.97    5.74
  -1 -12   4   56.96    5.32
  -1  12   4   54.00    4.73
  -1  12   4   51.81    6.16
   1 -12  -4   72.23    6.50
   1 -12  -4   50.37    5.40
   1 -12  -4   58.98    6.08
   1 -12  -4   70.54    6.41
   1  12  -4   50.63    4.64
   1  12  -4   40.00    5.65
   1  12  -4   73.49    6.75
   1  12  -4   42.78    5.23
   1  12  -4   26.07    5.06
  -1 -12   3   55.52    5.65
  -1 -12   3   62.78    3.97
  -1 -12   3   57.88    5.48
  -1 -12   3   66.07    5.15
  -1  12   3   58.90    4.56
   1 -12  -3   69.70    6.16
   1 -12  -3   61.18    5.23
   1 -12  -3   77.29    6.24
   1 -12  -3   80.33    6.41
   1  12  -3   46.66    4.22
   1  12  -3   49.19    5.65
   1  12  -3   62.78    5.32
   1  12  -3   47.84    5.32
  -1 -12   2    2.87    1.86
  -1 -12   2    6.24    1.60
  -1 -12   2   -0.93    3.29
  -1 -12   2    4.47    1.86
  -1  12   2    3.80    1.27
   1 -12  -2   10.88    2.78
   1 -12  -2    4.39    1.60
   1 -12  -2    7.51    2.28
   1  12  -2    3.54    1.77
   1  12  -2    4.05    1.77
   1  12  -2    3.46    1.77
  -1 -12   1    7.00    1.69
  -1 -12   1   10.38    2.53
  -1 -12   1    9.28    2.28
  -1  12   1    9.20    1.94
   1 -12  -1    9.53    2.11
   1  12  -1    4.81    1.86
   1  12  -1    6.58    1.94
   1  12  -1   22.53    2.78
  -1 -12   0  734.86   15.27
  -1  12   0  517.50    8.94
  -1  12   0  705.58   13.92
  -1  12   0  532.01    9.45
   1 -12   0  513.37   10.04
   1  12   0  538.09   10.97
   1  12   0  580.79   13.16
  -1 -12  -1  518.09   12.99
  -1  12  -1  359.37   13.84
  -1  12  -1  488.14   12.57
   1 -12   1  297.02    5.74
   1 -12   1  365.11    8.78
   1  12   1  336.17    9.03
   1  12   1  370.76   11.05
   1  12   1  330.18   10.04
   1  12   1  384.52   10.88
  -1 -12  -2   43.96    4.22
  -1 -12  -2   30.63    4.56
  -1 -12  -2   60.25    5.15
  -1 -12  -2   43.96    4.73
  -1  12  -2   40.25    3.80
  -1  12  -2   66.58    5.40
   1 -12   2   44.72    4.30
   1 -12   2   26.24    5.57
   1 -12   2   36.28    3.71
   1  12   2   43.79    3.88
   1  12   2   38.81    3.97
   1  12   2   36.87    4.05
   1  12   2   48.01    9.20
  -1 -12  -3  426.88   13.59
  -1 -12  -3  392.79   13.42
  -1 -12  -3  359.12   11.64
  -1 -12  -3  329.17   12.74
  -1 -12  -3  396.75   13.33
  -1  12  -3  306.13    9.96
  -1  12  -3  276.60   11.39
  -1  12  -3  419.79   14.51
  -1  12  -3  290.01   11.48
  -1  12  -3  296.59   10.97
   1 -12   3  332.96   11.39
   1 -12   3  273.56   11.31
   1 -12   3  363.85   11.81
   1  12   3  326.38   10.46
   1  12   3  330.26   12.24
   1  12   3  333.38   12.40
   1  12   3  321.57   11.22
  -1 -12  -4  821.44   18.73
  -1 -12  -4  734.95   20.00
  -1 -12  -4  522.82   16.88
  -1 -12  -4  824.90   17.47
  -1 -12  -4  640.70   17.04
  -1  12  -4  554.21   14.68
  -1  12  -4  618.59   17.89
  -1  12  -4  591.25   17.47
  -1  12  -4  551.17   15.27
   1 -12   4  682.13   17.97
   1 -12   4  682.55   18.23
   1  12   4  669.47   16.12
   1  12   4  652.93   18.48
   1  12   4  659.09   18.82
   1  12   4  636.31   16.37
  -1 -12  -5  140.75    9.79
  -1 -12  -5  113.41    7.93
  -1  12  -5  112.39    7.09
  -1  12  -5  125.56    8.78
  -1  12  -5  121.51    8.52
  -1  12  -5  121.17    7.51
   1 -12   5  136.44    8.61
   1 -12   5  165.89   13.33
   1  12   5  140.49    7.76
   1  12   5  149.52    9.37
   1  12   5  126.57   13.16
   1  12   5  128.59    7.76
  -1  12  -6  138.97    7.00
  -1  12  -6  150.28    8.86
  -1  12  -6  137.12    8.78
  -1  12  -6  142.94    7.17
   1 -12   6  143.28    8.27
   1 -12   6  131.63    8.18
   1 -12   6  150.36    9.11
   1  12   6  139.99    7.17
   1  12   6  146.23    8.69
   1  12   6  153.32    8.78
   1  12   6  150.20    9.37
   1  12   6  144.20    7.34
  -1 -12  -7   93.24    5.23
  -1  12  -7   74.93    5.06
  -1  12  -7   69.87    5.82
   1 -12   7   61.68    4.56
   1  12   7   65.90    5.40
   1  12   7   78.30    5.32
   1  12   7   67.34    4.05
  -1 -13   7    6.58    2.28
  -1 -13   7    4.89    2.95
  -1  13   7    5.06    1.94
  -1  13   7    5.32    2.03
  -1  13   7    7.43    3.21
   1 -13  -7    2.19    1.27
   1 -13  -7    4.05    1.86
   1 -13  -7    3.80    1.86
   1  13  -7    2.36    1.86
   1  13  -7    4.39    2.03
  -1 -13   6  378.27   14.34
  -1 -13   6  397.77   14.51
  -1  13   6  367.56   12.15
  -1  13   6  375.74   14.77
  -1  13   6  373.38   12.40
   1 -13  -6  524.93   15.86
   1 -13  -6  313.56   14.51
   1 -13  -6  327.73   12.99
   1 -13  -6  450.17   13.84
   1  13  -6  337.18   10.38
   1  13  -6  361.31   13.50
   1  13  -6  350.94   14.09
   1  13  -6  340.13    9.87
  -1 -13   5  165.97    9.70
  -1 -13   5  181.08   10.04
  -1  13   5  165.89    8.44
  -1  13   5  165.22    8.78
   1 -13  -5  228.16   11.22
   1 -13  -5  156.02    9.96
   1 -13  -5  172.30    9.96
   1 -13  -5  215.34   10.80
   1  13  -5  142.69    7.51
   1  13  -5  143.02    9.28
   1  13  -5  141.34    9.37
   1  13  -5  148.00    7.85
  -1 -13   4 1160.98   24.55
  -1 -13   4 1189.08   22.87
  -1  13   4 1191.70   19.91
  -1  13   4 1072.47   20.93
   1 -13  -4 1468.80   27.51
   1 -13  -4 1062.26   23.80
   1 -13  -4 1203.68   25.57
   1 -13  -4 1498.08   27.68
   1  13  -4  967.58   18.73
   1  13  -4  940.83   21.94
   1  13  -4 1227.30   25.82
   1  13  -4  963.36   22.45
   1  13  -4  933.49   19.07
  -1 -13   3   18.23    3.46
  -1 -13   3    9.70    2.28
  -1 -13   3   12.57    3.04
  -1 -13   3   16.37    3.21
  -1  13   3   15.44    4.39
   1 -13  -3   16.12    2.62
   1 -13  -3   15.19    3.71
   1 -13  -3   10.80    2.70
   1 -13  -3   16.12    3.46
   1 -13  -3   12.91    3.46
   1  13  -3   11.81    2.95
   1  13  -3    6.24    2.78
   1  13  -3   17.04    3.71
   1  13  -3    9.11    3.04
  -1 -13   2  108.01    5.06
  -1 -13   2   62.02    6.41
  -1 -13   2  125.05    7.85
  -1 -13   2   66.15    6.08
  -1 -13   2   92.40    6.24
  -1  13   2   87.67    5.82
  -1  13   2   81.93    4.56
   1 -13  -2  133.66    8.02
   1 -13  -2  102.02    6.08
   1 -13  -2  109.10    7.17
   1 -13  -2   85.73   10.38
   1  13  -2   61.18    6.08
   1  13  -2   89.02    6.92
   1  13  -2  106.82    6.67
   1  13  -2   80.41    4.98
   1  13  -2   84.97    6.16
  -1 -13   1 2745.46   23.04
  -1 -13   1 3508.68   35.36
  -1  13   1 2767.49   27.42
   1 -13  -1 2725.80   27.85
   1  13  -1 2470.64   24.81
   1  13  -1 2306.44   25.31
   1  13  -1 3252.16   33.75
   1  13  -1 2435.03   26.58
  -1 -13   0   62.86    4.30
  -1 -13   0   69.61    5.32
  -1  13   0   49.28    3.46
  -1  13   0   67.76    4.81
  -1  13   0   40.00    5.65
   1 -13   0   48.43    3.46
   1  13   0   54.76    3.97
   1  13   0   54.68    4.89
   1  13   0   58.31    4.56
   1  13   0   53.58    4.05
  -1 -13  -1 1437.41   22.11
  -1 -13  -1 1334.72   20.76
  -1 -13  -1 1589.38   23.46
  -1 -13  -1 1215.91   22.11
  -1  13  -1 1021.50   22.36
  -1  13  -1 1525.59   23.63
   1 -13   1 1242.32   22.28
   1 -13   1  913.07   10.21
   1 -13   1 1043.10   14.77
   1  13   1 1247.55   17.89
   1  13   1 1226.46   20.59
   1  13   1 1080.31   19.07
   1  13   1 1146.13   19.49
  -1 -13  -2  152.22    7.85
  -1 -13  -2  185.13    8.69
  -1 -13  -2  105.98    7.17
  -1 -13  -2  186.23    8.52
  -1 -13  -2  148.17    8.44
  -1  13  -2  112.14    6.08
  -1  13  -2  169.77    8.78
   1 -13   2  135.26    6.75
   1 -13   2   98.98    8.44
   1 -13   2  130.96    6.58
   1  13   2  140.83    6.67
   1  13   2  148.34    9.11
   1  13   2  104.80    9.87
   1  13   2  132.39    7.34
  -1 -13  -3  448.31   14.01
  -1 -13  -3  412.11   14.18
  -1 -13  -3  321.57   12.83
  -1 -13  -3  476.32   13.59
  -1 -13  -3  393.29   13.50
  -1  13  -3  293.39   10.04
  -1  13  -3  301.83   12.15
  -1  13  -3  528.47   19.83
  -1  13  -3  312.21   12.24
  -1  13  -3  303.94   11.39
   1 -13   3  352.62   11.90
   1 -13   3  292.38   12.24
   1  13   3  366.46   11.31
   1  13   3  340.73   12.83
   1  13   3  367.98   13.25
   1  13   3  315.07   11.31
  -1 -13  -4 1263.50   23.04
  -1 -13  -4 1057.62   24.55
  -1 -13  -4  854.77   21.94
  -1 -13  -4 1027.75   21.52
  -1  13  -4  837.98   18.23
  -1  13  -4  895.10   21.52
  -1  13  -4  840.84   31.98
  -1  13  -4  852.66   19.15
   1 -13   4 1053.23   22.28
   1 -13   4  971.13   21.77
   1  13   4 1076.85   20.67
   1  13   4  971.97   22.53
   1  13   4 1041.33   24.13
   1  13   4 1011.04   20.76
  -1 -13  -5 1193.97   27.00
  -1  13  -5  973.49   19.83
  -1  13  -5 1072.72   24.22
   1 -13   5  894.85   32.82
   1 -13   5 1180.73   24.98
   1  13   5 1159.38   21.69
   1  13   5 1237.60   26.75
  -1 -13  -6   35.44    4.81
  -1  13  -6   34.60    4.30
  -1  13  -6   25.48    4.39
  -1  13  -6   26.83    4.64
  -1  13  -6   26.58    3.54
   1 -13   6   19.91    3.54
   1 -13   6   23.46    4.30
   1  13   6   29.87    4.22
   1  13   6   23.63    4.30
   1  13   6   33.50    5.15
   1  13   6   29.79    7.43
   1  13   6   28.60    3.97
  -1 -13  -7    4.89    1.43
  -1  13  -7    0.51    1.35
  -1  13  -7    0.00    2.28
   1 -13   7    0.08    1.10
   1  13   7    0.93    2.28
   1  13   7    3.46    1.69
   1  13   7    2.62    2.28
  -1 -14   7 1000.49   19.07
  -1 -14   7 1004.96   16.12
  -1 -14   7 1033.48   19.83
  -1  14   7 1136.60   17.38
  -1  14   7 1021.42   17.72
  -1  14   7  993.40   20.67
  -1  14   7 1099.30   17.38
   1 -14  -7 1356.57   18.65
   1 -14  -7  911.30   16.54
   1  14  -7  989.86   17.55
   1  14  -7 1042.09   19.83
  -1 -14   6  166.14    9.20
  -1 -14   6  185.80   10.13
  -1  14   6  172.81    9.20
  -1  14   6  188.84   10.13
  -1  14   6  176.27    8.44
   1 -14  -6  231.96    7.85
   1 -14  -6  234.32   10.55
   1 -14  -6  166.06    9.28
   1 -14  -6  216.43    9.70
   1  14  -6  144.29    7.76
   1  14  -6  161.84    9.03
   1  14  -6  205.97   14.26
   1  14  -6  164.54    7.00
  -1 -14   5  432.11   15.69
  -1  14   5  462.23   13.67
  -1  14   5  413.55   13.50
   1 -14  -5  569.73   17.47
   1 -14  -5  409.92   15.95
   1 -14  -5  431.86   15.69
   1 -14  -5  572.52   17.13
   1  14  -5  359.20   11.56
   1  14  -5  376.67   14.51
   1  14  -5  369.92   14.77
   1  14  -5  371.69   12.15
  -1 -14   4   73.75    6.83
  -1 -14   4   67.00    6.24
  -1  14   4   73.41    5.48
   1 -14  -4   76.79    5.32
   1 -14  -4   89.02    7.26
   1 -14  -4   69.78    6.67
   1 -14  -4   63.12    6.50
   1 -14  -4   91.05    7.59
   1  14  -4   57.38    5.15
   1  14  -4   56.62    7.26
   1  14  -4   53.83    5.99
   1  14  -4   60.50    5.74
  -1 -14   3   35.02    5.23
  -1 -14   3   22.95    4.13
  -1 -14   3   35.69    4.30
  -1  14   3   36.71    4.39
   1 -14  -3   40.25    4.05
   1 -14  -3   46.41    5.57
   1 -14  -3   36.20    4.47
   1 -14  -3   37.46    5.23
   1 -14  -3   44.72    5.23
   1  14  -3   29.11    4.13
   1  14  -3   27.00    4.47
   1  14  -3   48.60    6.50
   1  14  -3   28.10    4.56
  -1 -14   2  105.81    6.75
  -1 -14   2   57.55    6.67
  -1 -14   2  121.51    7.34
  -1 -14   2   65.56    6.58
  -1  14   2   90.03    5.65
  -1  14   2   83.79    5.15
   1 -14  -2  125.22    7.93
   1 -14  -2   80.67    5.74
   1 -14  -2  113.66    7.43
   1 -14  -2  124.97    7.76
   1  14  -2   80.16    5.23
   1  14  -2   96.11    7.43
   1  14  -2  103.62    7.00
   1  14  -2   84.04    5.32
   1  14  -2   81.43    6.08
  -1 -14   1 1396.74   22.53
  -1 -14   1 1101.49   21.35
  -1 -14   1 1323.83   16.62
  -1 -14   1 1005.38   20.42
  -1  14   1 1291.52   20.00
  -1  14   1 1211.36   17.97
   1 -14  -1 1623.72   26.24
   1 -14  -1 1203.93   19.24
   1 -14  -1 1522.89   25.06
   1  14  -1 1093.73   17.21
   1  14  -1 1000.15   17.21
   1  14  -1 1297.25   22.53
   1  14  -1  976.86   16.20
  -1 -14   0  201.41    8.52
  -1 -14   0  190.78    7.43
  -1 -14   0  254.24    9.87
  -1 -14   0  169.86    8.61
  -1  14   0  178.04    7.17
  -1  14   0  135.77    5.65
  -1  14   0  211.71    8.69
  -1  14   0  153.91    7.26
   1 -14   0  221.75    9.70
   1 -14   0  164.54    6.33
   1  14   0  167.66    6.83
   1  14   0  169.86    7.93
   1  14   0  184.03    9.11
   1  14   0  163.02    7.17
  -1 -14  -1   11.05    2.78
  -1 -14  -1   13.92    3.88
  -1 -14  -1   13.84    2.78
  -1 -14  -1    9.87    2.70
  -1 -14  -1   13.67    3.12
  -1 -14  -1    8.44    2.87
  -1  14  -1   12.99    2.62
  -1  14  -1   16.45    3.29
   1 -14   1   12.24    2.62
   1 -14   1   16.12    3.97
   1 -14   1    6.75    3.63
   1  14   1    9.79    2.62
   1  14   1   29.11    4.73
   1  14   1   12.83    2.87
   1  14   1   11.48    2.70
   1  14   1    7.85    4.05
  -1 -14  -2  264.28   10.38
  -1 -14  -2  183.10   14.18
  -1 -14  -2  226.05   10.63
  -1 -14  -2  179.31    9.28
  -1 -14  -2  258.79   10.21
  -1 -14  -2  239.98   10.80
  -1  14  -2  184.54    7.59
  -1  14  -2  177.62   10.04
  -1  14  -2  280.65   11.64
  -1  14  -2  157.03    9.37
   1 -14   2  213.65    8.52
   1 -14   2  185.89   10.55
   1 -14   2  199.81    8.10
   1  14   2  218.04    8.44
   1  14   2  195.93    9.62
   1  14   2  175.93    8.52
   1  14   2  224.70    9.79
   1  14   2  205.30    9.28
  -1 -14  -3  311.02   13.75
  -1 -14  -3  300.22   11.90
  -1 -14  -3  244.70   11.31
  -1 -14  -3  201.92   11.98
  -1 -14  -3  311.28   11.56
  -1 -14  -3  249.60   11.14
  -1  14  -3  196.60    8.52
  -1  14  -3  193.99   10.21
  -1  14  -3  281.58   13.33
  -1  14  -3  179.48    9.62
  -1  14  -3  205.38    9.70
   1 -14   3  185.89   10.29
   1 -14   3  226.22    9.70
   1  14   3  247.06    9.53
   1  14   3  226.39   10.80
   1  14   3  223.02   10.80
   1  14   3  217.45   10.29
  -1 -14  -4  519.44   15.19
  -1 -14  -4  419.54   15.86
  -1 -14  -4  346.97   14.18
  -1 -14  -4  371.02   13.33
  -1  14  -4  351.19   11.98
  -1  14  -4  383.51   14.34
  -1  14  -4  360.05   14.26
  -1  14  -4  355.49   12.66
   1 -14   4  421.14   14.01
   1 -14   4  399.45   14.18
   1  14   4  401.31   12.91
   1  14   4  397.26   14.68
   1  14   4  395.99   15.27
   1  14   4  389.33   13.08
  -1 -14  -5  184.71    9.70
  -1 -14  -5  151.63   10.21
  -1 -14  -5  110.12    8.02
  -1 -14  -5  194.75   12.83
  -1  14  -5  117.63    7.26
  -1  14  -5  132.39    8.86
  -1  14  -5  120.92    8.78
  -1  14  -5  126.06    7.68
   1 -14   5  137.12    8.35
   1 -14   5  137.20    8.69
   1  14   5  137.79    7.68
   1  14   5  154.50    9.62
   1  14   5  137.54    8.86
   1  14   5  142.26    9.45
   1  14   5  138.64    7.93
  -1 -14  -6   79.57    5.82
  -1  14  -6   48.69    4.73
  -1  14  -6   53.24    5.32
  -1  14  -6   52.91    5.65
  -1  14  -6   52.99    4.64
   1 -14   6   52.06    4.98
   1 -14   6   61.01    7.85
   1 -14   6   64.55    6.33
   1  14   6   59.40    4.89
   1  14   6   47.84    5.40
   1  14   6   53.83    5.23
   1  14   6   63.54    6.24
   1  14   6   60.42    4.81
  -1 -15   7    4.73    2.11
  -1  15   7    4.47    1.77
  -1  15   7    7.85    2.36
  -1  15   7    5.74    1.86
  -1  15   7    5.74    2.70
  -1  15   7    8.78    2.11
   1 -15  -7   10.13    2.03
   1 -15  -7    8.27    1.69
   1  15  -7    5.32    1.94
   1  15  -7   10.63    2.62
  -1 -15   6  449.41   14.94
  -1  15   6  514.63   13.75
  -1  15   6  419.20   13.25
  -1  15   6  453.03   15.27
  -1  15   6  456.41   13.25
   1 -15  -6  551.17    9.87
   1 -15  -6  603.32   16.03
   1 -15  -6  430.34   14.34
   1 -15  -6  512.86   13.92
   1  15  -6  364.77   10.29
   1  15  -6  438.35   14.34
   1  15  -6  409.07   14.51
   1  15  -6  400.30   10.21
  -1 -15   5    1.35    2.03
  -1 -15   5    2.87    2.70
  -1  15   5    0.84    1.77
  -1  15   5    1.43    2.19
   1 -15  -5    6.75    4.05
   1 -15  -5    3.54    2.87
   1 -15  -5    1.94    2.36
   1 -15  -5    1.77    3.54
   1  15  -5    4.30    2.36
   1  15  -5    1.77    2.70
   1  15  -5    0.51    2.03
   1  15  -5   -1.60    3.04
  -1 -15   4 2109.83   33.58
  -1 -15   4 2236.74   31.30
  -1  15   4 1840.41   29.11
  -1  15   4 1959.97   28.44
   1 -15  -4 2430.56   25.90
   1 -15  -4 2744.70   38.48
   1 -15  -4 1915.00   33.33
   1 -15  -4 2119.03   34.68
   1 -15  -4 2751.79   38.81
   1  15  -4 1754.76   26.07
   1  15  -4 1767.50   30.71
   1  15  -4 1720.33   30.97
   1  15  -4 1738.22   26.83
  -1 -15   3   62.69   10.04
  -1 -15   3   33.41    6.41
  -1 -15   3   54.85    5.23
  -1  15   3   50.54    4.64
   1 -15  -3   59.49    4.47
   1 -15  -3   61.01    6.33
   1 -15  -3   44.13    5.40
   1 -15  -3   54.00    5.82
   1 -15  -3   63.12    6.75
   1  15  -3   43.12    4.64
   1  15  -3   47.67    5.91
   1  15  -3   55.10    6.50
   1  15  -3   44.05    5.82
  -1 -15   2   18.06    3.54
  -1 -15   2    1.94    3.12
  -1 -15   2    5.15    2.78
  -1 -15   2    9.20    5.06
  -1  15   2   15.27    3.04
  -1  15   2    9.28    2.45
   1 -15  -2   14.77    2.70
   1 -15  -2   17.89    3.80
   1 -15  -2   11.90    3.12
   1 -15  -2   13.84    3.54
   1  15  -2   15.78    3.04
   1  15  -2   10.46    3.54
   1  15  -2   16.96    3.71
   1  15  -2    6.75    2.62
   1  15  -2   10.46    3.21
  -1 -15   1   40.08    4.56
  -1 -15   1   36.54    5.23
  -1 -15   1   33.41    3.38
  -1 -15   1   47.34    4.98
  -1 -15   1   24.98    4.39
  -1  15   1   33.58    3.97
  -1  15   1   27.68    4.22
  -1  15   1   27.34    3.71
   1 -15  -1   46.16    5.82
   1 -15  -1   30.38    3.54
   1 -15  -1   32.65    4.73
   1 -15  -1   40.84    5.06
   1  15  -1   33.41    3.63
   1  15  -1   25.99    4.13
   1  15  -1   35.78    4.47
   1  15  -1   22.87    3.21
  -1 -15   0  859.41   17.80
  -1 -15   0  616.65   21.69
  -1 -15   0  792.41   15.53
  -1 -15   0  969.86   19.83
  -1 -15   0  677.74   17.38
  -1  15   0  659.60   12.40
  -1  15   0  827.26   17.80
   1 -15   0  844.39   19.41
   1 -15   0  621.63   12.57
   1 -15   0  904.97   30.12
   1  15   0  713.18   14.34
   1  15   0  621.54   14.68
   1  15   0  644.83   16.37
   1  15   0  715.62   17.30
   1  15   0  640.53   14.60
   1  15   0  659.77   15.27
  -1 -15  -1   22.11    3.80
  -1 -15  -1   20.25    5.74
  -1 -15  -1   26.33    3.97
  -1 -15  -1   13.59    3.29
  -1 -15  -1   26.92    4.30
  -1 -15  -1   19.58    3.88
  -1  15  -1   19.24    3.04
  -1  15  -1   26.41    4.56
   1 -15   1   16.88    3.80
   1 -15   1   19.32    4.05
   1  15   1   11.05    2.45
   1  15   1   21.09    3.97
   1  15   1   16.45    3.46
   1  15   1   13.50    2.70
  -1 -15  -2 1424.08   24.13
  -1 -15  -2 1486.01   25.23
  -1 -15  -2 1292.95   24.22
  -1 -15  -2 1031.63   22.45
  -1 -15  -2 1531.58   24.98
  -1 -15  -2 1222.07   24.22
  -1  15  -2 1043.78   17.89
  -1  15  -2  987.66   22.11
  -1  15  -2 1467.62   27.59
  -1  15  -2  935.10   19.32
   1 -15   2 1208.32   19.83
   1 -15   2 1102.93   23.71
   1 -15   2 1102.42   18.31
   1  15   2 1126.05   19.41
   1  15   2 1141.49   22.95
   1  15   2 1118.12   22.53
   1  15   2  925.31   20.08
   1  15   2 1186.46   23.12
   1  15   2 1072.38   20.34
  -1 -15  -3  150.96    8.61
  -1 -15  -3  136.78    8.52
  -1 -15  -3  126.99    8.35
  -1 -15  -3   96.61    7.34
  -1 -15  -3  141.08    8.35
  -1 -15  -3  118.64    8.10
  -1  15  -3   87.59    5.99
  -1  15  -3   95.18    9.28
   1 -15   3  122.52    7.34
   1 -15   3   78.14    7.34
   1 -15   3  102.02    7.00
   1  15   3  125.05    7.17
   1  15   3  110.03    7.93
   1  15   3  111.63    7.85
   1  15   3   94.42    6.75
  -1 -15  -4 3168.71   38.98
  -1 -15  -4 3235.20   36.37
  -1 -15  -4 2727.83   40.67
  -1 -15  -4 2227.71   36.03
  -1 -15  -4 2448.78   33.84
  -1  15  -4 2171.77   29.87
  -1  15  -4 2345.08   34.85
  -1  15  -4 2222.82   34.85
  -1  15  -4 2053.97   29.95
   1 -15   4 2553.50   34.09
   1 -15   4 2428.70   33.75
   1  15   4 2327.28   30.97
   1  15   4 2416.13   37.30
   1  15   4 2369.72   35.27
   1  15   4 2567.34   38.65
   1  15   4 2522.45   33.16
  -1 -15  -5  174.75    9.11
  -1 -15  -5  144.04   10.72
  -1 -15  -5  114.76    8.02
  -1 -15  -5   75.44    7.51
  -1  15  -5  125.98    7.43
  -1  15  -5  126.74    8.18
  -1  15  -5  121.84    8.61
  -1  15  -5  131.38    7.59
   1 -15   5  125.30    7.85
   1 -15   5  130.37    8.61
   1  15   5  127.58    7.43
   1  15   5  127.75    8.69
   1  15   5  138.72    8.86
   1  15   5  142.26    9.37
   1  15   5  135.51    7.76
  -1 -15  -6  872.91   16.88
  -1  15  -6  626.86   12.91
  -1  15  -6  678.41   16.45
  -1  15  -6  678.92   16.54
  -1  15  -6  661.62   13.84
   1 -15   6  682.80   15.27
   1 -15   6  643.82   14.68
   1 -15   6  658.67   16.62
   1  15   6  719.59   14.09
   1  15   6  669.38   16.96
   1  15   6  691.07   18.73
   1  15   6  735.54   18.39
   1  15   6  718.41   14.43
  -1 -16   7  629.47   13.25
  -1 -16   7  620.02   11.05
  -1  16   7  658.67   11.98
  -1  16   7  624.92   14.01
  -1  16   7  622.47   11.73
  -1  16   7  666.09   12.07
   1  16  -7  670.99   12.91
   1  16  -7  680.27   14.51
  -1 -16   6  149.18    8.61
  -1 -16   6  149.86    9.03
  -1  16   6  157.87    7.68
  -1  16   6  156.44    7.76
   1 -16  -6  205.04    9.03
   1 -16  -6  141.25    8.18
   1 -16  -6  147.66    8.44
   1  16  -6  136.95    8.02
   1  16  -6  143.02    8.69
   1  16  -6  133.07    5.99
  -1 -16   5  488.73   16.20
  -1 -16   5  494.80   15.44
  -1  16   5  534.97   14.51
  -1  16   5  451.01   14.43
  -1  16   5  520.54   17.21
  -1  16   5  480.21   14.26
   1 -16  -5  583.15   11.14
   1 -16  -5  692.17   18.82
   1 -16  -5  454.05   17.55
   1 -16  -5  475.90   16.45
   1 -16  -5  634.54   17.97
   1  16  -5  438.18   12.66
   1  16  -5  471.68   16.03
   1  16  -5  425.78   15.78
   1  16  -5  416.84   12.74
  -1 -16   4   44.21    5.32
  -1 -16   4   27.76    4.39
  -1  16   4   36.11    4.89
  -1  16   4   28.86    4.98
  -1  16   4   28.44    4.81
  -1  16   4   33.33    4.98
   1 -16  -4   37.80    3.80
   1 -16  -4   50.97    5.65
   1 -16  -4   33.41    5.32
   1 -16  -4   51.56    6.08
   1  16  -4   27.93    4.39
   1  16  -4   25.23    4.73
   1  16  -4   29.28    5.23
   1  16  -4   35.10    5.15
  -1 -16   3   95.01    7.09
  -1 -16   3   52.40    6.41
  -1 -16   3   84.97    7.09
  -1  16   3   78.47    5.40
   1 -16  -3   90.37    5.06
   1 -16  -3  106.74    7.93
   1 -16  -3   75.35    6.58
   1 -16  -3   88.18    7.34
   1 -16  -3  111.30    8.02
   1  16  -3   71.64    5.57
   1  16  -3   79.57    6.83
   1  16  -3   63.54    6.16
  -1 -16   2  353.38   12.49
  -1 -16   2  233.90   11.81
  -1 -16   2  218.21   10.63
  -1  16   2  311.61    9.45
  -1  16   2  277.27   10.29
  -1  16   2  340.30   11.56
   1 -16  -2  357.77    8.52
   1 -16  -2  437.76   15.02
   1 -16  -2  310.77   11.73
   1 -16  -2  344.02   12.91
   1 -16  -2  412.45   14.68
   1  16  -2  297.27   10.29
   1  16  -2  290.94   12.07
   1  16  -2  338.78   13.67
   1  16  -2  286.98   10.97
  -1 -16   1 4351.29   41.60
  -1 -16   1 3510.54   40.50
  -1 -16   1 3349.96   28.10
  -1 -16   1 4815.81   46.75
  -1 -16   1 3183.14   38.73
  -1  16   1 3562.85   29.20
  -1  16   1 3635.33   37.63
  -1  16   1 3490.12   32.32
   1 -16  -1 4081.95   27.00
   1 -16  -1 4890.99   48.27
   1 -16  -1 3587.32   35.78
   1 -16  -1 3191.83   35.95
   1 -16  -1 4008.46   40.59
   1 -16  -1 4836.56   47.59
   1  16  -1 3414.34   32.99
   1  16  -1 3240.01   32.40
   1  16  -1 3425.82   38.48
   1  16  -1 3642.50   41.94
   1  16  -1 3202.13   30.97
   1  16  -1 3487.58   35.52
  -1 -16   0  548.22   14.51
  -1 -16   0  493.45   14.94
  -1 -16   0  503.41   12.83
  -1 -16   0  387.72   12.66
  -1 -16   0  657.99   17.04
  -1 -16   0  462.40   14.68
  -1  16   0  440.80   10.72
  -1  16   0  567.62   15.69
   1 -16   0  513.87   10.63
   1 -16   0  596.31   16.96
   1 -16   0  442.66   11.05
   1 -16   0  590.32   16.29
   1  16   0  459.62   12.07
   1  16   0  454.98   14.26
   1  16   0  442.91   14.34
   1  16   0  432.61   12.40
   1  16   0  488.56   13.50
  -1 -16  -1 6322.24   49.62
  -1 -16  -1 6000.67   51.22
  -1 -16  -1 4375.01   44.13
  -1 -16  -1 7131.44   55.52
  -1 -16  -1 5073.92   49.62
  -1  16  -1 4590.68   35.52
  -1  16  -1 6258.19   55.35
   1 -16   1 5248.08   36.96
   1 -16   1 5580.29   51.98
   1 -16   1 5029.20   45.82
   1  16   1 4911.07   39.83
   1  16   1 4883.31   45.06
   1  16   1 4897.40   46.16
   1  16   1 4354.00   44.81
   1  16   1 4663.84   43.54
   1  16   1 4839.60   42.27
  -1 -16  -2   21.60    3.38
  -1 -16  -2   25.65    4.22
  -1 -16  -2   24.89    4.13
  -1 -16  -2   20.93    4.13
  -1 -16  -2   31.73    4.81
  -1 -16  -2   28.77    4.89
  -1  16  -2   19.24    3.29
  -1  16  -2   30.88    5.40
  -1  16  -2   28.18    5.82
  -1  16  -2   27.25    5.23
   1 -16   2   19.74    3.21
   1 -16   2   17.97    4.89
   1 -16   2   19.32    4.05
   1  16   2   19.58    3.12
   1  16   2   23.37    4.39
   1  16   2   23.12    4.56
   1  16   2   13.67    4.05
   1  16   2   18.39    3.97
   1  16   2   22.36    4.30
  -1 -16  -3   -0.08    1.60
  -1 -16  -3   -5.57    2.11
  -1 -16  -3    3.29    2.45
  -1 -16  -3    0.68    1.69
  -1 -16  -3   -0.42    2.87
  -1 -16  -3   -1.60    2.03
  -1  16  -3    2.53    2.62
  -1  16  -3   -0.25    2.70
   1 -16   3    1.43    1.77
   1 -16   3   -4.47    1.94
   1 -16   3    1.86    2.87
   1  16   3   -2.70    2.36
   1  16   3   -1.01    1.60
   1  16   3   -1.43    2.28
   1  16   3   -0.34    1.77
   1  16   3    0.59    2.45
  -1 -16  -4   27.76    4.64
  -1 -16  -4   17.72    3.46
  -1 -16  -4   25.57    4.98
  -1 -16  -4   18.82    4.05
  -1 -16  -4   17.97    3.88
  -1  16  -4   17.55    3.63
  -1  16  -4   16.79    4.13
  -1  16  -4   14.68    3.71
  -1  16  -4   14.68    3.38
   1 -16   4   15.95    3.12
   1 -16   4   16.37    7.26
   1  16   4   23.71    3.97
   1  16   4   20.59    4.56
   1  16   4   18.82    4.13
   1  16   4   16.62    3.46
  -1 -16  -5  494.47   14.34
  -1 -16  -5  330.26   13.16
  -1 -16  -5  219.13   11.90
  -1  16  -5  353.30   13.25
  -1  16  -5  332.71   11.56
   1 -16   5  371.10   12.40
   1 -16   5  383.67   13.92
   1 -16   5  335.24   12.57
   1  16   5  387.05   14.68
   1  16   5  400.72   14.01
   1  16   5  386.54   14.77
   1  16   5  368.23   12.15
  -1 -16  -6   56.11    4.13
  -1  16  -6   64.30    6.33
  -1  16  -6   43.12    4.39
  -1  16  -6   46.24    5.23
  -1  16  -6   44.38    3.97
   1 -16   6   41.60    3.80
   1 -16   6   47.34    4.64
   1  16   6   45.99    4.64
   1  16   6   43.88    4.89
   1  16   6   45.57    4.56
   1  16   6   49.53    5.82
   1  16   6   45.23    4.05
  -1 -17   6   79.06    5.82
  -1 -17   6   46.32    6.41
  -1  17   6   84.38    5.57
  -1  17   6   83.20    6.24
  -1  17   6   84.55    6.75
  -1  17   6   79.06    6.16
   1 -17  -6  108.34    6.41
   1 -17  -6   73.75    5.99
   1 -17  -6   80.16    5.57
   1  17  -6   74.34    5.91
   1  17  -6   69.44    6.41
   1  17  -6   58.14    4.30
  -1 -17   5  138.55    8.61
  -1 -17   5  132.05    8.61
  -1  17   5  144.46    7.76
  -1  17   5  147.66    8.86
  -1  17   5  148.17    9.37
  -1  17   5  146.15    8.10
   1 -17  -5  157.96    4.56
   1 -17  -5  197.53   10.04
   1 -17  -5  132.56   10.04
   1 -17  -5  142.43    9.20
   1 -17  -5  173.48    9.37
   1  17  -5  121.93    6.83
   1  17  -5  127.08    8.35
   1  17  -5  116.70    8.52
   1  17  -5  116.78    6.83
  -1 -17   4  242.51   11.56
  -1 -17   4  224.96   10.63
  -1  17   4  234.91    9.62
  -1  17   4  218.46   10.88
  -1  17   4  244.62   11.90
  -1  17   4  217.45   10.13
   1 -17  -4  267.06    7.26
   1 -17  -4  321.23   13.50
   1 -17  -4  230.36   12.24
   1 -17  -4  223.61   11.56
   1 -17  -4  295.67   12.99
   1  17  -4  190.45    8.94
   1  17  -4  226.90   11.48
   1  17  -4  184.79   10.55
   1  17  -4  186.06    9.20
  -1 -17   3  264.28   11.56
  -1 -17   3  172.89   10.29
  -1  17   3  217.62    8.78
  -1  17   3  205.04   10.29
   1 -17  -3  249.00    7.09
   1 -17  -3  300.56   13.16
   1 -17  -3  215.00   10.97
   1 -17  -3  221.41   11.14
   1 -17  -3  270.94   12.49
   1  17  -3  178.72   13.08
   1  17  -3  199.47   10.46
   1  17  -3  183.36    9.28
  -1 -17   2  233.31   10.29
  -1 -17   2  144.96   11.14
  -1 -17   2  151.88    9.53
  -1  17   2  207.83    8.10
  -1  17   2  173.82    8.94
  -1  17   2  222.17    9.70
   1 -17  -2  226.64    6.58
   1 -17  -2  248.84   12.15
   1 -17  -2  208.00    9.87
   1 -17  -2  228.84   11.05
   1 -17  -2  251.20   11.81
   1  17  -2  178.80    8.27
   1  17  -2  171.29    9.53
   1  17  -2  225.21   11.98
   1  17  -2  172.98   14.18
  -1 -17   1  196.52    9.20
  -1 -17   1  190.78   11.39
  -1 -17   1  110.79    6.24
  -1 -17   1  225.88   10.72
  -1 -17   1  184.37   11.31
  -1  17   1  142.77    6.75
  -1  17   1  173.99    8.52
  -1  17   1  159.90    8.86
  -1  17   1  162.35    7.76
   1 -17  -1  181.59    6.33
   1 -17  -1  217.19   10.72
   1 -17  -1  115.52   10.46
   1 -17  -1  156.86    8.52
   1 -17  -1  207.15   10.29
   1  17  -1  160.32    7.76
   1  17  -1  134.42    7.76
   1  17  -1  155.09    9.20
   1  17  -1  133.57    7.17
   1  17  -1  164.62    8.52
  -1 -17   0   35.27    4.30
  -1 -17   0   34.09    4.89
  -1 -17   0   43.88    4.39
  -1 -17   0   20.17    4.30
  -1 -17   0   49.45    5.32
  -1 -17   0   60.33    6.24
  -1  17   0   20.42    3.38
  -1  17   0   34.09    5.32
   1 -17   0   34.68    3.97
   1 -17   0   29.87    4.56
   1 -17   0   27.09    3.80
   1 -17   0   31.30    4.89
   1  17   0   29.62    3.54
   1  17   0   30.88    4.89
   1  17   0   34.68    5.74
   1  17   0   39.07    6.08
   1  17   0   26.33    3.63
   1  17   0   40.67    5.23
  -1 -17  -1   26.92    4.39
  -1 -17  -1   23.20    4.22
  -1 -17  -1   14.26    3.04
  -1 -17  -1   19.91    3.97
  -1 -17  -1   27.34    4.47
  -1 -17  -1   17.55    3.97
  -1  17  -1   17.13    3.46
  -1  17  -1   17.80    4.47
   1 -17   1   23.88    3.29
   1 -17   1   16.71    4.30
   1 -17   1    7.85    3.38
   1  17   1   15.69    3.12
   1  17   1   16.03    3.54
   1  17   1   15.69    3.88
   1  17   1   11.39    4.30
   1  17   1   19.32    3.97
   1  17   1   15.53    3.71
  -1 -17  -2 1697.64   26.92
  -1 -17  -2 1499.09   27.76
  -1 -17  -2 1227.81   25.40
  -1 -17  -2 1851.54   28.94
  -1 -17  -2 1429.39   27.59
  -1  17  -2 1243.34   20.67
  -1  17  -2 1151.70   23.20
  -1  17  -2 1110.86   21.35
   1 -17   2 1338.60   20.84
   1 -17   2 1272.02   26.75
   1 -17   2 1050.19   21.43
   1  17   2 1283.50   21.85
   1  17   2 1357.25   26.07
   1  17   2 1145.03   24.55
   1  17   2 1102.00   24.55
   1  17   2 1319.11   25.48
   1  17   2 1358.35   23.71
  -1 -17  -3 3082.98   37.30
  -1 -17  -3 3129.90   37.38
  -1 -17  -3 2784.53   40.84
  -1 -17  -3 2234.80   35.78
  -1 -17  -3 3295.37   37.21
  -1 -17  -3 2633.83   37.21
  -1  17  -3 2269.56   33.41
  -1  17  -3 2204.17   34.43
  -1  17  -3 2171.51   30.55
   1 -17   3 2591.98   31.39
   1 -17   3 2104.09   34.17
   1 -17   3 2360.27   29.62
   1  17   3 2541.77   32.06
   1  17   3 2524.73   37.46
   1  17   3 2451.15   35.44
   1  17   3 2584.47   37.89
   1  17   3 2501.78   32.82
  -1 -17  -4  679.34   17.72
  -1 -17  -4  668.37   16.20
  -1 -17  -4  605.26   19.83
  -1 -17  -4  533.79   20.67
  -1 -17  -4  570.74   16.45
  -1  17  -4  476.75   14.09
  -1  17  -4  470.42   17.89
  -1  17  -4  476.15   16.37
   1 -17   4  593.86   16.45
   1 -17   4  535.05   15.78
   1  17   4  604.07   15.78
   1  17   4  559.69   17.97
   1  17   4  601.46   22.45
   1  17   4  567.37   18.31
   1  17   4  538.60   22.87
  -1 -17  -5 1368.98   22.45
  -1 -17  -5  880.17   20.93
  -1 -17  -5  798.57   17.72
  -1  17  -5  947.84   18.39
  -1  17  -5  968.68   21.01
  -1  17  -5  949.86   21.26
  -1  17  -5  964.04   18.90
   1 -17   5  982.26   18.99
   1 -17   5 1061.16   22.53
   1 -17   5  941.59   20.00
   1  17   5 1081.92   19.66
   1  17   5 1158.37   24.22
   1  17   5 1064.87   22.02
   1  17   5  961.25   22.36
   1  17   5 1079.89   20.00
  -1 -17  -6   49.02    3.46
  -1  17  -6   39.15    4.13
  -1  17  -6   38.22    4.13
  -1  17  -6   28.52    3.88
  -1  17  -6   34.76    3.38
   1 -17   6   36.45    3.29
   1 -17   6   36.79    4.22
   1  17   6   39.57    3.80
   1  17   6   20.93    4.81
   1  17   6   39.74    4.22
   1  17   6   30.21    6.33
   1  17   6   39.74    3.54
  -1 -18   6   10.38    2.19
  -1  18   6    9.03    2.11
  -1  18   6    9.53    2.45
  -1  18   6   12.15    2.70
  -1  18   6   11.48    3.46
  -1  18   6   10.21    2.36
   1 -18  -6   13.25    2.53
   1 -18  -6    4.56    2.03
   1 -18  -6   14.77    2.78
   1  18  -6    9.87    3.04
   1  18  -6   10.04    2.87
   1  18  -6    8.94    2.03
  -1 -18   5   76.19    6.24
  -1 -18   5   56.79    9.28
  -1  18   5   75.44    6.67
  -1  18   5   74.00    6.92
  -1  18   5   71.22    6.50
  -1  18   5   70.04    5.82
   1 -18  -5   98.05    7.17
   1 -18  -5   74.68    6.41
   1 -18  -5   77.97    6.50
   1  18  -5   68.69    5.57
   1  18  -5   67.50    5.99
   1  18  -5   64.21    5.32
  -1 -18   4  317.94   12.91
  -1  18   4  307.90   10.88
  -1  18   4  291.11   12.57
   1 -18  -4  391.10   15.19
   1 -18  -4  292.46   14.01
   1 -18  -4  302.16   13.25
   1 -18  -4  378.02   14.77
   1  18  -4  255.92   10.29
   1  18  -4  250.27   12.66
   1  18  -4  243.77   12.07
   1  18  -4  235.00   10.72
  -1 -18   3  337.52   13.08
  -1 -18   3  233.06   11.98
  -1  18   3  291.87   10.29
  -1  18   3  302.59   12.49
  -1  18   3  291.70   11.98
   1 -18  -3  405.87   15.27
   1 -18  -3  291.87   13.08
   1 -18  -3  304.53   12.99
   1 -18  -3  351.36   14.34
   1  18  -3  251.20   10.38
   1  18  -3  278.20   12.32
   1  18  -3  267.82   11.05
  -1 -18   2   14.60    3.12
  -1 -18   2   -6.16    3.21
  -1 -18   2    4.73    3.12
  -1  18   2   10.63    2.78
  -1  18   2    8.69    3.04
   1 -18  -2   19.74    3.88
   1 -18  -2   12.91    3.21
   1 -18  -2    9.87    3.21
   1 -18  -2   14.94    4.13
   1  18  -2   16.71    3.46
   1  18  -2   10.04    3.63
   1  18  -2   13.84    3.54
  -1 -18   1 3597.87   39.24
  -1 -18   1 3061.38   41.43
  -1 -18   1 3899.78   44.89
  -1 -18   1 2697.28   37.80
  -1  18   1 2877.43   28.69
  -1  18   1 2807.82   30.80
  -1  18   1 2907.64   30.46
   1 -18  -1 3970.49   45.99
   1 -18  -1 2939.62   34.34
   1 -18  -1 2584.55   32.23
   1 -18  -1 3137.32   36.96
   1 -18  -1 3717.52   43.96
   1  18  -1 2894.14   32.49
   1  18  -1 2503.04   29.20
   1  18  -1 3010.16   38.06
   1  18  -1 3365.49   59.32
   1  18  -1 2573.24   28.60
  -1 -18   0 2191.43   44.13
  -1 -18   0 1985.79   31.56
  -1 -18   0 1893.48   26.33
  -1 -18   0 2577.04   35.86
  -1 -18   0 1840.58   31.56
  -1  18   0 1806.15   22.87
  -1  18   0 2200.37   34.17
   1 -18   0 2019.04   19.58
   1 -18   0 2383.22   35.69
   1 -18   0 1649.37   22.28
   1 -18   0 1923.69   29.70
   1 -18   0 2200.71   33.16
   1  18   0 1851.46   25.74
   1  18   0 1799.90   26.75
   1  18   0 1946.30   30.29
   1  18   0 1756.45   31.47
   1  18   0 1706.50   25.48
   1  18   0 1874.41   27.34
  -1 -18  -1 1545.75   25.31
  -1 -18  -1 1379.69   39.15
  -1 -18  -1 1467.53   25.82
  -1 -18  -1 1002.18   31.05
  -1 -18  -1 1773.83   29.36
  -1 -18  -1 1402.90   27.76
  -1  18  -1 1226.29   19.83
  -1  18  -1 1180.56   22.11
   1 -18   1 1358.01   18.56
   1 -18   1 1415.64   27.93
   1 -18   1 1322.74   25.23
   1  18   1 1334.30   22.19
   1  18   1 1256.92   23.88
   1  18   1 1163.01   26.75
   1  18   1 1273.63   23.88
  -1 -18  -2  131.89    7.59
  -1 -18  -2  144.71    8.78
  -1 -18  -2  127.58    8.61
  -1 -18  -2   96.53    7.68
  -1 -18  -2  163.87    9.20
  -1 -18  -2  109.52    8.18
  -1  18  -2   94.25    9.45
  -1  18  -2  102.77    8.27
  -1  18  -2   94.59    7.43
   1 -18   2  112.23    6.33
   1 -18   2   96.78    9.11
   1 -18   2   89.02    7.68
   1  18   2  122.77    7.68
   1  18   2  113.07    8.02
   1  18   2  118.05    7.93
   1  18   2  112.48    7.59
  -1 -18  -3  251.20   10.55
  -1 -18  -3  233.06   10.63
  -1 -18  -3  225.21   11.98
  -1 -18  -3  175.68   10.46
  -1 -18  -3  278.71   11.31
  -1 -18  -3  213.99   10.97
  -1  18  -3  166.65    8.27
  -1  18  -3  198.55   10.63
  -1  18  -3  197.53   10.72
  -1  18  -3  193.40    9.79
   1 -18   3  208.33    8.94
   1 -18   3  171.29   10.63
   1  18   3  208.92    9.53
   1  18   3  214.41   11.22
   1  18   3  199.98   10.72
   1  18   3  210.70   11.22
   1  18   3  210.27    9.87
  -1 -18  -4  311.78   11.39
  -1 -18  -4  285.54   12.49
  -1 -18  -4  338.45   18.31
  -1 -18  -4  210.53   11.05
  -1 -18  -4  230.61   10.63
  -1  18  -4  224.70    9.70
  -1  18  -4  228.92   10.97
  -1  18  -4  222.17   11.14
  -1  18  -4  223.44    9.87
   1 -18   4  269.76   10.13
   1 -18   4  216.01   12.99
   1  18   4  280.90   10.80
   1  18   4  258.20   12.15
   1  18   4  267.91   11.81
   1  18   4  268.41   12.57
   1  18   4  270.77   10.80
  -1 -18  -5  200.57    8.02
  -1 -18  -5   93.58    8.02
  -1  18  -5  150.62    7.34
  -1  18  -5  160.07    8.44
  -1  18  -5  144.80    8.78
  -1  18  -5  148.17    7.43
   1 -18   5  160.41    7.26
   1 -18   5  170.87    9.11
   1  18   5  181.50    7.93
   1  18   5  160.83    9.03
   1  18   5  168.08    8.52
   1  18   5  190.61   11.14
   1  18   5  165.22    7.85
  -1 -18  -6    4.64    1.35
  -1  18  -6    7.68    4.73
  -1  18  -6    4.89    1.69
  -1  18  -6    1.27    2.28
  -1  18  -6    2.28    1.35
   1 -18   6    3.63    1.27
   1 -18   6    4.30    2.03
   1  18   6    4.81    2.19
   1  18   6    0.51    1.69
   1  18   6    4.22    1.69
   1  18   6    4.05    1.43
  -1 -19   6   99.57    5.65
  -1  19   6   83.45    7.00
  -1  19   6    7.26    2.53
  -1  19   6   95.77    7.26
  -1  19   6  103.45    5.48
   1 -19  -6  114.84    5.82
   1 -19  -6   92.56    5.91
   1 -19  -6  109.02    6.24
   1  19  -6   90.12    5.74
  -1 -19   5  332.12   12.15
  -1  19   5  347.98   11.05
  -1  19   5  344.78   11.98
  -1  19   5  332.96   17.21
  -1  19   5  333.05   11.14
   1 -19  -5  457.34   14.09
   1 -19  -5  326.72   12.91
   1 -19  -5  377.43   12.99
   1  19  -5  293.98    9.79
   1  19  -5  290.18   11.56
   1  19  -5  309.34   12.74
   1  19  -5  299.63   10.04
  -1 -19   4  867.34   20.67
  -1  19   4  804.05   17.21
  -1  19   4  721.11   17.64
  -1  19   4  822.20   20.67
  -1  19   4  785.32   17.72
   1 -19  -4 1119.80   24.39
   1 -19  -4  779.08   22.28
   1 -19  -4  814.86   21.43
   1 -19  -4 1015.51   23.54
   1  19  -4  699.68   16.62
   1  19  -4  735.79   19.74
   1  19  -4  687.44   19.83
   1  19  -4  713.52   17.21
  -1 -19   3  696.72   18.56
  -1 -19   3  528.64   17.64
  -1  19   3  649.89   15.10
  -1  19   3  619.01   17.47
  -1  19   3  613.02   16.29
   1 -19  -3  909.61   22.61
   1 -19  -3  628.88   19.15
   1 -19  -3  676.22   19.32
   1 -19  -3  783.30   21.35
   1  19  -3  462.57   13.92
   1  19  -3  590.24   17.80
   1  19  -3  577.58   15.86
  -1 -19   2  596.06   16.71
  -1 -19   2  374.48   15.53
  -1  19   2  466.96   14.34
  -1  19   2  481.47   14.60
   1 -19  -2  649.89   19.24
   1 -19  -2  450.84   15.36
   1 -19  -2  495.73   15.95
   1 -19  -2  580.45   18.14
   1  19  -2  445.69   13.50
   1  19  -2  509.32   16.37
   1  19  -2  498.26   14.85
  -1 -19   1  110.79    7.17
  -1 -19   1  157.20   11.73
  -1 -19   1  122.60   10.04
  -1  19   1   72.74    5.48
  -1  19   1   69.87    7.34
   1 -19  -1  115.52    8.52
   1 -19  -1   89.95    7.17
   1 -19  -1   74.68    8.02
   1 -19  -1   97.63    7.34
   1 -19  -1  112.39    8.10
   1  19  -1   84.63    6.24
   1  19  -1   84.80    7.43
   1  19  -1   68.09    7.17
   1  19  -1   87.33    6.83
  -1 -19   0   24.55    3.80
  -1 -19   0   17.21    4.39
  -1 -19   0   17.97    3.54
  -1 -19   0   32.65    5.40
  -1 -19   0   19.74    5.06
  -1  19   0   23.63    3.88
   1 -19   0   24.22    2.70
   1 -19   0   30.97    5.06
   1 -19   0   21.43    4.81
   1 -19   0   17.38    3.71
   1  19   0   17.04    3.46
   1  19   0   13.16    3.29
   1  19   0   23.54    4.73
   1  19   0   20.59    3.80
   1  19   0   23.80    4.56
  -1 -19  -1   53.41    5.06
  -1 -19  -1   49.36    5.74
  -1 -19  -1   39.07    5.48
  -1 -19  -1   38.98    5.40
  -1 -19  -1   60.16    7.09
  -1 -19  -1   32.23    5.32
  -1  19  -1   42.95    4.56
  -1  19  -1   45.40   10.46
  -1  19  -1   26.66    8.86
   1 -19   1   46.16    3.97
   1 -19   1   38.73    5.99
   1 -19   1   28.52    4.89
   1  19   1   51.30    5.65
   1  19   1   45.90    6.50
   1  19   1   47.25    5.23
   1  19   1   36.79    5.32
  -1 -19  -2  117.79    7.43
  -1 -19  -2  114.25    8.02
  -1 -19  -2  103.28    9.11
  -1 -19  -2   93.07    7.43
  -1 -19  -2  120.07    8.18
  -1 -19  -2  101.34    7.93
  -1  19  -2   89.95    6.33
  -1  19  -2   85.73    7.59
  -1  19  -2  101.93    7.43
   1 -19   2  107.42    5.99
   1 -19   2   90.37    9.28
   1 -19   2   95.35    7.68
   1  19   2   95.26    6.41
   1  19   2   97.46    7.76
   1  19   2   95.60    7.76
   1  19   2  104.21    7.68
   1  19   2   94.67    7.09
  -1 -19  -3   60.50    5.40
  -1 -19  -3   52.82    7.59
  -1 -19  -3   33.75    5.32
  -1 -19  -3   61.34    7.00
  -1 -19  -3   53.33    5.82
  -1  19  -3   41.01    4.64
  -1  19  -3   48.52    8.35
  -1  19  -3   30.88    4.64
  -1  19  -3   35.36    5.40
   1 -19   3   48.01    4.98
   1 -19   3   31.14    5.40
   1  19   3   46.16    4.89
   1  19   3   48.60    5.82
   1  19   3   38.90    5.82
   1  19   3   50.29    6.08
   1  19   3   50.37    5.32
  -1 -19  -4  126.82    6.92
  -1 -19  -4  109.78    7.34
  -1 -19  -4  104.80   10.29
  -1 -19  -4   77.29    6.67
  -1 -19  -4   75.86    7.09
  -1  19  -4   87.50    6.24
  -1  19  -4   85.90    7.00
  -1  19  -4   76.79    7.34
  -1  19  -4   84.04    6.24
   1 -19   4   92.31    5.74
   1  19   4   95.35    6.41
   1  19   4   85.65    7.09
   1  19   4   87.33    7.17
   1  19   4   88.85    7.26
   1  19   4   93.91    6.41
  -1 -19  -5  767.43   13.92
  -1 -19  -5  513.45   14.94
  -1  19  -5  571.42   13.25
  -1  19  -5  554.63   20.67
  -1  19  -5  568.97   15.27
  -1  19  -5  565.26   13.33
   1 -19   5  601.04   12.74
   1 -19   5  614.45   16.12
   1  19   5  620.87   13.75
   1  19   5  618.84   16.45
   1  19   5  728.96   25.15
   1  19   5  588.72   16.45
   1  19   5  616.82   13.92
  -1 -20   6   16.20    2.36
  -1  20   6   16.71    2.45
  -1  20   6   12.83    2.53
  -1  20   6   24.05    2.95
   1 -20  -6   22.36    2.53
   1 -20  -6   18.06    2.78
   1 -20  -6   15.61    2.95
   1  20  -6   18.73    2.62
   1  20  -6   19.32    2.95
  -1 -20   5  623.90   15.53
  -1  20   5  628.71   14.09
  -1  20   5  595.38   15.86
  -1  20   5  561.13   13.75
  -1  20   5  588.89   16.45
   1 -20  -5  766.34   19.41
   1 -20  -5  583.91   16.29
   1 -20  -5  682.80   16.54
   1  20  -5  535.98   12.32
   1  20  -5  605.85   15.95
   1  20  -5  567.20   16.37
   1  20  -5  567.62   12.91
  -1 -20   4   51.30    4.98
  -1  20   4   44.72    4.73
  -1  20   4   38.48    5.74
  -1  20   4   35.69    5.48
  -1  20   4   44.47    5.99
  -1  20   4   49.70    5.48
   1 -20  -4   60.58    5.82
   1 -20  -4   44.47    6.92
   1 -20  -4   46.83    5.57
   1 -20  -4   55.10    5.99
   1  20  -4   44.47    4.73
   1  20  -4   32.65    4.64
   1  20  -4   27.59    4.47
   1  20  -4   28.01    3.97
  -1 -20   3  149.18    8.61
  -1 -20   3  106.49    8.18
  -1  20   3  140.75    7.43
  -1  20   3  128.17    8.18
  -1  20   3  117.63    8.27
   1 -20  -3  171.97   10.21
   1 -20  -3  127.67    9.70
   1 -20  -3  119.73    8.86
   1 -20  -3  156.02    9.79
   1  20  -3  118.47    7.34
   1  20  -3  124.21   10.55
   1  20  -3  123.11    8.18
  -1 -20   2  346.13   12.57
  -1 -20   2  212.64   12.24
  -1  20   2  284.78    9.96
  -1  20   2  279.97   11.22
  -1  20   2  278.20   11.48
  -1  20   2  268.92   11.81
   1 -20  -2  399.03   15.10
   1 -20  -2  301.83   16.88
   1 -20  -2  293.30   12.15
   1 -20  -2  368.40   14.85
   1  20  -2  281.74   10.88
   1  20  -2  281.07   12.49
   1  20  -2  283.52   11.48
  -1 -20   1  811.06   18.90
  -1 -20   1  738.49   21.60
  -1 -20   1  675.46   20.17
  -1  20   1  594.62   21.18
   1 -20  -1  904.38   22.78
   1 -20  -1  613.53   16.71
   1 -20  -1  682.13   17.55
   1 -20  -1  820.17   21.35
   1  20  -1  680.52   16.54
   1  20  -1  678.33   18.82
   1  20  -1  681.11   17.30
  -1 -20   0   10.80    2.78
  -1 -20   0    9.96    4.13
  -1 -20   0   -0.84    3.63
  -1 -20   0    9.70    2.95
  -1 -20   0   75.69    8.18
  -1  20   0   11.56    4.39
   1 -20   0    6.75    2.53
   1 -20   0    5.65    3.29
   1 -20   0    3.97    2.36
   1  20   0    6.33    2.45
   1  20   0    4.47    3.21
   1  20   0    7.43    3.54
   1  20   0    5.82    3.12
   1  20   0    8.18    3.12
  -1 -20  -1 2997.76   35.02
  -1 -20  -1 2795.08   37.72
  -1 -20  -1 2590.88   35.52
  -1 -20  -1 3594.75   43.03
  -1 -20  -1 2561.68   38.48
  -1  20  -1 2414.27   29.20
  -1  20  -1 2191.17   31.39
  -1  20  -1 2374.19   31.22
   1 -20   1 2568.10   22.11
   1 -20   1 2813.31   40.67
   1 -20   1 2524.98   36.37
   1 -20   1 2475.28   34.76
   1  20   1 2641.34   32.40
   1  20   1 2495.53   33.92
   1  20   1 2601.01   36.11
   1  20   1 2385.33   33.08
   1  20   1 2498.23   32.82
  -1 -20  -2  525.60   14.77
  -1 -20  -2  508.81   15.69
  -1 -20  -2  464.34   16.45
  -1 -20  -2  378.78   14.43
  -1 -20  -2  580.28   16.71
  -1 -20  -2  432.19   15.95
  -1  20  -2  417.26   12.66
  -1  20  -2  398.02   13.92
  -1  20  -2  380.38   12.91
   1 -20   2  431.01   10.63
   1 -20   2  421.22   16.29
   1  20   2  468.90   13.92
   1  20   2  431.52   14.94
   1  20   2  432.61   14.94
   1  20   2  430.93   15.19
   1  20   2  471.35   14.51
  -1 -20  -3  894.26   18.39
  -1 -20  -3  866.07   18.99
  -1 -20  -3  814.69   22.61
  -1 -20  -3  656.14   18.99
  -1 -20  -3  941.51   19.58
  -1 -20  -3  739.00   19.91
  -1  20  -3  677.57   16.45
  -1  20  -3  724.23   18.39
  -1  20  -3  695.88   19.41
  -1  20  -3  692.93   17.13
   1 -20   3  743.55   14.60
   1 -20   3  674.11   19.41
   1  20   3  785.58   17.89
   1  20   3  776.29   20.34
   1  20   3  752.92   19.41
   1  20   3  796.63   20.93
   1  20   3  744.06   17.89
  -1 -20  -4  474.89   12.15
  -1 -20  -4  361.23   13.42
  -1  20  -4  322.92   10.97
  -1  20  -4  345.70   12.49
  -1  20  -4  342.16   12.99
  -1  20  -4  317.94   11.05
   1 -20   4  364.60    9.87
   1 -20   4  393.88   14.18
   1  20   4  389.08   11.98
   1  20   4  363.51   13.33
   1  20   4  386.54   13.16
   1  20   4  365.53   13.92
   1  20   4  380.30   11.98
  -1 -20  -5  209.18    5.82
  -1 -20  -5  211.37   10.29
  -1  20  -5  156.36    6.67
  -1  20  -5  175.51    7.93
  -1  20  -5  196.77   13.25
  -1  20  -5  165.81    7.00
   1 -20   5  159.73    5.23
   1 -20   5  173.74    8.02
   1  20   5  175.51    7.00
   1  20   5  182.60    8.69
   1  20   5  178.80    7.85
   1  20   5  182.09    7.34
  -1 -21   5 2094.39   29.87
  -1  21   5 2332.34   25.65
  -1  21   5 2243.91   29.03
  -1  21   5 2262.56   25.31
  -1  21   5 2131.26   29.11
  -1  21   5 2276.73   25.57
   1 -21  -5 2878.36   30.88
   1 -21  -5 1847.75   40.25
   1 -21  -5 2453.93   29.53
   1  21  -5 2384.66   44.97
   1  21  -5 2023.17   28.86
   1  21  -5 2069.24   25.15
  -1 -21   4  171.04    8.52
  -1  21   4  162.77    7.68
  -1  21   4  145.72    8.44
  -1  21   4  152.14    9.45
  -1  21   4  161.76    8.10
   1 -21  -4  230.44   10.55
   1 -21  -4  151.97    8.78
   1 -21  -4  186.82    9.79
   1  21  -4  141.84    7.34
   1  21  -4  165.30    9.11
   1  21  -4  146.48    8.94
   1  21  -4  138.38    7.43
  -1 -21   3 1936.35   29.45
  -1 -21   3 1438.08   28.44
  -1  21   3 1739.07   24.72
  -1  21   3 1776.70   28.77
  -1  21   3 1659.16   27.85
  -1  21   3 1670.47   25.48
   1 -21  -3 2270.83   35.02
   1 -21  -3 2447.52   55.44
   1 -21  -3 1713.25   29.79
   1 -21  -3 2152.19   34.93
   1  21  -3 1617.64   28.69
   1  21  -3 1615.53   25.99
  -1 -21   2 2044.61   30.12
  -1 -21   2 1640.60   30.80
  -1  21   2 1662.79   23.88
  -1  21   2 1662.87   25.90
  -1  21   2 1449.73   36.79
  -1  21   2 1653.25   27.00
   1 -21  -2 2273.61   36.11
   1 -21  -2 1674.60   28.60
   1 -21  -2 2080.38   34.68
   1  21  -2 1674.77   26.24
   1  21  -2 1713.42   29.79
   1  21  -2 1613.09   26.58
  -1 -21   1  682.38   17.04
  -1 -21   1  622.89   19.74
  -1 -21   1  573.19   18.73
  -1  21   1  580.70   14.09
  -1  21   1  558.17   15.78
   1 -21  -1  740.18   20.76
   1 -21  -1  550.58   17.38
   1 -21  -1  546.27   15.44
   1 -21  -1  672.51   19.58
   1  21  -1  531.68   14.94
   1  21  -1  587.03   17.47
   1  21  -1  589.31   16.12
  -1 -21   0  497.84   14.34
  -1 -21   0  490.42   17.80
  -1 -21   0  540.11   18.82
  -1  21   0  384.77   11.64
  -1  21   0  348.66   13.16
   1 -21   0  441.64   16.37
   1 -21   0  375.91   13.59
   1 -21   0  399.28   14.77
   1  21   0  406.96   12.91
   1  21   0  326.63   11.98
   1  21   0  405.36   14.60
   1  21   0  352.62   12.74
   1  21   0  392.37   13.33
  -1 -21  -1  222.09    9.53
  -1 -21  -1  176.52   10.55
  -1 -21  -1  194.66   10.97
  -1 -21  -1  211.88   10.63
  -1 -21  -1  234.66   12.24
  -1  21  -1  153.15    7.76
  -1  21  -1  152.39    9.70
  -1  21  -1  146.74    8.69
   1 -21   1  337.94   15.53
   1 -21   1  175.76   10.04
   1 -21   1  238.04   13.25
   1  21   1  171.80    8.52
   1  21   1  154.75    9.11
   1  21   1  175.59   10.04
   1  21   1  168.76    9.37
   1  21   1  170.78    8.94
  -1 -21  -2  369.16   13.84
  -1 -21  -2  353.64   13.59
  -1 -21  -2  339.88   14.43
  -1 -21  -2  280.48   12.66
  -1 -21  -2  431.77   14.43
  -1 -21  -2  316.26   20.93
  -1  21  -2  289.42   10.72
  -1  21  -2  317.77   12.49
  -1  21  -2  299.89   12.07
   1 -21   2  319.88    8.02
   1 -21   2  348.15   22.28
   1  21   2  323.09   11.56
   1  21   2  310.86   12.74
   1  21   2  303.60   13.08
   1  21   2  313.72   12.91
  -1 -21  -3   91.13    5.65
  -1 -21  -3   81.34    6.58
  -1 -21  -3   73.92    9.28
  -1 -21  -3   67.42    6.24
  -1 -21  -3   77.21    6.83
  -1  21  -3   67.34    5.48
  -1  21  -3   71.72    7.00
  -1  21  -3   62.10    6.58
  -1  21  -3   58.64    5.74
   1 -21   3   59.83    4.13
   1 -21   3   51.39    6.33
   1 -21   3   66.32    6.16
   1  21   3   73.07    5.82
   1  21   3   66.07    6.33
   1  21   3   64.47    6.33
   1  21   3   70.71    6.50
   1  21   3   72.40    5.99
  -1 -21  -4    4.05    1.52
  -1  21  -4    3.71    2.19
  -1  21  -4    2.11    2.87
  -1  21  -4    1.69    2.36
  -1  21  -4    4.39    2.11
   1 -21   4    2.95    2.03
   1 -21   4    5.65    2.53
   1  21   4    3.63    1.94
   1  21   4    2.03    2.28
   1  21   4    3.04    1.94
   1  21   4    3.04    2.36
   1  21   4    3.71    1.94
  -1  21  -5   39.57    3.71
  -1  21  -5   38.14    4.13
  -1  21  -5   32.23    3.97
  -1  21  -5   38.06    3.71
   1 -21   5   33.16    3.80
   1  21   5   40.67    3.63
   1  21   5   41.43    4.13
   1  21   5   45.57    4.30
   1  21   5   39.74    5.91
   1  21   5   39.07    3.54
  -1 -22   5  290.10    8.69
  -1  22   5  324.10   11.98
  -1  22   5  277.95    9.53
  -1  22   5  294.06    8.78
   1 -22  -5  347.05    9.96
   1 -22  -5  273.81    9.87
   1 -22  -5  313.56    9.87
   1  22  -5  262.93    7.76
   1  22  -5  277.95    9.62
   1  22  -5  276.34   12.99
   1  22  -5  268.67    7.59
  -1 -22   4   75.69    5.48
  -1  22   4   77.63    5.48
  -1  22   4   68.85    7.09
   1 -22  -4   88.09    6.33
   1 -22  -4   66.32    5.82
   1 -22  -4   83.62    6.50
   1  22  -4   66.07    5.23
   1  22  -4   70.37    6.08
   1  22  -4   64.55    6.24
   1  22  -4   62.27    5.15
  -1 -22   3   64.04    5.32
  -1 -22   3   50.21    5.91
  -1  22   3   77.63    6.92
  -1  22   3   53.07    6.41
  -1  22   3   55.27    6.08
   1 -22  -3   93.24    7.17
   1 -22  -3   55.69    5.65
   1 -22  -3   86.32    7.00
   1  22  -3   52.99    5.65
   1  22  -3   62.95    5.57
  -1 -22   2  417.09   13.16
  -1 -22   2  312.12   13.75
  -1  22   2  356.25   11.31
  -1  22   2  347.31   12.32
   1 -22  -2  458.77   16.03
   1 -22  -2  349.84   12.83
   1 -22  -2  430.25   15.69
   1  22  -2  340.64   11.98
   1  22  -2  362.92   13.67
   1  22  -2  348.99   12.40
  -1 -22   1  121.00    7.59
  -1 -22   1  136.53   10.72
  -1 -22   1   98.05    8.52
  -1  22   1  112.65    6.58
   1 -22  -1  129.02    9.03
   1 -22  -1   82.86    7.93
   1 -22  -1  125.39    8.86
   1  22  -1   99.82    6.83
   1  22  -1  104.63    7.51
  -1 -22   0  967.67   19.32
  -1 -22   0  936.62   23.46
  -1 -22   0  952.39   24.13
  -1  22   0  784.56   16.62
   1 -22   0  939.48   23.54
   1 -22   0  853.84   21.43
   1  22   0  837.64   18.56
   1  22   0  825.57   20.84
   1  22   0  760.18   18.23
  -1 -22  -1  282.84   10.72
  -1 -22  -1  235.50   13.84
  -1 -22  -1  225.04   12.99
  -1 -22  -1  467.21   25.15
  -1  22  -1  217.78    9.20
  -1  22  -1  204.96   10.46
  -1  22  -1  245.21   10.46
   1 -22   1  482.65   24.64
   1 -22   1  195.17   11.81
   1 -22   1  300.56   13.75
   1  22   1  233.14    9.87
   1  22   1  222.51   10.72
   1  22   1  226.64   11.31
   1  22   1  199.39   10.29
   1  22   1  243.10   15.53
  -1 -22  -2   12.32    2.78
  -1 -22  -2    1.86    2.95
  -1 -22  -2    3.71    4.98
  -1 -22  -2   58.56    6.41
  -1  22  -2    8.18    2.70
  -1  22  -2    3.38    3.12
  -1  22  -2    6.16    2.87
   1 -22   2   17.97    4.13
   1 -22   2    6.58    2.62
   1  22   2    5.48    2.28
   1  22   2    7.09    3.04
   1  22   2   13.42    3.46
   1  22   2    8.18    3.21
   1  22   2    4.05    2.53
  -1 -22  -3  603.06   12.74
  -1 -22  -3  515.64   14.26
  -1 -22  -3  562.56   16.88
  -1  22  -3  431.60   12.49
  -1  22  -3  491.60   14.60
  -1  22  -3  457.84   15.02
  -1  22  -3  438.52   12.91
   1 -22   3  416.92   14.43
   1 -22   3  483.66   15.78
   1  22   3  519.44   13.92
   1  22   3  490.08   15.10
   1  22   3  517.42   15.10
   1  22   3  492.02   15.53
   1  22   3  477.08   13.59
  -1 -22  -4  927.25   10.97
  -1 -22  -4  782.79   16.96
  -1  22  -4  678.50   14.26
  -1  22  -4  765.75   16.12
  -1  22  -4  707.44   16.62
   1 -22   4  723.64   17.80
   1  22   4  788.61   15.36
   1  22   4  750.81   17.21
   1  22   4  797.89   16.88
   1  22   4  703.73   17.38
   1  22   4  742.20   20.17
  -1  22  -5    3.80    1.86
  -1  22  -5    4.05    1.86
  -1  22  -5    9.20    3.29
  -1  22  -5    4.81    1.35
   1 -22   5    3.54    1.69
   1  22   5    3.21    1.60
   1  22   5    4.22    2.11
   1  22   5    4.64    1.86
   1  22   5    4.98    1.52
  -1 -23   5  906.32   12.66
  -1  23   5  937.29   14.18
  -1  23   5  868.94   20.93
  -1  23   5  884.05   14.51
   1 -23  -5 1015.09   14.51
   1 -23  -5  821.44   15.36
   1 -23  -5  894.59   15.02
   1  23  -5  924.46   15.86
   1  23  -5  833.93   16.12
   1  23  -5  834.60   11.39
  -1 -23   4   16.79    3.97
  -1  23   4   20.25    2.95
  -1  23   4   12.24    3.46
  -1  23   4   24.98    7.17
  -1  23   4   15.44    2.87
   1 -23  -4   23.54    3.29
   1 -23  -4   18.82    4.13
   1 -23  -4   14.77    2.78
   1  23  -4   17.55    2.70
   1  23  -4   18.06    3.46
   1  23  -4   15.44    2.87
  -1 -23   3 1491.67   22.87
  -1 -23   3 1251.86   24.98
  -1  23   3 1423.32   21.35
  -1  23   3 1249.75   21.01
  -1  23   3 1426.02   22.61
   1 -23  -3 1735.78   28.69
   1 -23  -3 1333.62   24.05
   1 -23  -3 1575.79   28.27
   1  23  -3 1190.35   20.59
   1  23  -3 1391.68   24.98
   1  23  -3 1279.03   25.31
   1  23  -3 1274.98   21.69
  -1 -23   2  366.97   11.64
  -1 -23   2  283.85   12.49
  -1  23   2  328.83   11.90
   1 -23  -2  427.64   15.27
   1 -23  -2  311.87   11.64
   1 -23  -2  380.30   14.43
   1  23  -2  331.27   11.56
   1  23  -2  328.83   12.66
   1  23  -2  351.36   12.07
  -1 -23   1  236.69    9.45
  -1 -23   1  226.90   12.15
  -1 -23   1  162.18   10.04
  -1  23   1  208.16    8.69
  -1  23   1  196.69    9.45
   1 -23  -1  239.05   11.98
   1 -23  -1  180.57    9.03
   1 -23  -1  227.49   11.31
   1  23  -1  205.55    9.37
   1  23  -1  208.84   10.29
   1  23  -1  205.13    9.53
  -1 -23   0  506.03   13.33
  -1 -23   0  536.99   18.23
  -1 -23   0  602.56   19.24
  -1  23   0  429.83   12.49
  -1  23   0  401.82   12.99
   1 -23   0  549.23   18.14
   1 -23   0  359.04   12.57
   1 -23   0  458.69   15.69
   1  23   0  443.50   13.50
   1  23   0  468.73   15.19
   1  23   0  433.37   13.59
  -1 -23  -1 1046.48   18.23
  -1 -23  -1  952.23   22.36
  -1 -23  -1 1101.16   25.40
  -1  23  -1  840.08   17.38
  -1  23  -1  746.25   17.97
  -1  23  -1  750.81   17.21
   1 -23   1 1102.93   25.31
   1 -23   1  798.23   19.32
   1 -23   1  848.19   20.00
   1  23   1  880.08   18.73
   1  23   1  893.41   20.59
   1  23   1  796.63   18.82
   1  23   1  818.23   18.48
  -1 -23  -2    0.59    1.35
  -1 -23  -2    3.88    3.71
  -1  23  -2    1.43    2.95
  -1  23  -2   -2.11    3.12
  -1  23  -2   -0.17    2.19
   1 -23   2    5.57    3.29
   1 -23   2    0.93    1.86
   1  23   2   -1.43    2.19
   1  23   2   -0.59    2.62
   1  23   2    1.69    2.28
   1  23   2    5.15    3.04
   1  23   2   -0.34    1.86
  -1 -23  -3  475.99   11.14
  -1 -23  -3  357.94   12.57
  -1 -23  -3  559.52   16.54
  -1  23  -3  378.02   11.22
  -1  23  -3  397.26   12.49
  -1  23  -3  365.95   12.99
  -1  23  -3  370.60   11.48
   1 -23   3  335.16   12.49
   1 -23   3  384.43   13.42
   1  23   3  393.80   11.64
   1  23   3  395.15   12.91
   1  23   3  477.84   17.64
   1  23   3  363.76   12.66
   1  23   3  401.14   11.98
  -1 -23  -4    1.60    2.53
  -1  23  -4   -1.60    1.27
  -1  23  -4    1.01    1.77
  -1  23  -4   -0.17    2.03
  -1  23  -4   -1.69    1.27
   1 -23   4   -0.42    1.69
   1  23   4    1.18    1.43
   1  23   4   -1.60    1.69
   1  23   4    0.76    1.60
   1  23   4    3.04    3.21
   1  23   4   -0.25    1.43
  -1 -24   4  244.53    7.26
  -1  24   4  249.34    8.27
  -1  24   4  236.60    7.85
   1 -24  -4  278.88    9.45
   1 -24  -4  217.53    8.44
   1 -24  -4  224.87    9.11
   1  24  -4  218.37    8.78
   1  24  -4  232.89    8.94
   1  24  -4  221.75    9.11
   1  24  -4  215.25    7.43
  -1 -24   3   13.42    2.53
  -1  24   3   14.18    2.87
  -1  24   3   17.21    3.46
   1 -24  -3   16.96    3.04
   1 -24  -3   15.02    3.29
   1  24  -3    7.00    2.28
   1  24  -3   18.90    3.46
   1  24  -3   10.13    2.62
   1  24  -3   11.48    2.45
  -1 -24   2  933.75   17.04
  -1 -24   2  713.35   18.82
  -1  24   2  816.54   16.12
  -1  24   2  846.33   17.55
   1 -24  -2  989.35   22.19
   1 -24  -2  735.45   16.37
   1 -24  -2  910.04   21.43
   1  24  -2  784.98   17.04
   1  24  -2  836.46   19.32
   1  24  -2  825.66   17.64
  -1 -24   1 1126.22   18.65
  -1 -24   1  919.65   22.11
  -1 -24   1  951.21   18.90
  -1  24   1  978.89   18.14
  -1  24   1  946.91   18.99
   1 -24  -1 1088.92   24.05
   1 -24  -1 1036.35   23.04
   1  24  -1  907.00   18.82
   1  24  -1  981.42   21.26
   1  24  -1  985.22   19.83
  -1 -24   0   43.12    4.05
  -1 -24   0  129.35   10.21
  -1 -24   0  105.56    8.61
  -1  24   0   36.11    5.40
   1 -24   0  209.51   11.81
   1 -24   0   30.29    5.15
   1 -24   0  158.47   10.63
   1  24   0   26.16    4.05
   1  24   0   41.26    5.40
   1  24   0   25.99    3.97
  -1 -24  -1  803.72   14.18
  -1 -24  -1  768.19   19.83
  -1 -24  -1  861.43   21.85
  -1  24  -1  638.67   14.85
  -1  24  -1  644.83   15.61
   1 -24   1  837.89   21.60
   1 -24   1  616.06   16.29
   1 -24   1  608.63   16.37
   1  24   1  607.53   15.61
   1  24   1  727.78   17.80
   1  24   1  669.81   16.20
  -1 -24  -2   44.89    4.98
  -1 -24  -2   43.96    6.50
  -1 -24  -2  230.95   11.81
  -1  24  -2   29.28    4.56
  -1  24  -2   22.87    3.63
   1 -24   2   20.42    4.47
   1 -24   2   29.45    4.64
   1  24   2   25.31    3.80
   1  24   2   20.76    3.46
   1  24   2   32.82    4.81
   1  24   2   21.01    4.22
   1  24   2   22.70    3.46
  -1 -24  -3   44.13    6.92
  -1 -24  -3  168.51   10.21
  -1  24  -3   40.50    3.97
  -1  24  -3   43.03    5.23
  -1  24  -3   40.16    4.89
  -1  24  -3   49.11    4.39
   1 -24   3   24.47    4.98
   1  24   3   54.59    4.22
   1  24   3   45.99    4.81
   1  24   3   17.72    6.16
  -1  24  -4    4.22    1.60
  -1  24  -4    9.79    2.28
  -1  24  -4    4.13    2.53
  -1  24  -4    6.08    1.52
   1 -24   4    5.65    1.86
   1  24   4    4.39    1.69
   1  24   4    5.99    2.36
   1  24   4   11.81    3.63
   1  24   4    5.82    1.60
  -1 -25   4  182.85    4.39
  -1 -25   4  204.11    7.76
  -1  25   4  212.30    6.92
  -1  25   4  177.87    8.69
   1 -25  -4  233.90    8.02
   1 -25  -4  241.07    8.61
   1  25  -4  184.79    6.58
   1  25  -4  219.98    7.76
   1  25  -4  197.36    8.10
   1  25  -4  192.89    6.33
  -1 -25   3   10.46    2.03
  -1  25   3   11.05    2.28
  -1  25   3   11.98    2.62
   1 -25  -3    8.02    2.53
   1 -25  -3    8.69    2.78
   1  25  -3   12.74    2.70
   1  25  -3   10.80    2.53
   1  25  -3    3.21    2.53
   1  25  -3   10.29    3.88
  -1 -25   2   67.84    5.15
  -1 -25   2   44.13    5.06
  -1 -25   2   57.04    5.74
  -1  25   2   54.09    4.73
  -1  25   2   57.80    5.48
   1 -25  -2   76.95    6.24
   1 -25  -2   68.60    6.33
   1  25  -2   65.48    5.23
   1  25  -2   63.96    5.74
   1  25  -2   56.37    4.89
  -1 -25   1  279.04    8.18
  -1 -25   1  218.12   11.22
  -1 -25   1  226.98    9.45
  -1  25   1  247.57    9.03
   1 -25  -1  338.53   13.33
   1 -25  -1  290.86   11.98
   1  25  -1  281.15   10.13
   1  25  -1  274.57   10.88
   1  25  -1  238.71    9.62
  -1 -25   0    1.94    1.35
  -1 -25   0    5.40    3.04
  -1  25   0    2.62    1.86
  -1  25   0    8.02    3.21
   1 -25   0    7.17    4.30
   1  25   0    0.93    2.11
   1  25   0   -0.51    2.45
   1  25   0    3.97    2.19
  -1 -25  -1  933.83   14.09
  -1 -25  -1  887.59   19.66
  -1 -25  -1  930.62   21.60
  -1  25  -1  789.88   15.86
  -1  25  -1  729.38   19.32
   1 -25   1  949.69   21.77
   1  25   1  888.77   17.55
   1  25   1  873.33   18.65
   1  25   1  824.98   17.21
  -1 -25  -2   23.37    4.56
  -1 -25  -2  158.72    9.45
  -1  25  -2   12.40    2.53
  -1  25  -2   12.15    3.71
  -1  25  -2   14.68    2.87
  -1  25  -2   14.77    2.87
   1 -25   2    9.03    3.12
   1 -25   2   14.77    4.05
   1  25   2    9.87    2.62
   1  25   2   16.29    3.88
   1  25   2   17.97    3.21
   1  25   2   14.01    2.62
  -1 -25  -3  806.08   16.62
  -1  25  -3  859.15   14.60
  -1  25  -3  742.12   15.69
  -1  25  -3  685.59   13.42
   1 -25   3  742.20   15.78
   1  25   3  847.59   16.96
   1  25   3  765.91   16.79
   1  25   3  793.42   14.77
   1  25   3  783.21   14.34
  -1 -26   3  169.18    7.17
  -1  26   3  167.07    6.41
   1 -26  -3  185.47    8.02
   1 -26  -3  210.19    8.86
   1  26  -3  149.86    6.16
   1  26  -3  154.75    6.92
   1  26  -3  145.13    8.02
   1  26  -3  153.99    6.33
  -1 -26   2    2.53    1.27
  -1 -26   2   -1.69    1.43
  -1 -26   2   -0.84    2.03
  -1  26   2    2.78    1.77
  -1  26   2    3.29    2.36
   1 -26  -2   54.76    5.74
   1  26  -2    1.27    1.86
   1  26  -2    1.77    2.11
  -1 -26   1   52.74    2.95
  -1 -26   1   35.19    4.73
  -1  26   1   51.72    4.64
  -1  26   1   60.58    5.48
   1 -26  -1  223.44   10.72
   1 -26  -1  214.41   10.55
   1  26  -1   52.82    4.73
   1  26  -1   49.28    5.15
   1  26  -1   59.49    4.73
  -1 -26   0  226.90   14.43
  -1  26   0  173.48    7.34
  -1  26   0  185.55    8.02
   1 -26   0  361.99   13.42
   1 -26   0  202.43   11.22
   1  26   0  179.90    7.85
   1  26   0  190.02    8.44
   1  26   0  180.40    7.93
  -1 -26  -1  193.15    9.96
  -1 -26  -1  185.97    9.62
  -1  26  -1  142.85    6.75
  -1  26  -1  161.33    7.34
   1 -26   1  247.82   11.14
   1 -26   1  131.89    6.92
   1  26   1  160.41    7.26
   1  26   1  152.64    7.51
  -1 -26  -2  109.95    8.27
  -1 -26  -2  122.86    7.43
  -1  26  -2   78.14    4.98
  -1  26  -2   65.39    7.76
  -1  26  -2   81.93    5.23
   1 -26   2   63.12    5.57
   1 -26   2   88.01    5.74
   1  26   2   88.68    5.15
   1  26   2   87.75    5.57
   1  26   2   97.88    5.48
  -1  26  -3   18.73    2.53
  -1  26  -3   23.12    3.38
  -1  26  -3   30.04    2.95
   1 -26   3   25.48    3.29
   1  26   3   24.98    3.04
   1  26   3   17.72    2.45
   1  26   3   24.30    2.87
  -1 -27   2   -0.34    3.63
  -1  27   2    2.87    1.94
   1  27  -2    3.29    1.69
   1  27  -2    4.22    2.03
   1  27  -2    3.88    1.86
   1  27  -2    2.03    1.43
  -1 -27   1  465.78   12.91
  -1  27   1  519.86   11.39
  -1  27   1  518.51   11.73
   1 -27  -1  691.91   16.45
   1 -27  -1  686.94   16.12
   1  27  -1  477.00   11.39
   1  27  -1  509.57   12.40
   1  27  -1  524.34   12.07
  -1 -27   0  150.28    8.35
  -1  27   0  184.45    7.34
   1 -27   0  313.30   11.64
   1 -27   0  134.42    7.76
   1  27   0  172.73    7.17
   1  27   0  181.92    7.68
   1  27   0  170.87    7.17
  -1 -27  -1  274.49    9.45
  -1  27  -1  228.75    7.76
   1 -27   1  270.44   10.29
   1 -27   1  204.20    7.51
   1  27   1  244.36    8.44
   1  27   1  250.61    8.52
   1  27   1  242.25    8.18
  -1  27  -2  710.14   12.49
  -1  27  -2  736.47   14.85
  -1  27  -2  777.73   13.08
   1 -27   2  652.34   14.26
   1 -27   2  650.99   12.24
   1  27   2  760.09   13.16
   1  27   2  806.84   13.59
   1  27   2  780.93   13.25
  -1 -28   1  351.44   10.04
  -1  28   1  391.44    9.11
  -1  28   1  379.46    8.94
   1 -28  -1  512.10   12.91
   1 -28  -1  394.98   11.05
   1  28  -1  380.81    9.37
   1  28  -1  409.83    9.87
   1  28  -1  388.06    9.37
  -1 -28   0   95.94    6.92
  -1  28   0  151.12    6.08
  -1  28   0  127.08    6.67
   1 -28   0  234.91    9.45
   1  28   0  138.13    5.82
   1  28   0  140.75    6.16
   1  28   0  163.61    6.33
  -1 -28  -1  160.91    6.16
  -1  28  -1  191.04    6.50
  -1  28  -1  181.59    7.59
  -1  28  -1  155.93    7.17
   1 -28   1  165.38    7.51
   1  28   1  193.65    6.67
   1  28   1  186.14    6.67
   1  28   1  190.45    6.50
  -2   0   8  917.88   13.92
  -2   0   8 1096.77   23.54
  -2   0   8  966.06   14.26
   2   0  -8 1421.55   23.80
  -2   0   7   -5.74    7.51
  -2   0   7    1.69    2.03
  -2   0   7   -1.35    2.36
  -2   0   7   -0.84    1.86
   2   0  -7   -1.94    1.94
  -2   0   6 1534.87   24.72
  -2   0   6 1497.74   28.35
   2   0  -6 1386.27   20.76
   2   0  -6 1568.03   29.03
   2   0  -6 1653.67   26.66
  -2   0   5   11.56    2.62
  -2   0   5    0.59    2.11
  -2   0   5    3.38    2.11
   2   0  -5   -0.51    1.69
   2   0  -5   -0.76    3.21
   2   0  -5    1.69    3.29
   2   0  -5   -2.87    1.86
   2   0  -5   -2.36    2.62
  -2   0   4 7272.10   43.12
  -2   0   4 6318.10   46.75
  -2   0   4 6729.03   48.01
   2   0  -4 6832.48   42.61
   2   0  -4 7652.40   50.71
  -2   0   3   -0.76    1.43
  -2   0   3   -0.34    0.76
   2   0  -3    0.34    0.76
  -2   0   2 1113.56   16.03
  -2   0   2 1509.30    9.79
   2   0  -2 1142.08   14.01
   2   0  -2 1364.08   16.54
  -2   0   1    1.86    0.76
  -2   0   1    0.93    0.59
   2   0  -1   -0.34    0.59
   2   0  -1    2.45    0.93
   2   0   0 5626.44   29.95
  -2   0  -1    0.59    0.59
  -2   0  -1    1.35    1.18
   2   0   1    4.64    1.10
   2   0   1    2.95    1.18
   2   0   1   -0.59    0.93
   2   0   2 1306.70   16.12
   2   0   2 1572.75   17.38
  -2   0  -3    1.43    1.35
  -2   0  -3   -2.36    2.11
  -2   0  -3   -2.87    1.94
  -2   0  -3   -1.35    2.03
   2   0   3   -0.17    1.60
   2   0   3    1.94    1.35
  -2   0  -4   72.23    5.23
  -2   0  -4   49.87    4.30
  -2   0  -4   68.26    6.58
  -2   0  -4   68.43    6.16
  -2   0  -4   70.63    5.57
   2   0   4   54.93    5.74
   2   0   4   58.56    6.24
   2   0   4   66.66    5.40
   2   0   4   64.55    5.74
   2   0   4   57.21    5.57
  -2   0  -5   -1.43    2.19
  -2   0  -5   -0.76    2.03
  -2   0  -5   12.07    3.88
  -2   0  -5    0.68    2.11
   2   0   5   -1.94    2.11
   2   0   5   -0.34    2.19
  -2   0  -6  543.49   16.37
  -2   0  -6  615.04   17.30
  -2   0  -6  528.22   16.88
  -2   0  -6  514.46   10.46
   2   0   6  427.72   15.61
   2   0   6  448.14   13.75
   2   0   6  432.28   15.10
  -2   0  -7    0.93    1.69
   2   0   7   -1.18    1.52
   2   0   7   -1.69    1.86
  -2  -1   8  250.44   10.80
  -2  -1   8  242.84    7.00
  -2   1   8  255.76    8.02
  -2   1   8  185.72   13.25
  -2   1   8  257.70    7.76
   2  -1  -8  347.81   11.81
   2   1  -8  349.84   11.90
  -2  -1   7  117.03    9.96
  -2  -1   7  132.14    7.43
  -2  -1   7  142.77    9.11
  -2  -1   7  130.70    7.43
  -2   1   7  137.88    7.59
  -2   1   7  143.11    9.20
  -2   1   7  127.67    7.59
   2  -1  -7  179.14   10.13
   2   1  -7  152.22    9.45
  -2  -1   6  983.70   24.72
  -2  -1   6 1130.44   21.09
  -2  -1   6 1154.74   25.15
  -2   1   6 1191.70   21.85
  -2   1   6 1214.56   25.31
   2  -1  -6  911.30   18.99
   2  -1  -6 1317.34   26.58
   2  -1  -6 1404.25   24.72
   2   1  -6 1104.28   19.41
   2   1  -6 1306.54   26.58
   2   1  -6 1401.63   24.47
  -2  -1   5 1846.82   36.11
  -2  -1   5 1797.37   24.64
  -2  -1   5 1347.71   24.98
  -2  -1   5 1643.30   27.34
  -2   1   5 1701.18   23.96
  -2   1   5 1366.36   25.65
  -2   1   5 1746.32   27.59
   2  -1  -5 1448.38   22.28
   2  -1  -5 1664.90   23.80
   2  -1  -5 1798.13   31.05
   2  -1  -5 1917.70   29.28
   2  -1  -5 2082.32   29.95
   2   1  -5 1438.67   20.59
   2   1  -5 1601.11   23.29
   2   1  -5 1748.60   28.01
  -2  -1   4 1957.69   22.53
  -2  -1   4 1489.81   22.45
  -2  -1   4 1765.48   24.81
  -2   1   4 1847.66   21.69
  -2   1   4 1566.43   23.46
  -2   1   4 1655.70   23.54
   2  -1  -4 1528.37   20.67
   2  -1  -4 1956.51   25.74
   2   1  -4 1605.92   20.00
   2   1  -4 1858.46   25.15
  -2  -1   3  673.18   11.56
  -2  -1   3  605.51   12.32
  -2   1   3  618.59   12.57
   2  -1  -3  665.17   12.15
   2   1  -3  605.26   11.05
  -2  -1   2 1927.40   19.24
  -2  -1   2 2802.76   16.12
  -2   1   2 2181.89   20.50
  -2   1   2 2809.25   10.80
   2  -1  -2 2375.04   20.59
   2  -1  -2 2790.61   23.80
   2   1  -2 2131.01   18.82
   2   1  -2 2341.45   13.75
   2   1  -2 2495.36   22.36
  -2  -1   1    5.15    1.10
  -2  -1   1    4.73    1.01
  -2   1   1    3.97    0.93
  -2   1   1    5.91    1.10
   2  -1  -1    5.15    1.18
   2  -1  -1    5.23    1.27
   2   1  -1    5.40    1.35
  -2  -1   0  420.63    7.51
  -2  -1   0  399.28    7.85
  -2   1   0  405.19    6.83
  -2   1   0  364.60    7.43
   2  -1   0  382.83    6.92
   2   1   0  346.21    7.17
   2   1   0  422.41    8.10
  -2  -1  -1   62.69    3.12
  -2  -1  -1   57.63    3.71
  -2   1  -1   61.43    2.70
   2  -1   1   52.06    2.62
   2  -1   1   55.52    3.54
   2   1   1   62.36    3.29
   2   1   1   54.76    3.46
  -2   1  -2    1.18    1.43
   2  -1   2    0.51    1.10
   2  -1   2    0.00    1.43
   2   1   2    3.29    1.52
   2   1   2    0.34    1.01
   2   1   2    4.39    1.52
  -2  -1  -3 1629.79   20.50
  -2  -1  -3 1690.55   25.06
  -2  -1  -3 1838.38   23.88
  -2  -1  -3 1639.92   22.02
  -2   1  -3 1522.72   19.91
  -2   1  -3 1755.35   23.29
  -2   1  -3 1741.51   25.06
   2  -1   3 1487.28   24.05
   2  -1   3 1436.31   17.97
   2  -1   3 1515.04   23.04
   2   1   3 1442.05   24.22
   2   1   3 1410.58   20.34
   2   1   3 1340.29   18.82
   2   1   3 1477.32   22.28
  -2  -1  -4  617.91   13.84
  -2  -1  -4  516.83   12.99
  -2  -1  -4  636.05   17.04
  -2  -1  -4  740.52   17.55
  -2  -1  -4  644.15   14.77
  -2   1  -4  601.88   14.01
  -2   1  -4  669.22   13.59
  -2   1  -4  608.29   16.88
  -2   1  -4  672.08   16.71
  -2   1  -4  639.18   15.10
   2  -1   4  542.06   16.29
   2  -1   4  500.03   12.15
   2  -1   4  571.50   16.12
   2   1   4  543.41   16.62
   2   1   4  468.90   10.97
   2   1   4  513.28   14.68
   2   1   4  547.37   13.50
   2   1   4  559.94   15.69
   2   1   4  556.06   11.98
  -2  -1  -5  297.10   12.49
  -2  -1  -5  367.98   14.34
  -2  -1  -5  292.54   10.13
  -2   1  -5  279.04    9.96
  -2   1  -5  306.97   12.91
  -2   1  -5  367.90   14.94
  -2   1  -5  290.10   10.55
   2  -1   5  251.28   12.32
   2  -1   5  246.73   11.90
   2   1   5  257.78   12.57
   2   1   5  235.59   10.63
   2   1   5  238.12   10.29
   2   1   5  252.04   11.81
   2   1   5  235.59    7.85
  -2  -1  -6   26.41    4.30
  -2  -1  -6   46.32    5.48
  -2  -1  -6   21.77    4.05
  -2   1  -6   22.19    3.88
  -2   1  -6   26.50    4.13
  -2   1  -6   25.40    8.52
  -2   1  -6   32.40    3.88
   2  -1   6   19.24    4.22
   2  -1   6   25.06    3.97
   2  -1   6   18.65    3.97
   2   1   6   19.15    4.22
   2   1   6   26.50    4.39
   2   1   6   26.33    4.73
  -2  -1  -7  276.77    9.11
  -2   1  -7  276.77    9.45
   2  -1   7  226.14    9.79
   2  -1   7  226.98    7.09
   2  -1   7  211.46    9.96
   2   1   7  212.22    9.37
   2   1   7  225.72    7.85
  -2  -2   8  250.86   10.72
  -2  -2   8  330.52   12.32
  -2  -2   8  286.72    6.83
  -2   2   8  270.02    9.53
  -2   2   8  356.08   15.19
  -2   2   8  302.84    8.78
   2  -2  -8  414.47   12.24
   2   2  -8  402.74   12.66
  -2  -2   7  111.38    9.11
  -2  -2   7  130.45    7.26
  -2  -2   7  141.59    9.45
  -2  -2   7  130.37    7.34
  -2   2   7  155.17    8.10
  -2   2   7  150.45    9.45
  -2   2   7  150.62    8.18
   2  -2  -7  189.26   10.38
   2   2  -7  164.03    9.62
  -2  -2   6 1454.37   29.45
  -2  -2   6 1722.53   25.74
  -2  -2   6 1775.01   31.39
  -2   2   6 1656.71   25.82
  -2   2   6 1766.83   29.95
   2  -2  -6 1382.22   24.05
   2  -2  -6 1630.47   25.90
   2  -2  -6 2048.15   33.16
   2  -2  -6 2123.25   30.63
   2   2  -6 1633.42   24.39
   2   2  -6 1931.20   32.40
   2   2  -6 1960.56   28.69
  -2  -2   5  162.01   10.88
  -2  -2   5  151.04    7.26
  -2  -2   5  131.89    8.27
  -2  -2   5  163.11    8.86
  -2   2   5  167.92    7.59
  -2   2   5  132.48    8.78
  -2   2   5  161.67    8.61
   2  -2  -5  124.46    7.09
   2  -2  -5  153.66    8.86
   2  -2  -5  181.67    9.45
   2  -2  -5  185.80    9.70
   2   2  -5  154.16    8.35
   2   2  -5  161.08    8.86
  -2  -2   4  839.58   14.94
  -2  -2   4  757.65   15.95
  -2  -2   4  897.46   17.97
  -2   2   4  805.49   14.26
  -2   2   4  774.10   16.79
  -2   2   4  871.90   16.96
   2  -2  -4  799.75   15.44
   2  -2  -4  966.74   18.31
   2   2  -4  715.20   12.99
   2   2  -4  853.33   17.21
  -2  -2   3  379.96    9.70
  -2   2   3  363.42    9.79
   2  -2  -3  400.30    9.70
   2   2  -3  374.39    8.52
   2   2  -3  379.71    5.74
  -2  -2   2  422.32    8.94
  -2  -2   2  588.89    8.02
  -2   2   2  433.71    9.11
   2  -2  -2  477.34    9.53
   2   2  -2  504.34    7.09
   2   2  -2  501.30   10.13
  -2  -2   1   52.82    2.95
  -2  -2   1   65.14    2.95
  -2   2   1   48.43    2.62
  -2   2   1   49.11    2.19
   2  -2  -1   52.40    2.95
   2  -2  -1   64.04    3.38
   2   2  -1   50.63    3.04
   2   2  -1   55.35    2.62
   2   2  -1   48.94    3.12
   2   2   0 4266.83   26.16
   2   2   0 3937.16   27.68
  -2  -2  -1  174.75    5.40
  -2  -2  -1  200.40    6.75
  -2   2  -1  184.71    4.39
   2  -2   1  158.63    4.22
   2  -2   1  183.44    6.33
   2   2   1  169.01    6.50
   2   2   1  206.39    6.24
   2   2   1  190.70    6.08
  -2   2  -2   59.40    4.05
   2  -2   2   45.14    2.78
   2  -2   2   49.87    3.46
   2   2   2   47.25    3.63
   2   2   2   53.92    3.88
  -2  -2  -3 2422.46   24.81
  -2  -2  -3 2430.31   30.12
  -2  -2  -3 2762.26   29.45
  -2  -2  -3 2481.52   26.83
  -2   2  -3 2293.44   24.64
  -2   2  -3 2416.55   27.25
  -2   2  -3 2287.03   41.68
   2  -2   3 2088.31   28.18
   2  -2   3 2048.32   21.09
   2  -2   3 2319.77   21.69
   2  -2   3 2259.69   28.35
   2   2   3 2189.57   31.14
   2   2   3 1951.20   20.17
   2   2   3 1928.08   24.30
   2   2   3 2313.19   25.74
   2   2   3 2198.43   26.92
  -2  -2  -4   77.63    5.23
  -2  -2  -4   73.33    5.48
  -2  -2  -4   86.15    7.09
  -2  -2  -4   91.13    6.83
  -2  -2  -4   83.11    5.99
  -2   2  -4   77.88    5.40
  -2   2  -4   69.28    4.89
  -2   2  -4   74.93    6.67
  -2   2  -4   89.70    6.83
  -2   2  -4   85.73    6.33
   2  -2   4   79.91    6.58
   2  -2   4   81.60    6.41
   2   2   4   72.48    6.58
   2   2   4   72.99    5.74
   2   2   4   68.94    5.32
   2   2   4   75.44    6.08
   2   2   4   61.34    5.32
  -2  -2  -5  661.79   16.20
  -2  -2  -5  879.15   21.18
  -2  -2  -5  989.27   22.28
  -2  -2  -5  905.39   16.88
  -2   2  -5  839.16   17.30
  -2   2  -5  833.08   21.01
  -2   2  -5  829.37   20.34
  -2   2  -5  848.69   18.06
   2  -2   5  762.62   20.93
   2  -2   5  799.16   21.09
   2   2   5  742.79   20.93
   2   2   5  817.81   19.32
   2   2   5  663.56   16.37
   2   2   5  757.81   19.74
   2   2   5  726.76   13.25
  -2  -2  -6  104.38    7.34
  -2  -2  -6  115.35    8.10
  -2   2  -6   74.42    8.94
  -2   2  -6   96.02    7.43
  -2   2  -6  122.18    8.35
  -2   2  -6   78.47    9.62
  -2   2  -6   99.57    5.82
   2  -2   6   84.46    7.09
   2  -2   6   89.86    6.41
   2  -2   6   85.98    7.68
   2   2   6   81.17    6.92
   2   2   6   88.68    6.83
   2   2   6   92.73    7.59
  -2  -2  -7  465.61   11.22
  -2   2  -7  446.88   12.24
   2  -2   7  337.10   11.64
   2  -2   7  293.22   10.04
   2  -2   7  358.36   12.49
   2   2   7  356.08   12.07
   2   2   7  386.88   10.38
  -2  -3   8   62.02    7.26
  -2  -3   8   57.97    6.33
  -2   3   8   68.69    7.09
  -2   3   8   59.32    4.30
   2  -3  -8   70.04    5.32
   2   3  -8   81.34    6.24
  -2  -3   7   89.78    8.10
  -2  -3   7   95.86    6.41
  -2  -3   7  109.36    8.35
  -2  -3   7  104.29    6.41
  -2   3   7  109.10    6.92
  -2   3   7   98.47    7.85
  -2   3   7  103.28    6.83
   2  -3  -7  147.75    9.28
   2   3  -7  100.24    6.92
   2   3  -7  123.87    8.61
  -2  -3   6 3780.89   47.34
  -2  -3   6 3925.51   38.48
  -2  -3   6 4445.88   49.95
  -2   3   6 4124.65   40.84
  -2   3   6 4482.00   47.25
   2  -3  -6 3226.60   37.46
   2  -3  -6 3992.68   41.35
   2  -3  -6 4989.04   51.89
   2  -3  -6 5258.63   48.77
   2   3  -6 3944.16   38.90
   2   3  -6 4393.15   48.86
   2   3  -6 4568.91   43.03
  -2  -3   5 1257.01   26.24
  -2  -3   5 1217.26   20.25
  -2  -3   5  999.90   21.43
  -2  -3   5 1278.18   24.64
  -2   3   5 1219.37   20.25
  -2   3   5  976.70   22.45
  -2   3   5 1223.34   23.04
   2  -3  -5 1285.69   23.46
   2  -3  -5 1478.42   25.82
   2  -3  -5 1518.58   25.82
   2   3  -5 1180.56   21.09
   2   3  -5 1266.37   24.05
  -2  -3   4 7482.88   44.72
  -2  -3   4 6685.24   47.25
  -2   3   4 7696.02   43.88
  -2   3   4 7706.91   50.12
   2  -3  -4 7374.28   48.43
   2  -3  -4 9999.00   58.73
   2   3  -4 7405.76   26.75
   2   3  -4 8163.91   53.33
  -2  -3   3  219.30    7.00
  -2  -3   3  192.47    6.92
  -2   3   3  184.37    7.09
   2  -3  -3  208.84    7.26
   2   3  -3  232.38    5.23
   2   3  -3  190.53    7.93
  -2  -3   2    6.16    1.43
  -2  -3   2   13.67    1.60
  -2   3   2    4.47    1.27
   2  -3  -2    6.08    1.43
   2   3  -2    5.57    1.10
   2   3  -2    8.94    1.94
  -2  -3   1 1985.54   18.14
  -2  -3   1 2096.75   17.47
  -2   3   1 1606.34   14.94
   2  -3  -1 1821.34   17.38
   2  -3  -1 1975.92   17.64
   2   3  -1 1656.80   17.38
   2   3  -1 1884.71   15.86
   2   3  -1 1718.65   17.55
  -2  -3   0  223.10    5.99
  -2  -3   0  264.45    6.83
  -2   3   0  205.46    4.56
   2   3   0  227.57    6.41
   2   3   0  179.05    5.40
   2   3   0  244.11    6.58
  -2   3  -1 2209.99   13.84
   2  -3   1 2239.94   15.78
   2  -3   1 2103.84   21.09
   2   3   1 1915.67   19.91
   2   3   1 2589.45   22.61
   2   3   1 2131.60   20.17
  -2  -3  -2  352.62    8.69
  -2   3  -2  311.02    8.44
   2  -3   2  300.81    5.82
   2   3   2  320.64    8.94
  -2  -3  -3 1020.07   16.03
  -2  -3  -3 1109.42   20.50
  -2  -3  -3 1272.62   20.25
  -2  -3  -3 1038.55   17.30
  -2   3  -3  944.29   15.95
  -2   3  -3  996.52   30.80
  -2   3  -3 1083.18   18.48
  -2   3  -3 1122.33   20.59
   2  -3   3  941.68   18.90
   2  -3   3  831.39   11.81
   2  -3   3 1023.19   19.32
   2   3   3  950.37   20.08
   2   3   3  848.61   13.75
   2   3   3  950.37   17.04
   2   3   3  996.44   17.97
   2   3   3 1136.00   18.23
  -2  -3  -4   81.76    5.48
  -2  -3  -4   89.61    5.91
  -2  -3  -4   89.44    6.92
  -2  -3  -4   95.94    7.00
  -2  -3  -4   79.65    5.74
  -2   3  -4   85.98    5.82
  -2   3  -4   82.35    7.00
  -2   3  -4   77.21    6.33
  -2   3  -4   85.39    6.50
   2  -3   4   71.72    6.50
   2  -3   4   73.07    6.08
   2   3   4   70.88    6.75
   2   3   4   82.44    5.48
   2   3   4   80.08    6.24
   2   3   4   83.37    6.08
   2   3   4   79.74    6.16
   2   3   4   67.34    5.32
  -2  -3  -5   63.71    6.41
  -2  -3  -5   64.30    6.67
  -2  -3  -5   77.12    7.09
  -2  -3  -5   95.18    7.59
  -2  -3  -5   66.32    6.67
  -2  -3  -5   75.44    5.48
  -2   3  -5   56.62    5.32
  -2   3  -5   75.18    6.67
  -2   3  -5   67.34    6.58
  -2   3  -5   75.10    5.99
   2  -3   5   65.56    6.33
   2  -3   5   69.70    6.83
   2   3   5   59.32    6.83
   2   3   5   64.04    6.58
   2   3   5   59.57    6.08
   2   3   5   55.18    5.06
  -2  -3  -6   15.19    3.63
  -2  -3  -6   16.88    3.97
  -2   3  -6   18.06    3.80
  -2   3  -6   20.25    4.13
  -2   3  -6   16.54    3.04
   2  -3   6   14.94    3.38
   2  -3   6   13.67    3.29
   2  -3   6   10.46    3.54
   2   3   6   10.38    3.38
   2   3   6   14.51    3.21
   2   3   6   10.88    3.38
  -2  -3  -7  372.96    9.62
  -2   3  -7  357.10   10.97
  -2   3  -7  401.14   11.64
   2  -3   7  276.93   10.46
   2  -3   7  278.20   11.14
   2   3   7  261.91   10.38
   2   3   7  291.45    9.20
  -2  -4   8  615.30   17.64
  -2  -4   8  672.08   16.88
  -2   4   8  644.24   12.74
   2  -4  -8  807.43   16.54
   2   4  -8  813.84   17.55
  -2  -4   7   23.20    4.81
  -2  -4   7   36.28    5.48
  -2  -4   7   29.53    3.97
  -2   4   7   36.45    4.56
  -2   4   7   35.52    4.89
  -2   4   7   26.66    3.97
   2  -4  -7   58.81    6.58
   2   4  -7   25.90    4.22
   2   4  -7   48.52    5.99
  -2  -4   6  348.24   14.85
  -2  -4   6  362.66   11.81
  -2  -4   6  395.32   15.27
  -2   4   6  406.63   12.99
  -2   4   6  423.76   14.51
   2  -4  -6  344.27   13.08
   2  -4  -6  380.64   13.42
   2  -4  -6  466.70   16.12
   2  -4  -6  500.54   15.36
   2   4  -6  370.51   12.66
   2   4  -6  413.55   15.19
   2   4  -6  404.60   13.75
  -2  -4   5  193.31   10.88
  -2  -4   5  214.49    8.69
  -2  -4   5  141.84    8.69
  -2  -4   5  211.46   10.21
  -2   4   5  205.55    8.52
  -2   4   5  154.33    9.79
  -2   4   5  197.20    9.96
   2  -4  -5  169.18    8.52
   2  -4  -5  241.49   10.80
   2  -4  -5  253.39   10.88
   2  -4  -5  258.54   11.31
   2   4  -5  186.90    9.11
   2   4  -5  181.59    9.45
  -2  -4   4   74.93    5.15
  -2  -4   4   71.72    5.32
  -2  -4   4   89.61    6.08
  -2   4   4   83.54    4.89
  -2   4   4   73.49    5.48
  -2   4   4   80.16    5.23
   2  -4  -4   70.46    4.98
   2  -4  -4   97.63    6.41
   2  -4  -4   99.91    7.00
   2   4  -4   74.93    6.24
   2   4  -4   76.19    3.54
   2   4  -4   81.76    5.99
  -2  -4   3  343.43    9.28
  -2  -4   3  396.75   10.55
  -2   4   3  352.45    9.96
   2  -4  -3  351.53    9.62
   2   4  -3  430.84    8.02
  -2  -4   2  790.47   12.57
  -2  -4   2 1029.94   12.91
  -2   4   2  770.05   12.40
   2   4  -2  751.74   10.38
   2   4  -2  888.27   13.75
  -2  -4   1 1262.66   14.77
  -2  -4   1 1590.47   16.29
  -2   4   1 1154.15   12.74
   2  -4  -1 1267.55   14.77
   2   4  -1 1107.06   14.68
   2   4  -1 1370.75   14.34
   2   4  -1 1383.91   16.12
  -2  -4   0 1722.11   17.21
  -2  -4   0 1824.80   18.73
  -2   4   0 1377.08   11.48
   2   4   0 1459.60   16.88
   2   4   0 1534.78   16.20
   2   4   0 1541.70   17.04
  -2  -4  -1  741.11   12.15
   2  -4   1  680.44    6.75
   2  -4   1  674.70   12.07
   2   4   1  662.47   11.90
  -2  -4  -2 1345.77   16.71
   2  -4   2 1180.05    8.78
   2  -4   2 1197.52   18.39
   2   4   2 1177.94   19.58
   2   4   2 1251.94   17.47
  -2  -4  -3 1841.17   21.35
  -2  -4  -3 1827.41   26.24
  -2  -4  -3 2090.85   26.24
  -2  -4  -3 1888.84   23.04
  -2   4  -3 1591.49   21.35
  -2   4  -3 1689.03   27.00
  -2   4  -3 1553.01   22.28
  -2   4  -3 1544.99   22.28
   2  -4   3 1647.68   24.89
   2  -4   3 1279.70   13.25
   2  -4   3 1657.39   24.89
   2   4   3 1537.99   25.74
   2   4   3 1623.13   19.66
   2   4   3 1627.77   22.95
   2   4   3 1662.87   23.12
   2   4   3 1438.34   19.58
  -2  -4  -4    1.18    2.11
  -2  -4  -4    3.46    2.62
  -2  -4  -4    1.35    2.45
  -2  -4  -4   -1.01    2.03
  -2  -4  -4    4.73    2.36
  -2   4  -4    1.77    1.86
  -2   4  -4    1.77    2.19
  -2   4  -4    2.28    2.28
  -2   4  -4    3.63    2.19
   2  -4   4    1.10    1.86
   2  -4   4    5.23    4.39
   2  -4   4    0.51    1.43
   2   4   4    5.74    2.36
   2   4   4    3.88    2.03
   2   4   4    1.43    2.28
   2   4   4    2.11    1.94
   2   4   4    1.69    2.11
  -2  -4  -5  322.33   12.40
  -2  -4  -5  432.19   14.77
  -2  -4  -5  490.58   16.03
  -2  -4  -5  424.01   13.75
  -2  -4  -5  415.49   10.46
  -2   4  -5  378.02   12.07
  -2   4  -5  389.50   14.60
  -2   4  -5  394.31   14.09
  -2   4  -5  372.37   12.40
   2  -4   5  362.41   14.51
   2  -4   5  356.00   14.51
   2   4   5  328.91   14.09
   2   4   5  330.60   12.40
   2   4   5  328.57   12.40
   2   4   5  356.34   13.33
   2   4   5  316.68    9.87
  -2  -4  -6  267.74   10.88
  -2   4  -6  248.50   11.31
  -2   4  -6  253.48   11.39
  -2   4  -6  221.83    8.52
   2  -4   6  185.97   10.13
   2  -4   6  195.51    8.44
   2  -4   6  219.81   11.39
   2   4   6  203.95   11.05
   2   4   6  192.81   10.04
   2   4   6  208.92    9.96
   2   4   6  199.14   10.46
  -2  -4  -7  360.72    8.69
  -2   4  -7  362.58   11.05
  -2   4  -7  387.98   11.31
   2  -4   7  302.00   10.72
   2  -4   7  288.16   11.31
   2   4   7  284.95   10.80
   2   4   7  325.71    9.79
  -2  -5   8    1.01    2.28
  -2  -5   8    9.87    3.46
  -2   5   8    7.34    3.04
  -2   5   8    6.24    1.77
   2  -5  -8    6.50    1.94
   2   5  -8    8.94    2.53
  -2  -5   7  137.29    9.45
  -2  -5   7  141.84    7.68
  -2  -5   7  156.78    9.79
  -2  -5   7  137.96    6.67
  -2   5   7  144.29    7.59
  -2   5   7  126.57    8.86
  -2   5   7  144.88    8.10
   2  -5  -7  118.22    7.68
   2  -5  -7  191.54   10.38
   2   5  -7  131.13    7.26
   2   5  -7  168.84    9.87
  -2  -5   6  856.20   22.87
  -2  -5   6  939.15   18.31
  -2  -5   6 1023.61   24.30
  -2   5   6 1006.23   20.25
  -2   5   6  989.77   21.35
   2  -5  -6  770.30   19.41
   2  -5  -6  928.43   20.84
   2  -5  -6 1217.85   25.82
   2  -5  -6 1216.33   23.71
   2   5  -6  927.92   19.91
   2   5  -6  976.53   23.20
   2   5  -6  965.90   20.00
  -2  -5   5  176.27   10.38
  -2  -5   5  214.49    8.69
  -2  -5   5  182.94    9.62
  -2  -5   5  199.56    9.96
  -2   5   5  216.35    8.78
  -2   5   5  147.83    9.96
  -2   5   5  217.19   10.55
   2  -5  -5  188.00    9.20
   2  -5  -5  237.87   10.80
   2  -5  -5  251.11   11.05
   2  -5  -5  265.71   11.22
   2   5  -5  188.84    9.11
   2   5  -5  210.95   10.21
  -2  -5   4  779.84   16.20
  -2  -5   4  892.06   18.48
  -2   5   4  784.98   14.09
  -2   5   4  669.89   16.37
  -2   5   4  800.26   15.95
   2  -5  -4  803.38   16.88
   2  -5  -4  907.25   19.24
   2  -5  -4 1043.10   19.49
   2  -5  -4 1016.86   20.42
   2   5  -4  777.14   16.88
   2   5  -4  788.19   12.15
   2   5  -4  789.20   17.13
  -2  -5   3  605.42   11.64
  -2  -5   3  595.89   12.40
  -2  -5   3  690.90   14.18
  -2   5   3  649.72   12.57
   2  -5  -3  659.26   13.59
   2   5  -3  648.88   10.72
   2   5  -3  740.18   14.94
  -2  -5   2  452.95    9.70
  -2  -5   2  657.66   12.49
  -2   5   2  404.69    9.11
  -2   5   2  441.31    3.38
  -2   5   2  516.24    5.48
   2  -5  -2  450.42   10.04
   2   5  -2  434.89    8.52
   2   5  -2  497.25   10.55
  -2  -5   1  316.85    9.03
  -2   5   1  278.20    6.33
   2  -5  -1  313.72    7.59
   2   5  -1  269.51    7.59
   2   5  -1  344.18    7.59
   2   5  -1  316.00    8.02
  -2  -5   0 1451.58   16.45
  -2  -5   0 1721.01   19.15
  -2   5   0 1178.28   10.38
   2   5   0 1190.68   16.03
   2   5   0 1333.71   17.55
   2   5   0 1273.80   16.12
  -2  -5  -1 2306.69   22.36
   2  -5   1 2007.14   21.18
   2   5   1 2143.33   22.11
  -2  -5  -2  355.15    8.69
   2  -5   2  344.94   10.04
   2   5   2  334.57    8.44
   2   5   2  321.40    9.96
   2   5   2  325.79    9.53
   2   5   2  321.99    8.86
  -2  -5  -3 1411.84   18.48
  -2  -5  -3 1119.80   21.09
  -2  -5  -3 1825.56   24.98
  -2  -5  -3 1386.78   22.19
  -2  -5  -3 1490.06   21.77
  -2   5  -3 1311.01   22.87
  -2   5  -3 1144.02   19.58
  -2   5  -3 1300.46   20.76
   2  -5   3 1377.58   22.95
   2   5   3 1234.98   23.63
   2   5   3 1240.21   17.72
   2   5   3 1283.16   21.01
   2   5   3 1298.01   20.25
  -2  -5  -4  871.56   15.19
  -2  -5  -4  914.68   19.66
  -2  -5  -4  998.47   21.26
  -2  -5  -4 1067.66   21.52
  -2  -5  -4  947.33   19.74
  -2  -5  -4  955.94   16.54
  -2   5  -4  814.94   16.96
  -2   5  -4  898.90   20.84
  -2   5  -4  837.89   18.90
  -2   5  -4  880.67   18.48
   2  -5   4  793.25   19.41
   2  -5   4  711.41   17.72
   2  -5   4  855.53   20.50
   2   5   4  714.44   19.74
   2   5   4  929.02   16.54
   2   5   4  763.05   18.23
   2   5   4  728.37   17.47
   2   5   4  771.99   18.90
   2   5   4  801.10   16.03
  -2  -5  -5   61.93    6.50
  -2  -5  -5   58.90    6.08
  -2  -5  -5   57.21    6.33
  -2  -5  -5   55.27    6.16
  -2  -5  -5   48.77    5.40
  -2   5  -5   51.47    4.98
  -2   5  -5   50.88    5.82
  -2   5  -5   54.34    6.08
  -2   5  -5   53.67    5.48
   2  -5   5   49.53    6.58
   2  -5   5   54.68    6.16
   2   5   5   46.75    6.58
   2   5   5   50.71    5.57
   2   5   5   48.86    5.82
   2   5   5   47.76    5.91
   2   5   5   46.41    5.57
   2   5   5   43.12    4.81
  -2  -5  -6  475.56   13.84
  -2   5  -6  445.61   14.51
  -2   5  -6  453.96   15.19
  -2   5  -6  437.93   11.81
   2  -5   6  391.35   14.51
   2  -5   6  392.37   11.05
   2  -5   6  419.45   15.36
   2   5   6  353.04   14.09
   2   5   6  369.41   12.83
   2   5   6  423.50   14.26
   2   5   6  345.79   13.42
  -2  -5  -7   28.86    4.89
  -2   5  -7   32.82    3.97
  -2   5  -7   25.99    3.88
   2  -5   7   24.39    3.71
   2  -5   7   19.49    3.63
   2   5   7   16.71    3.04
   2   5   7   27.42    3.46
  -2  -6   8  422.32   12.49
  -2  -6   8  504.51   16.29
  -2   6   8  440.97   10.72
  -2   6   8  485.27   10.97
   2  -6  -8  649.30   14.09
  -2  -6   7   20.34    4.73
  -2  -6   7   29.70    5.06
  -2  -6   7   21.09    2.95
  -2   6   7   27.34    4.22
  -2   6   7   22.02    7.09
  -2   6   7   22.19    3.63
   2  -6  -7   22.53    4.13
   2  -6  -7   23.63    4.13
   2  -6  -7   27.51    4.47
   2   6  -7   19.91    3.54
   2   6  -7   35.19    5.15
  -2  -6   6 1139.30   26.16
  -2  -6   6 1255.49   20.67
  -2  -6   6 1354.04   28.01
  -2   6   6 1286.45   22.87
  -2   6   6 1329.66   24.89
   2  -6  -6 1268.23   24.72
   2  -6  -6 1656.63   30.12
   2  -6  -6 1670.72   27.93
   2   6  -6 1229.24   23.46
   2   6  -6 1266.54   26.58
   2   6  -6 1529.38   27.68
  -2  -6   5   52.32    6.33
  -2  -6   5   45.73    4.64
  -2  -6   5   36.87    5.32
  -2  -6   5   44.97    5.23
  -2   6   5   64.30    5.23
  -2   6   5   27.42    5.32
  -2   6   5   48.27    5.06
   2  -6  -5   32.32    4.64
   2  -6  -5   43.46    5.32
   2  -6  -5   57.38    5.91
   2  -6  -5   59.66    6.08
   2   6  -5   48.52    5.48
   2   6  -5   45.65    5.48
   2   6  -5   45.99    4.73
  -2  -6   4   91.81    7.93
  -2  -6   4  101.34    5.65
  -2  -6   4   90.62    5.74
  -2  -6   4  113.58    6.83
  -2   6   4   89.53    5.23
  -2   6   4  102.18    5.91
   2  -6  -4   89.78    5.82
   2  -6  -4  128.59    7.34
   2  -6  -4  112.90   11.64
   2   6  -4   82.69    5.57
   2   6  -4   95.94    7.51
   2   6  -4   90.62    4.89
   2   6  -4   94.67    5.91
  -2  -6   3   46.75    3.71
  -2  -6   3   42.86    3.63
  -2  -6   3   52.15    4.22
  -2   6   3   43.96    3.63
   2  -6  -3   48.27    3.97
   2  -6  -3   69.19    5.57
   2   6  -3   57.04    4.56
   2   6  -3   51.30    3.46
   2   6  -3   43.20    4.56
   2   6  -3   43.71    3.80
  -2  -6   2    7.85    1.60
  -2  -6   2   12.40    2.36
  -2   6   2    9.87    0.84
   2  -6  -2    7.85    1.77
   2   6  -2    9.62    1.77
   2   6  -2    9.62    2.11
  -2  -6   1 2041.23   20.08
  -2  -6   1 2951.35   25.31
  -2   6   1 1987.06   17.21
   2  -6  -1 2143.75   20.34
   2   6  -1 2273.27   20.84
   2   6  -1 1966.55   20.42
  -2  -6   0  348.15    8.44
  -2   6   0  297.19    5.15
   2  -6   0  316.93    7.17
   2   6   0  286.30    7.68
  -2  -6  -1 3533.57   28.18
  -2  -6  -1 3754.56   29.87
   2  -6   1 2981.56   26.16
   2   6   1 2646.15   24.30
   2   6   1 2622.44   24.89
  -2  -6  -2    5.15    1.94
  -2  -6  -2   11.81    2.62
  -2   6  -2    5.65    2.03
  -2   6  -2    0.76    2.36
   2  -6   2   11.48    2.36
   2   6   2    7.68    1.94
   2   6   2    7.26    2.36
   2   6   2    8.94    2.19
   2   6   2   14.01    2.45
  -2  -6  -3    0.25    1.60
  -2  -6  -3   -2.45    2.19
  -2  -6  -3    0.34    1.94
  -2  -6  -3    1.35    1.94
  -2  -6  -3    3.97    2.11
  -2   6  -3    4.64    1.77
  -2   6  -3   -2.70    2.45
  -2   6  -3   -1.69    1.94
  -2   6  -3   25.65    4.30
   2  -6   3   -1.27    1.60
   2  -6   3   -1.60    2.70
   2  -6   3    3.04    1.43
   2   6   3   -2.62    2.53
   2   6   3    0.25    1.86
   2   6   3    0.84    1.35
   2   6   3    8.86    2.70
   2   6   3    1.77    2.19
  -2  -6  -4   13.42    3.38
  -2  -6  -4   12.49    2.95
  -2  -6  -4   15.61    3.63
  -2  -6  -4    7.85    2.78
  -2  -6  -4   14.09    3.29
  -2  -6  -4   18.06    3.46
  -2   6  -4    9.45    2.53
  -2   6  -4   13.16    3.54
  -2   6  -4   19.24    3.54
  -2   6  -4    8.52    3.71
   2  -6   4   12.15    3.71
   2  -6   4   11.64    3.38
   2   6   4    7.43    3.12
   2   6   4    9.03    2.78
   2   6   4   10.55    3.12
   2   6   4    6.50    2.19
   2   6   4   12.15    2.70
   2   6   4    7.17    2.45
  -2  -6  -5   68.85    6.24
  -2  -6  -5   58.14    6.92
  -2   6  -5   45.65    4.81
  -2   6  -5   61.18    6.33
  -2   6  -5   61.43    6.33
  -2   6  -5   56.11    5.74
   2  -6   5   52.23    5.82
   2  -6   5   51.05    6.08
   2  -6   5   59.74    6.41
   2   6   5   54.26    6.33
   2   6   5   50.63    5.32
   2   6   5   53.41    7.00
   2   6   5   51.98    5.82
   2   6   5   52.32    6.33
   2   6   5   56.70    5.06
  -2  -6  -6   58.14    5.40
  -2   6  -6   46.16    5.06
  -2   6  -6   59.91    5.91
  -2   6  -6   60.58    6.75
  -2   6  -6   53.50    4.81
   2  -6   6   61.51    5.99
   2  -6   6   51.98    5.82
   2   6   6   51.39    5.65
   2   6   6   40.67    5.15
   2   6   6   53.16    5.82
   2   6   6   42.86    7.93
   2   6   6   51.05    4.64
  -2   6  -7    7.17    1.86
  -2   6  -7    3.63    3.04
   2  -6   7    4.81    1.86
   2  -6   7    9.03    4.81
   2   6   7    6.92    2.11
   2   6   7    7.00    2.03
  -2  -7   8  153.57    7.76
  -2  -7   8  228.25   13.08
  -2   7   8  168.51    6.50
  -2   7   8  171.38    6.50
   2  -7  -8  252.63    8.69
   2   7  -8  221.75    8.94
  -2  -7   7    5.57    3.04
  -2  -7   7    6.33    2.95
  -2  -7   7    2.11    2.28
  -2   7   7    8.27    3.54
  -2   7   7    7.17    2.28
   2  -7  -7   16.79    3.46
   2  -7  -7    3.12    2.62
   2  -7  -7    8.10    3.54
   2   7  -7    4.81    2.62
  -2  -7   6  171.21   10.55
  -2  -7   6  148.26    7.51
  -2  -7   6  180.66   10.38
  -2   7   6  177.96    8.69
  -2   7   6  184.12    9.70
   2  -7  -6  138.21    9.11
   2  -7  -6  175.09    9.53
   2  -7  -6  213.82   10.88
   2  -7  -6  226.73   10.72
   2   7  -6  169.01    9.28
   2   7  -6  176.61   10.21
  -2  -7   5    2.19    2.45
  -2  -7   5    8.86    2.78
  -2  -7   5    7.26    4.22
  -2  -7   5    3.63    2.11
  -2   7   5   17.72    3.21
  -2   7   5    8.02    2.45
   2  -7  -5    4.73    2.53
   2  -7  -5   10.72    3.04
   2  -7  -5    6.58    2.78
   2  -7  -5    7.51    2.87
   2   7  -5    6.08    2.78
   2   7  -5    2.87    2.62
  -2  -7   4  882.53   20.50
  -2  -7   4  921.01   16.03
  -2  -7   4  743.30   15.95
  -2  -7   4  883.96   18.82
  -2   7   4  885.06   15.19
  -2   7   4  878.73   16.37
   2  -7  -4  831.06   18.14
   2  -7  -4 1007.33   21.01
   2  -7  -4 1162.42   21.69
   2  -7  -4 1192.45   22.78
   2   7  -4  817.89   13.75
   2   7  -4  771.74   17.47
   2   7  -4  749.63   14.09
   2   7  -4  829.28   18.23
  -2  -7   3  142.01    5.91
  -2  -7   3  140.15    6.16
  -2  -7   3  162.85    6.92
  -2  -7   3  138.97    6.67
  -2   7   3  143.11    5.99
   2  -7  -3  120.07    6.24
   2  -7  -3  177.20    7.76
   2   7  -3  116.11    5.40
   2   7  -3  128.85    6.50
   2   7  -3  120.33    5.48
   2   7  -3  125.98    6.75
   2   7  -3  136.19    6.33
  -2  -7   2    6.16    2.03
  -2  -7   2    6.24    1.52
  -2   7   2    8.69    0.93
   2  -7  -2    5.65    1.60
   2   7  -2    7.43    2.19
   2   7  -2    6.33    1.52
   2   7  -2    6.50    1.86
  -2  -7   1  454.38    9.87
  -2   7   1  341.91    7.26
  -2   7   1  493.79    8.35
   2  -7  -1  349.84    9.37
   2   7  -1  409.41    9.28
   2   7  -1  364.77    9.11
  -2  -7   0 2634.00   24.22
  -2   7   0 1974.15   12.99
   2  -7   0 2135.74   19.07
   2   7   0 2321.88   22.78
   2   7   1 1197.85   16.37
   2   7   1 1444.67   19.15
  -2  -7  -2 5705.00   34.26
  -2  -7  -2 6461.89   45.57
  -2   7  -2 5101.60   33.25
  -2   7  -2 5108.10   37.72
   2  -7   2 5423.51   41.01
   2   7   2 5283.35   34.93
   2   7   2 5091.56   41.18
   2   7   2 5508.39   41.94
  -2  -7  -3    9.87    2.45
  -2  -7  -3   10.97    3.21
  -2  -7  -3    6.75    2.70
  -2   7  -3   11.56    2.62
  -2   7  -3   15.44    3.46
  -2   7  -3   19.32    3.71
  -2   7  -3    3.80    6.08
   2  -7   3   16.03    3.29
   2  -7   3   15.19    3.21
   2   7   3   18.99    4.05
   2   7   3   14.09    2.62
   2   7   3   12.83    2.95
   2   7   3   13.25    2.70
   2   7   3   12.49    3.04
  -2  -7  -4  897.04   20.42
  -2  -7  -4  919.23   26.75
  -2  -7  -4  941.51   20.00
  -2  -7  -4  894.85   14.34
  -2   7  -4  722.04   16.29
  -2   7  -4 1031.20   24.22
  -2   7  -4  841.35   19.32
   2  -7   4  814.26   19.66
   2  -7   4  756.13   18.90
   2  -7   4  795.62   20.17
   2   7   4  648.88   18.99
   2   7   4  628.46   14.43
   2   7   4  857.89   20.25
   2   7   4  764.40   18.90
   2   7   4  726.51   17.13
   2   7   4  843.38   18.23
  -2  -7  -5  183.53   10.29
  -2  -7  -5  193.40    9.62
  -2  -7  -5  220.91   10.63
  -2   7  -5  160.74    8.35
  -2   7  -5  176.18   10.21
  -2   7  -5  170.11    9.53
  -2   7  -5  162.77    8.52
   2  -7   5  157.03    9.45
   2  -7   5  139.90    9.28
   2  -7   5  163.53    9.96
   2   7   5  134.75    9.79
   2   7   5  157.96    7.68
   2   7   5  164.46    9.53
   2   7   5  156.61    9.45
   2   7   5  149.61    9.11
   2   7   5  161.84    7.85
  -2  -7  -6   61.34    5.40
  -2   7  -6   45.48    4.89
  -2   7  -6   52.99    5.82
  -2   7  -6   55.61    6.16
  -2   7  -6   49.45    4.56
   2  -7   6   44.72    4.98
   2  -7   6   31.22    4.98
   2   7   6   34.85    5.23
   2   7   6   50.97    5.99
   2   7   6   29.53    4.13
   2   7   6   44.30    4.22
  -2   7  -7  496.32   12.40
   2  -7   7  430.00   11.81
   2  -7   7  456.33   14.51
   2   7   7  389.50   11.98
   2   7   7  457.25   11.22
  -2  -8   8    3.38    2.19
  -2  -8   8   10.97    3.54
  -2   8   8    5.48    1.94
  -2   8   8   10.21    2.03
   2  -8  -8    7.17    2.03
   2   8  -8   10.63    2.70
  -2  -8   7  316.42   13.16
  -2  -8   7  380.55   14.43
  -2   8   7  378.27   12.07
  -2   8   7  317.69   11.14
   2  -8  -7  480.63   15.44
   2  -8  -7  327.73   11.64
   2  -8  -7  461.22   18.31
   2   8  -7  361.06   11.56
   2   8  -7  386.12   14.18
  -2  -8   6   52.82    6.33
  -2  -8   6   65.73    6.16
  -2  -8   6   59.40    8.02
  -2   8   6   60.08    5.06
  -2   8   6   51.47    6.24
   2  -8  -6   69.11    6.83
   2  -8  -6   59.32    6.83
   2  -8  -6   55.35    6.08
   2  -8  -6   74.84    6.75
   2   8  -6   56.96    6.16
   2   8  -6   59.91    6.41
  -2  -8   5   50.88    4.89
  -2  -8   5   38.06    5.99
  -2  -8   5   49.87    5.65
  -2   8   5   47.42    4.56
  -2   8   5   41.68    5.06
   2  -8  -5   29.87    4.98
   2  -8  -5   71.89    6.58
   2  -8  -5   67.25    6.33
   2  -8  -5   62.19    5.99
   2   8  -5   45.65    5.40
   2   8  -5   50.12    5.99
   2   8  -5   43.37    5.15
  -2  -8   4  378.36   13.84
  -2  -8   4  399.54   10.80
  -2  -8   4  383.42   17.64
  -2  -8   4  398.44   12.83
  -2   8   4  383.34   10.21
  -2   8   4  388.57   10.80
   2  -8  -4  296.85   14.09
   2  -8  -4  438.61   14.18
   2  -8  -4  539.52   15.78
   2   8  -4  325.71    9.28
   2   8  -4  357.69   12.32
   2   8  -4  342.67   10.29
   2   8  -4  341.32   11.98
   2   8  -4  350.34   10.13
  -2  -8   3 1627.94   19.58
  -2  -8   3 1367.12   19.58
  -2  -8   3 1841.93   23.37
  -2  -8   3 1581.95   22.45
  -2   8   3 1525.92   18.48
   2  -8  -3 1520.52   22.61
   2   8  -3 1382.48   17.64
   2   8  -3 1494.03   21.43
   2   8  -3 1567.69   20.42
   2   8  -3 1389.06   21.43
   2   8  -3 1521.28   20.84
  -2  -8   2  304.86    8.52
  -2  -8   2  276.43    8.18
  -2  -8   2  391.27   10.55
  -2   8   2  299.13    5.32
   2  -8  -2  261.49    8.44
   2   8  -2  273.56    8.44
   2   8  -2  258.62    8.61
   2   8  -2  271.87    8.10
   2   8  -2  260.99    8.18
  -2  -8   1 3776.67   26.07
  -2  -8   1 3931.84   30.04
  -2  -8   1 4764.92   35.61
  -2   8   1 2993.54   22.28
  -2   8   1 4371.21   26.66
   2  -8  -1 3217.15   26.66
   2   8  -1 3122.22   28.60
   2   8  -1 4018.59   30.80
   2   8  -1 2962.40   26.66
  -2   8   0 5362.59   21.43
   2  -8   0 5343.52   31.14
   2   8   0 5824.82   39.74
  -2  -8  -1  958.72   16.88
   2   8   1  753.51   12.66
   2   8   1    0.34    1.43
   2   8   1  754.78   14.43
   2   8   1   -0.59    1.10
  -2  -8  -2  314.23    8.27
  -2  -8  -2  337.18   10.88
  -2   8  -2  255.84    7.85
  -2   8  -2  260.23    9.28
   2  -8   2  282.17    9.53
   2   8   2  296.17    8.69
   2   8   2  300.05   10.38
   2   8   2  292.21   10.04
  -2  -8  -3   47.34    5.15
  -2  -8  -3   48.10    5.57
  -2  -8  -3   34.01    4.98
  -2  -8  -3   49.02    4.98
  -2   8  -3   37.80    3.80
  -2   8  -3   33.58    5.23
   2  -8   3   47.76    4.89
   2  -8   3   45.23    4.64
   2   8   3   38.31    3.88
   2   8   3   35.10    4.05
   2   8   3   29.62    4.64
   2   8   3   39.74    4.39
   2   8   3   34.60    4.39
  -2  -8  -4   37.63    4.47
  -2  -8  -4   44.30    5.48
  -2  -8  -4   50.21    6.24
  -2   8  -4   33.84    4.05
  -2   8  -4   38.90    5.82
  -2   8  -4   42.86    5.91
  -2   8  -4   28.10    4.47
   2  -8   4   40.84    4.89
   2  -8   4   42.61    5.15
   2   8   4   38.14    6.16
   2   8   4   33.67    4.13
   2   8   4   45.40    6.41
   2   8   4   37.46    5.82
   2   8   4   27.59    4.30
   2   8   4   29.45    4.05
  -2  -8  -5  776.04   20.50
  -2  -8  -5  880.42   19.58
  -2  -8  -5  918.81   19.32
  -2   8  -5  690.06   16.71
  -2   8  -5  726.34   19.91
  -2   8  -5  746.25   19.15
  -2   8  -5  724.74   17.55
   2  -8   5  695.63   19.24
   2  -8   5  629.73   16.88
   2  -8   5  687.95   24.98
   2   8   5  586.27   18.90
   2   8   5  646.77   14.68
   2   8   5  683.22   18.73
   2   8   5  719.76   19.66
   2   8   5  771.15   27.00
   2   8   5  730.98   16.03
  -2  -8  -6    5.15    2.53
  -2   8  -6    2.87    2.28
  -2   8  -6    3.88    2.19
  -2   8  -6   -0.17    2.53
  -2   8  -6    4.73    2.03
   2  -8   6    3.04    1.94
   2  -8   6    2.62    2.11
   2   8   6    2.28    2.45
   2   8   6    2.78    3.04
   2   8   6    7.26    2.45
   2   8   6    3.04    2.19
  -2   8  -7 1096.60   17.89
   2  -8   7  967.25   16.79
   2  -8   7 1003.53   20.59
   2   8   7  915.86   17.13
   2   8   7 1111.96   17.13
  -2  -9   8   32.99    4.56
  -2   9   8   61.51    4.13
  -2   9   8   65.14    4.13
   2  -9  -8   82.78    5.06
   2   9  -8   79.82    5.65
  -2  -9   7   88.51    7.17
  -2  -9   7  105.98    7.59
  -2   9   7  109.69    6.50
  -2   9   7  104.97    6.58
   2  -9  -7  125.64    7.85
   2  -9  -7   93.41    6.41
   2  -9  -7  120.49    7.17
   2   9  -7   94.17    6.41
   2   9  -7  102.77    7.51
  -2  -9   6  402.66   15.61
  -2  -9   6  460.63   16.45
  -2  -9   6  392.45   10.29
  -2   9   6  443.16   13.42
  -2   9   6  410.17   13.50
   2  -9  -6  570.15   18.06
   2  -9  -6  368.15   14.94
   2  -9  -6  430.00   15.10
   2  -9  -6  566.02   16.71
   2   9  -6  420.97   14.26
   2   9  -6  400.04   15.02
  -2  -9   5 1259.71   26.83
  -2  -9   5 1349.49   19.91
  -2  -9   5 1317.08   26.24
  -2   9   5 1259.28   21.09
  -2   9   5 1240.72   23.04
   2  -9  -5 1625.91   29.87
   2  -9  -5 1172.71   24.89
   2  -9  -5 1478.42   28.01
   2  -9  -5 1765.06   29.95
   2   9  -5 1168.66   17.47
   2   9  -5 1113.39   23.04
   2   9  -5 1128.33   24.22
   2   9  -5 1114.66   17.55
  -2  -9   4 1060.74   23.12
  -2  -9   4 1100.82   17.38
  -2  -9   4  897.21   17.89
  -2  -9   4 1100.14   32.65
  -2   9   4 1118.71   17.64
   2  -9  -4 1292.95   24.98
   2  -9  -4  914.93   20.17
   2  -9  -4 1277.34   24.55
   2  -9  -4 1432.60   25.82
   2   9  -4  839.33   14.94
   2   9  -4  990.70   20.67
   2   9  -4  957.96   20.34
   2   9  -4  909.87   16.37
  -2  -9   3  282.59    8.35
  -2  -9   3  263.26    8.86
  -2  -9   3  326.80   10.46
  -2  -9   3  288.24    9.79
  -2   9   3  253.73    7.68
   2  -9  -3  352.79   12.40
   2  -9  -3  247.57    9.45
   2  -9  -3  330.26   11.81
   2  -9  -3  357.94   12.24
   2   9  -3  263.10    9.20
   2   9  -3  250.10   10.21
   2   9  -3  249.43    8.78
   2   9  -3  283.68    9.28
   2   9  -3  227.74    8.61
  -2  -9   2  521.55   10.38
  -2  -9   2  434.56   10.55
  -2  -9   2  676.39   14.26
  -2  -9   2  305.03    9.87
  -2   9   2  514.04    7.76
   2  -9  -2  448.73   11.39
   2   9  -2  462.49   10.21
   2   9  -2  406.88   16.62
   2   9  -2  488.31   11.56
   2   9  -2  445.78   11.81
  -2  -9   1  386.12    9.79
  -2  -9   1  471.01   11.81
  -2   9   1  278.62    7.00
   2  -9  -1  308.41    8.52
   2   9  -1  342.75    8.52
   2   9  -1  316.68    9.45
   2   9  -1  294.65    8.78
   2   9  -1  314.82    9.87
  -2  -9   0 3909.74   32.15
  -2   9   0 2520.51   14.34
  -2   9   0 4376.10   32.15
   2  -9   0 2814.23   23.29
   2   9   0 3185.59   25.65
   2   9   0 2995.99   29.36
   2   9   0 3059.02   28.77
   2   9   0 2986.45   28.35
  -2  -9  -1    4.13    1.86
   2  -9   1    4.13    1.86
   2   9   1    1.86    1.52
   2   9   1    4.47    1.86
   2   9   1    3.46    1.60
   2   9   1    2.36    1.27
  -2  -9  -2 4793.11   40.67
  -2  -9  -2 3540.07   37.97
  -2  -9  -2 5470.76   43.96
  -2   9  -2 3763.08   29.70
  -2   9  -2 3934.97   35.02
   2  -9   2 4379.90   37.97
   2   9   2 4653.29   35.02
   2   9   2 4325.73   40.33
   2   9   2 3984.83   38.81
   2   9   2 4165.32   38.90
   2   9   2 3960.79   34.34
  -2  -9  -3   16.37    3.54
  -2  -9  -3    7.93    2.87
  -2  -9  -3   18.65    3.63
  -2   9  -3   10.21    2.70
  -2   9  -3   13.33    3.63
  -2   9  -3   21.35    4.39
  -2   9  -3   13.50    3.38
  -2   9  -3   12.07    3.29
   2  -9   3   15.95    3.29
   2  -9   3   48.77    5.40
   2   9   3    9.28    3.88
   2   9   3   18.65    2.95
   2   9   3   13.75    3.12
   2   9   3   17.72    4.13
   2   9   3   16.88    5.65
   2   9   3   15.69    3.63
  -2  -9  -4 2367.44   35.02
  -2  -9  -4 2313.86   31.47
  -2  -9  -4 2590.96   33.08
  -2   9  -4 1963.09   27.51
  -2   9  -4 1983.35   31.56
  -2   9  -4 1874.75   29.28
  -2   9  -4 1776.36   27.25
   2  -9   4 1955.50   30.21
   2  -9   4 1856.78   30.21
   2  -9   4 1915.42   31.64
   2   9   4 1709.96   31.47
   2   9   4 1993.47   26.41
   2   9   4 1989.34   31.98
   2   9   4 1930.95   31.47
   2   9   4 1769.02   30.04
   2   9   4 1957.10   27.09
  -2  -9  -5   90.29    8.18
  -2  -9  -5  113.83    7.51
  -2  -9  -5  104.88    8.69
  -2   9  -5   90.54    6.58
  -2   9  -5   97.63    7.68
  -2   9  -5   97.96    7.68
  -2   9  -5   96.45    6.92
   2  -9   5   83.11    6.83
   2  -9   5   84.21    7.34
   2  -9   5  101.17    8.18
   2   9   5   77.29    7.26
   2   9   5   96.45    6.58
   2   9   5   85.39    7.17
   2   9   5   95.18    7.85
   2   9   5   95.01    7.85
   2   9   5   92.06    6.24
  -2  -9  -6    2.53    4.39
  -2   9  -6    2.03    2.28
  -2   9  -6    0.59    1.94
  -2   9  -6   -1.43    2.53
  -2   9  -6    1.01    1.60
   2  -9   6    0.00    1.60
   2  -9   6    1.69    2.36
   2   9   6   -2.78    2.78
   2   9   6   -1.18    2.53
   2   9   6   -1.77    1.60
   2   9   6   -1.43    2.87
   2   9   6    1.60    1.94
  -2  -9  -7   42.11    3.97
  -2   9  -7   38.81    3.80
   2  -9   7   30.46    3.12
   2   9   7   33.92    3.38
  -2 -10   8  228.84    8.18
  -2  10   8  272.46    7.51
  -2  10   8  268.33   10.72
  -2  10   8  272.97    7.43
   2 -10  -8  347.56    8.61
   2  10  -8  297.35    9.45
  -2 -10   7  131.13    8.44
  -2  10   7  146.74    7.43
  -2  10   7  139.23    7.34
   2 -10  -7  176.52    9.28
   2 -10  -7  128.85    7.43
   2 -10  -7  160.32    7.85
   2  10  -7  131.97    7.34
   2  10  -7  157.03    8.94
  -2 -10   6   75.60   11.98
  -2 -10   6   88.85    7.34
  -2 -10   6   85.14    5.48
  -2  10   6   89.36    6.33
   2 -10  -6  118.47   12.83
   2 -10  -6   65.90    7.34
   2 -10  -6  108.68   10.72
   2  10  -6   79.82    7.09
  -2 -10   5   66.32    6.83
  -2 -10   5   55.52    6.08
  -2 -10   5   63.79    6.41
  -2  10   5   66.49    5.40
   2 -10  -5   83.62    7.59
   2 -10  -5   55.27    6.16
   2 -10  -5   71.72    6.50
   2 -10  -5   81.85    7.17
   2  10  -5   68.09    5.99
   2  10  -5   58.98    6.33
   2  10  -5   65.23    5.32
  -2 -10   4    0.08    2.03
  -2 -10   4    3.21    2.11
  -2 -10   4    1.94    2.45
  -2 -10   4   -0.34    1.77
  -2  10   4    5.57    2.28
   2 -10  -4    0.68    2.45
   2 -10  -4    3.54    2.03
   2 -10  -4    4.98    2.53
   2 -10  -4    2.87    2.19
   2  10  -4    5.15    2.11
   2  10  -4   -1.18    2.03
   2  10  -4    4.73    2.78
   2  10  -4   -2.11    1.77
   2  10  -4   -1.69    2.03
  -2 -10   3 1432.01   25.23
  -2 -10   3 1365.60   17.89
  -2 -10   3 1359.95   20.25
  -2 -10   3 1086.64   24.22
  -2 -10   3 1710.63   24.39
  -2 -10   3 1589.38   23.20
  -2  10   3 1306.11   16.29
   2 -10  -3 1789.02   27.76
   2 -10  -3 1219.54   21.60
   2 -10  -3 1745.82   27.42
   2 -10  -3 1993.13   29.87
   2  10  -3 1205.11   19.83
   2  10  -3 1055.93   26.33
   2  10  -3 1344.34   21.35
   2  10  -3 1224.86   19.24
  -2 -10   2  880.25   13.42
  -2 -10   2 1032.98   16.79
  -2 -10   2 1331.43   20.84
  -2 -10   2  961.51   17.64
  -2  10   2 1019.56   11.98
   2 -10  -2  912.15   16.88
   2  10  -2  836.20   14.18
   2  10  -2  901.43   16.45
   2  10  -2  937.37   16.96
   2  10  -2  894.76   15.86
  -2 -10   1  925.39   15.78
  -2 -10   1 1160.31   18.99
  -2  10   1 1033.48   14.60
   2 -10  -1  778.83   14.09
   2  10  -1  778.49   13.25
   2  10  -1  761.86   14.94
   2  10  -1  909.36   16.29
   2  10  -1  716.22   14.01
  -2 -10   0  393.38   10.63
  -2 -10   0  510.75   12.83
  -2  10   0  429.24    6.41
  -2  10   0  302.16    4.98
  -2  10   0  488.31   11.22
   2 -10   0  334.31    9.28
   2  10   0  354.48    9.03
   2  10   0  304.10    9.79
   2  10   0  331.19    9.96
   2  10   0  349.75   10.13
  -2 -10  -1 2076.67   26.50
  -2  10  -1 2180.12   26.58
   2 -10   1 1402.81   20.76
   2  10   1 1548.62   19.41
   2  10   1 1460.19   22.45
   2  10   1 1378.68   21.09
   2  10   1 1460.53   21.85
  -2 -10  -2   39.83    4.98
  -2 -10  -2   29.45    4.39
  -2 -10  -2   46.07    4.56
  -2  10  -2   47.51    4.81
   2 -10   2   34.76    4.05
   2 -10   2   39.83    3.88
   2  10   2   36.11    3.80
   2  10   2   33.16    4.13
   2  10   2   33.58    3.97
  -2 -10  -3   67.59    5.74
  -2 -10  -3   67.50    6.16
  -2 -10  -3   48.01    5.40
  -2 -10  -3   84.72    6.58
  -2 -10  -3   81.26    6.58
  -2  10  -3   63.03    4.89
  -2  10  -3   54.76    6.24
  -2  10  -3   84.55    7.09
  -2  10  -3   64.21    5.99
  -2  10  -3   48.35    5.82
   2 -10   3   53.16    4.89
   2 -10   3   90.20    6.24
   2 -10   3   61.77    5.48
   2  10   3   61.26    7.26
   2  10   3   61.93    4.89
   2  10   3   63.88    5.74
   2  10   3   64.63    6.33
   2  10   3   54.34    5.40
   2  10   3   58.56    5.32
  -2 -10  -4  158.38    9.70
  -2 -10  -4  144.71    8.35
  -2 -10  -4  103.37    7.76
  -2 -10  -4  186.31    9.37
  -2  10  -4  124.21    8.52
  -2  10  -4  115.01    8.10
  -2  10  -4  125.89    7.85
   2 -10   4  131.63    7.93
   2 -10   4  124.54    8.94
   2 -10   4  141.08    9.11
   2  10   4  117.88    9.28
   2  10   4  144.29    9.20
   2  10   4  124.12    8.44
   2  10   4  127.92    7.68
  -2 -10  -5 3475.01   44.55
  -2 -10  -5 3895.90   45.06
  -2 -10  -5 4447.32   53.83
  -2  10  -5 3037.33   34.93
  -2  10  -5 3116.73   38.73
   2 -10   5 2676.36   37.55
   2 -10   5 3190.90   42.44
   2  10   5 2642.86   39.66
   2  10   5 2885.45   31.14
   2  10   5 3153.10   41.09
   2  10   5 3066.44   40.59
  -2  10  -6 1228.32   19.07
  -2  10  -6 1332.19   24.30
  -2  10  -6 1366.19   22.95
  -2  10  -6 1263.67   19.83
   2 -10   6 1147.99   21.94
   2  10   6 1134.40   23.63
   2  10   6 1249.07   22.95
   2  10   6 1299.53   23.71
   2  10   6 1139.97   22.19
   2  10   6 1149.93   18.39
  -2 -10  -7 1549.89   20.25
  -2  10  -7 1268.65   17.80
   2 -10   7 1064.28   15.69
   2  10   7 1251.18   17.13
  -2 -11   7  282.76   11.48
  -2 -11   7  321.32   12.66
  -2  11   7  322.42   10.55
  -2  11   7  311.87   10.38
   2 -11  -7  419.54   13.33
   2 -11  -7  258.20   12.57
   2 -11  -7  357.18   10.63
   2  11  -7  301.15   10.21
   2  11  -7  324.02   12.57
  -2 -11   6   25.57    4.64
  -2 -11   6   48.69    5.82
  -2  11   6   26.58    3.97
  -2  11   6   41.60    5.57
   2 -11  -6   48.01    5.74
   2 -11  -6   25.48    4.89
   2 -11  -6   41.01    5.99
   2 -11  -6   52.23    5.91
   2  11  -6   28.35    4.47
   2  11  -6   30.21    4.81
  -2 -11   5  345.45   14.26
  -2 -11   5  385.02   14.51
  -2  11   5  353.97   11.39
   2 -11  -5  442.49   15.95
   2 -11  -5  313.89   13.42
   2 -11  -5  380.22   14.68
   2 -11  -5  472.70   15.95
   2  11  -5  289.68   10.21
   2  11  -5  298.11   12.57
   2  11  -5  307.40   13.08
   2  11  -5  312.54   10.13
  -2 -11   4  416.33   15.10
  -2 -11   4  459.19   11.05
  -2 -11   4  356.00   11.64
  -2 -11   4  414.98   13.59
  -2  11   4  409.83   11.05
   2 -11  -4  484.51   15.86
   2 -11  -4  354.14   13.33
   2 -11  -4  472.27   15.61
   2 -11  -4  548.55   16.71
   2  11  -4  357.35   10.55
   2  11  -4  379.62   13.50
   2  11  -4  367.05   12.91
   2  11  -4  343.51   12.83
   2  11  -4  336.93   10.80
  -2 -11   3   13.92    3.46
  -2 -11   3    4.47    2.45
  -2 -11   3   11.14    2.62
  -2 -11   3    9.62    2.19
  -2 -11   3    4.30    1.86
   2 -11  -3    2.78    2.19
   2 -11  -3    5.82    2.19
   2 -11  -3    7.93    2.87
   2 -11  -3    8.94    3.12
   2  11  -3    7.26    2.11
   2  11  -3    5.15    2.28
   2  11  -3   -0.25    2.53
   2  11  -3   14.68    3.12
   2  11  -3    5.99    1.94
   2  11  -3    7.17    2.70
  -2 -11   2 3372.41   54.09
  -2 -11   2 3055.22   24.72
  -2 -11   2 2865.20   28.86
  -2 -11   2 3752.45   36.20
  -2 -11   2 2895.74   27.85
  -2  11   2 2777.44   21.60
   2 -11  -2 3694.31   38.39
   2 -11  -2 2565.31   29.28
   2 -11  -2 3983.99   39.83
   2  11  -2 2475.11   25.15
   2  11  -2 2497.81   28.01
   2  11  -2 2492.49   30.46
   2  11  -2 2673.40   30.12
   2  11  -2 2434.27   26.75
   2  11  -2 2449.80   26.58
  -2 -11   1  157.54    6.83
  -2 -11   1  180.49    8.02
  -2 -11   1  129.61    5.40
  -2  11   1  169.10    6.33
   2 -11  -1  112.56    5.65
   2  11  -1  127.08    5.82
   2  11  -1  125.89    6.58
   2  11  -1  139.40    6.83
   2  11  -1  115.60    5.91
  -2 -11   0    1.69    1.52
  -2  11   0    2.95    0.76
  -2  11   0    0.84    0.59
  -2  11   0    1.69    1.35
   2 -11   0    1.18    1.18
   2  11   0    2.62    1.43
   2  11   0   -0.76    1.35
   2  11   0    1.86    1.43
   2  11   0   -0.34    1.01
  -2 -11  -1  472.44   13.75
  -2 -11  -1  319.97   11.64
  -2 -11  -1  480.88   13.16
  -2  11  -1  533.70   13.67
   2 -11   1  331.95    9.53
   2  11   1  354.90    9.79
   2  11   1  380.89   11.90
   2  11   1  326.47   14.34
   2  11   1  339.04   10.97
   2  11   1  358.70   11.31
   2  11   1  355.24   10.80
  -2 -11  -2 2505.40   33.25
  -2 -11  -2 2361.54   29.20
  -2 -11  -2 1675.87   27.42
  -2 -11  -2 2658.55   32.23
  -2 -11  -2 1868.00   27.17
  -2  11  -2 2761.24   34.76
   2 -11   2 1797.20   27.09
   2 -11   2 1983.35   26.16
   2  11   2 2168.73   25.40
   2  11   2 2057.94   29.45
   2  11   2 1967.57   28.69
   2  11   2 1939.47   28.35
   2  11   2 1990.01   25.65
  -2 -11  -3  172.73    9.37
  -2 -11  -3  186.73    9.11
  -2 -11  -3  131.97    8.52
  -2 -11  -3  209.77    9.70
  -2 -11  -3  158.97    8.44
  -2  11  -3  137.96    6.92
  -2  11  -3  144.88    8.86
  -2  11  -3  208.08   11.22
  -2  11  -3  122.35    7.76
  -2  11  -3  148.93    8.61
   2 -11   3  164.62    8.10
   2 -11   3  154.08    7.85
   2 -11   3  143.02    8.10
   2  11   3  120.66    9.37
   2  11   3  165.89    7.76
   2  11   3  166.99    9.11
   2  11   3  169.10    9.45
   2  11   3  148.09    8.52
   2  11   3  157.96    8.18
  -2 -11  -4  121.00    8.61
  -2 -11  -4  113.15    7.43
  -2  11  -4   97.21    6.58
  -2  11  -4   70.79    7.17
  -2  11  -4   82.02    7.17
  -2  11  -4   98.98    7.09
   2 -11   4   92.65    6.75
   2 -11   4  101.26    8.10
   2 -11   4   92.56    7.59
   2  11   4   82.78    8.52
   2  11   4   99.65    6.50
   2  11   4  103.03    7.93
   2  11   4  132.64    8.86
   2  11   4   88.43    7.26
   2  11   4   95.94    6.58
  -2 -11  -5  261.41   13.25
  -2 -11  -5  280.98    9.87
  -2  11  -5  214.49    9.53
  -2  11  -5  224.79   11.14
  -2  11  -5  197.70   10.29
  -2  11  -5  216.18    9.87
   2 -11   5  210.95   10.29
   2 -11   5  194.24   10.04
   2 -11   5  235.17   11.73
   2  11   5  187.49   11.31
   2  11   5  236.18    9.45
   2  11   5  243.27   11.90
   2  11   5  231.03   11.22
   2  11   5  218.46   11.31
   2  11   5  224.11    9.20
  -2 -11  -6  334.23   12.24
  -2  11  -6  236.09    8.61
  -2  11  -6  256.94   10.63
  -2  11  -6  269.00   10.38
  -2  11  -6  255.16    8.94
   2 -11   6  261.83   10.13
   2 -11   6  213.82    8.61
   2 -11   6  242.42   11.14
   2  11   6  201.33   10.72
   2  11   6  242.68   10.29
   2  11   6  268.33   10.88
   2  11   6  236.52   10.55
  -2 -12   7  180.66    9.20
  -2  12   7  187.49    7.93
  -2  12   7  180.66    8.10
   2 -12  -7  208.33   12.15
   2 -12  -7  166.65    7.93
   2 -12  -7  198.46    7.68
   2  12  -7  187.66    9.20
  -2 -12   6  184.29   10.55
  -2 -12   6  207.57   11.05
  -2  12   6  208.00    9.28
  -2  12   6  188.59    9.20
   2 -12  -6  253.73   11.90
   2 -12  -6  207.41   16.03
   2 -12  -6  191.04   10.21
   2 -12  -6  248.08   11.05
   2  12  -6  181.84    9.53
   2  12  -6  184.37   10.29
  -2 -12   5    9.79    3.29
  -2 -12   5    4.47    2.70
  -2  12   5    0.68    1.77
  -2  12   5    3.38    3.29
   2 -12  -5    1.94    1.94
   2 -12  -5    1.43    1.69
   2 -12  -5    2.19    2.03
   2  12  -5   -3.38    2.53
   2  12  -5    3.04    2.19
   2  12  -5    1.18    2.19
   2  12  -5    0.59    2.11
  -2 -12   4   52.82    5.40
  -2  12   4   56.03    4.89
   2 -12  -4   69.78    6.67
   2 -12  -4   56.87    5.91
   2 -12  -4   64.72    6.33
   2 -12  -4   69.44    6.50
   2  12  -4   38.22    4.39
   2  12  -4   49.62    6.58
   2  12  -4   47.76    6.75
   2  12  -4   23.46    3.71
   2  12  -4   45.82    6.41
  -2 -12   3 2194.72   32.23
  -2 -12   3 2170.16   21.43
  -2 -12   3 2100.38   26.24
  -2 -12   3 1593.93   27.00
  -2 -12   3 2639.40   32.57
  -2 -12   3 2279.43   28.44
  -2  12   3 2274.62   24.81
   2 -12  -3 2748.92   36.03
   2 -12  -3 1914.24   28.86
   2 -12  -3 2537.38   34.51
   2 -12  -3 2942.83   37.21
   2  12  -3 1848.25   23.63
   2  12  -3 1926.56   25.65
   2  12  -3 1930.69   29.03
   2  12  -3 1961.15   28.60
   2  12  -3 1946.56   24.89
   2  12  -3 1893.73   24.98
  -2 -12   2  102.77    6.83
  -2 -12   2   87.84    5.57
  -2 -12   2   71.39    6.16
  -2 -12   2  111.21    6.83
  -2 -12   2   90.79    5.23
  -2  12   2   93.58    4.47
   2 -12  -2   80.33    5.48
   2 -12  -2  108.09    7.17
   2 -12  -2  102.77   11.14
   2  12  -2   70.04    5.32
   2  12  -2   76.79    5.74
   2  12  -2   76.45    5.23
  -2 -12   1 2430.98   30.88
  -2 -12   1 2419.76   27.59
  -2 -12   1 2957.85   32.82
  -2 -12   1 1808.68   27.17
  -2 -12   1 2262.64   21.60
  -2  12   1 2553.75   25.74
   2 -12  -1 3107.20   37.13
   2 -12  -1 1839.23   23.20
   2  12  -1 2024.10   22.95
   2  12  -1 1815.26   24.47
   2  12  -1 2084.35   35.44
   2  12  -1 2035.75   27.09
   2  12  -1 1922.51   24.55
   2  12  -1 1946.39   25.74
  -2 -12   0  499.19   14.01
  -2 -12   0  607.45   15.02
  -2 -12   0  361.23   12.57
  -2  12   0  383.76    4.73
  -2  12   0  347.31    4.39
  -2  12   0  546.02   13.16
   2 -12   0  366.21    9.28
   2  12   0  398.44   10.29
   2  12   0  385.11   11.81
   2  12   0  426.03   12.57
   2  12   0  401.73   11.64
   2  12   0  388.48   11.90
  -2 -12  -1  638.59   15.02
  -2 -12  -1  451.43   13.84
  -2 -12  -1  527.54   14.60
  -2  12  -1  478.43   10.46
  -2  12  -1  757.56   17.04
   2 -12   1  623.65   15.69
   2  12   1  570.24   14.26
   2  12   1  553.36   15.27
   2  12   1  504.08   13.92
   2  12   1  556.15   14.51
  -2 -12  -2   38.81    4.81
  -2 -12  -2   26.24    4.05
  -2 -12  -2   31.56    4.73
  -2 -12  -2   35.10    5.06
  -2 -12  -2   41.43    4.64
  -2  12  -2   40.84    5.82
   2 -12   2   30.38    3.63
   2 -12   2   15.53    4.98
   2 -12   2   35.95    4.05
   2  12   2   37.13    5.57
   2  12   2   24.89    3.63
   2  12   2   29.62    4.73
   2  12   2   27.34    4.47
   2  12   2   29.03    4.30
  -2 -12  -3  127.67    8.35
  -2 -12  -3  129.02    7.85
  -2 -12  -3   79.82    6.92
  -2 -12  -3  121.25    7.76
  -2 -12  -3  115.60    7.68
  -2  12  -3   90.20    5.91
  -2  12  -3   90.03    7.68
  -2  12  -3  134.59   10.29
  -2  12  -3   87.08    6.75
  -2  12  -3   75.86    6.83
   2 -12   3  109.10    7.00
   2 -12   3  104.55    7.09
   2  12   3  102.18    9.28
   2  12   3  109.19    6.58
   2  12   3  101.85    7.34
   2  12   3   96.36    7.85
   2  12   3  100.58    7.51
   2  12   3  101.09    6.92
  -2 -12  -4  258.29   10.21
  -2 -12  -4  276.01   11.56
  -2  12  -4  198.63    9.20
  -2  12  -4  193.57   10.55
  -2  12  -4  193.74   10.04
  -2  12  -4  197.87    9.53
   2 -12   4  211.62    9.87
   2 -12   4  205.80   10.88
   2 -12   4  201.84   10.72
   2  12   4  189.01   11.56
   2  12   4  230.69    9.45
   2  12   4  232.47   11.64
   2  12   4  232.30   11.56
   2  12   4  200.82   11.05
   2  12   4  212.30    9.53
  -2 -12  -5  291.03   19.91
  -2 -12  -5  338.95   10.04
  -2  12  -5  259.89   10.38
  -2  12  -5  293.22   12.57
  -2  12  -5  295.24   12.24
  -2  12  -5  282.25   10.97
   2 -12   5  286.98   11.48
   2 -12   5  276.93   11.81
   2 -12   5  318.53   13.42
   2  12   5  247.06   12.57
   2  12   5  278.20   10.13
   2  12   5  306.89   12.91
   2  12   5  326.04   13.16
   2  12   5  354.90   14.18
   2  12   5  312.88   10.63
  -2 -12  -6    3.21    1.94
  -2  12  -6    0.51    1.94
  -2  12  -6   -0.17    1.86
  -2  12  -6    1.77    3.04
  -2  12  -6    2.53    1.60
   2 -12   6    3.38    1.60
   2 -12   6   -0.51    3.04
   2 -12   6    1.27    2.45
   2  12   6   -0.17    2.11
   2  12   6    1.94    1.60
   2  12   6    6.75    3.38
   2  12   6    2.45    1.69
  -2 -13   7    6.92    2.53
  -2 -13   7    8.61    3.80
  -2  13   7   10.63    2.53
  -2  13   7    7.09    2.36
  -2  13   7   11.48    3.12
  -2  13   7    8.94    2.36
   2 -13  -7    8.02    2.03
   2 -13  -7    8.52    2.36
   2 -13  -7   18.99    4.13
   2  13  -7    8.02    2.19
   2  13  -7    9.87    2.45
  -2 -13   6    3.80    2.11
  -2 -13   6    5.32    2.70
  -2  13   6    5.48    2.19
  -2  13   6    0.59    2.03
   2 -13  -6    5.23    2.62
   2 -13  -6    5.99    2.45
   2 -13  -6    8.44    4.30
   2 -13  -6    2.70    1.94
   2 -13  -6   10.55    2.70
   2  13  -6    2.53    2.36
   2  13  -6    1.27    2.28
   2  13  -6   -3.97    3.88
  -2 -13   5   52.40    6.16
  -2 -13   5   57.97    6.16
  -2  13   5   56.96    5.15
  -2  13   5   51.72    6.33
   2 -13  -5   58.31    4.05
   2 -13  -5   76.36    6.75
   2 -13  -5   40.33    6.16
   2 -13  -5   50.97    5.82
   2 -13  -5   71.81    6.75
   2  13  -5   35.10    4.39
   2  13  -5   43.12    6.08
   2  13  -5   47.76    6.67
   2  13  -5   50.21    4.89
  -2 -13   4   41.26    5.99
  -2 -13   4   29.28    4.56
  -2  13   4   25.90    3.63
   2 -13  -4   37.63    3.88
   2 -13  -4   36.11    5.32
   2 -13  -4   23.63    4.56
   2 -13  -4   31.73    5.06
   2 -13  -4   48.86    5.82
   2  13  -4   24.13    3.97
   2  13  -4   26.16    4.73
   2  13  -4   24.05    5.99
   2  13  -4   16.03    3.63
   2  13  -4   19.58    3.63
  -2 -13   3  579.18   16.88
  -2 -13   3  481.98   13.08
  -2 -13   3  400.97   13.84
  -2 -13   3  662.13   16.88
  -2 -13   3  549.99   14.18
  -2  13   3  517.08   11.48
   2 -13  -3  722.38   19.07
   2 -13  -3  500.71   15.19
   2 -13  -3  615.80   17.38
   2 -13  -3  724.40   18.99
   2  13  -3  454.22   12.24
   2  13  -3  478.26   14.60
   2  13  -3  495.48   15.36
   2  13  -3  462.82   14.77
   2  13  -3  465.78   12.49
   2  13  -3  440.63   12.57
  -2 -13   2    1.86    2.11
  -2 -13   2   -0.25    1.52
  -2 -13   2    0.34    2.28
  -2 -13   2   -0.68    1.60
  -2 -13   2    1.27    2.03
  -2  13   2   -1.01    1.27
   2 -13  -2    2.53    2.28
   2 -13  -2    0.25    1.27
   2 -13  -2    0.84    1.86
   2 -13  -2    3.54    2.45
   2  13  -2   -0.17    1.52
   2  13  -2    3.38    2.03
   2  13  -2    4.30    2.62
   2  13  -2    1.27    1.94
   2  13  -2    6.08    2.11
   2  13  -2    0.93    2.28
  -2 -13   1   43.62    4.22
  -2 -13   1   57.97    7.93
  -2 -13   1   19.58    6.75
  -2 -13   1   28.69    3.54
  -2  13   1   31.56    3.04
  -2  13   1   47.67    4.05
   2 -13  -1   49.78    5.91
   2 -13  -1   37.38    3.71
   2 -13  -1   52.82    5.32
   2  13  -1   39.07    4.22
   2  13  -1   37.30    4.22
   2  13  -1   33.41    5.15
   2  13  -1   34.51    4.22
   2  13  -1   34.68    3.88
  -2 -13   0  277.19   11.56
  -2  13   0  264.53    9.70
   2 -13   0  268.16   10.88
   2 -13   0  166.73    6.58
   2 -13   0  189.60    9.20
   2  13   0  190.78    7.85
   2  13   0  190.87    8.61
   2  13   0  167.58    9.37
   2  13   0  196.86    9.03
   2  13   0  176.10    8.18
  -2 -13  -1 1467.79   24.98
  -2 -13  -1  968.34   20.67
  -2 -13  -1 1641.19   25.90
  -2 -13  -1 1123.85   22.02
  -2  13  -1 1029.01   15.27
  -2  13  -1 1667.51   26.50
   2 -13   1 1438.17   28.10
   2  13   1 1060.32   17.89
   2  13   1 1187.73   22.19
   2  13   1 1190.26   22.36
   2  13   1 1069.77   21.26
   2  13   1 1148.58   21.43
   2  13   1 1149.00   19.74
  -2 -13  -2   24.89    4.30
  -2 -13  -2   14.77    3.71
  -2 -13  -2   18.90    3.80
  -2 -13  -2   23.37    4.47
  -2 -13  -2   21.35    3.97
  -2  13  -2   12.99    3.12
  -2  13  -2   26.66    4.98
   2 -13   2   16.03    2.87
   2 -13   2   -6.24    3.29
   2 -13   2   15.53    3.21
   2  13   2   20.00    3.38
   2  13   2   18.48    3.80
   2  13   2   19.32    4.22
   2  13   2   11.98    3.21
   2  13   2   31.14    4.64
  -2 -13  -3   43.96    5.40
  -2 -13  -3   45.57    6.41
  -2 -13  -3   30.63    7.59
  -2 -13  -3   39.15    6.08
  -2 -13  -3   52.32    5.91
  -2 -13  -3   34.01    4.89
  -2  13  -3   34.43    4.73
  -2  13  -3   22.02    4.22
   2 -13   3   39.74    4.39
   2 -13   3   33.33    6.33
   2 -13   3   41.43    5.06
   2  13   3   35.95    6.58
   2  13   3   39.66    4.47
   2  13   3   37.89    5.74
   2  13   3   41.01    6.08
   2  13   3   23.96    4.39
   2  13   3   40.50    5.23
  -2 -13  -4   79.49    7.09
  -2 -13  -4   85.22    8.02
  -2 -13  -4   57.13    5.99
  -2 -13  -4   93.83    7.43
  -2  13  -4   58.22    5.57
  -2  13  -4   51.47    6.75
  -2  13  -4   52.82    6.08
  -2  13  -4   59.40    5.65
   2 -13   4   65.06    5.23
   2 -13   4   54.09    6.16
   2 -13   4   56.45    6.16
   2  13   4   63.62    7.76
   2  13   4   59.15    5.40
   2  13   4   70.88    6.92
   2  13   4   70.71    6.67
   2  13   4   63.28    6.67
   2  13   4   61.51    5.74
  -2 -13  -5  350.18   13.42
  -2 -13  -5  271.11   14.18
  -2  13  -5  236.09    9.62
  -2  13  -5  247.49   11.22
  -2  13  -5  237.87   10.04
   2 -13   5  242.09   10.04
   2 -13   5  234.15   10.55
   2 -13   5  240.06   11.56
   2  13   5  236.52   12.99
   2  13   5  270.52   12.24
   2  13   5  278.12   11.98
   2  13   5  236.77   11.48
   2  13   5  281.74   10.13
  -2 -13  -6    3.04    2.03
  -2  13  -6    1.52    1.94
  -2  13  -6    3.21    2.19
  -2  13  -6    5.57    2.87
  -2  13  -6    2.19    2.03
   2 -13   6    4.56    1.43
   2 -13   6   12.07    4.56
   2 -13   6    1.94    2.95
   2  13   6    2.19    2.28
   2  13   6    2.45    2.78
   2  13   6    2.28    1.60
  -2 -14   7   44.64    4.64
  -2 -14   7   58.39    6.58
  -2  14   7   52.57    4.22
  -2  14   7    5.57    2.28
  -2  14   7   53.67    5.99
  -2  14   7   57.80    4.47
   2 -14  -7   77.80    5.32
   2 -14  -7   46.49    4.22
   2 -14  -7   52.32    4.30
   2  14  -7   57.72    4.56
   2  14  -7   58.05    5.23
  -2 -14   6  395.49   14.60
  -2 -14   6  421.22   14.43
  -2  14   6  454.30   16.62
  -2  14   6  390.85   12.32
   2 -14  -6  512.78   15.95
   2 -14  -6  391.10   14.09
   2 -14  -6  509.48   15.27
   2  14  -6  344.27   12.66
   2  14  -6  434.13   22.02
  -2 -14   5  523.32   17.55
  -2 -14   5  518.51   17.55
  -2  14   5  551.34   14.34
  -2  14   5  526.78   15.02
   2 -14  -5  707.52   20.25
   2 -14  -5  456.66   17.04
   2 -14  -5  570.41   18.23
   2 -14  -5  691.32   19.58
   2  14  -5  409.83   11.48
   2  14  -5  448.06   15.44
   2  14  -5  435.65   15.69
   2  14  -5  447.89   12.24
  -2 -14   4  583.65   18.14
  -2 -14   4  574.79   16.12
  -2  14   4  554.21   13.33
   2 -14  -4  701.87   20.00
   2 -14  -4  521.64   17.38
   2 -14  -4  638.25   19.15
   2 -14  -4  743.22   20.42
   2  14  -4  452.28   13.59
   2  14  -4  478.94   15.95
   2  14  -4  448.82   13.08
  -2 -14   3 1764.38   29.95
  -2 -14   3 1552.92   23.80
  -2 -14   3 1360.79   26.16
  -2 -14   3 1913.73   26.33
   2 -14  -3 2235.47   34.01
   2 -14  -3 1569.38   27.68
   2 -14  -3 1851.63   30.71
   2 -14  -3 2281.12   34.34
   2  14  -3 1383.74   21.69
   2  14  -3 1483.40   22.95
   2  14  -3 1510.99   26.92
   2  14  -3 1696.96   31.98
   2  14  -3 1526.09   22.45
   2  14  -3 1388.05   22.61
  -2 -14   2 3193.94   38.39
  -2 -14   2 3000.63   32.65
  -2 -14   2 2162.74   31.22
  -2 -14   2 3786.63   40.76
  -2 -14   2 2887.73   28.27
  -2  14   2 2585.40   25.82
   2 -14  -2 3810.00   42.44
   2 -14  -2 2575.52   36.11
   2 -14  -2 3332.24   38.56
   2 -14  -2 3896.07   42.70
   2  14  -2 2569.28   28.60
   2  14  -2 2467.69   31.39
   2  14  -2 2527.60   33.41
   2  14  -2 2488.78   34.01
   2  14  -2 2534.18   29.28
   2  14  -2 2414.61   28.94
  -2 -14   1  520.88   15.10
  -2 -14   1  364.86   12.99
  -2 -14   1  681.62   17.13
  -2 -14   1  376.59   13.67
  -2  14   1  394.90    9.79
  -2  14   1  515.81   13.08
   2 -14  -1  657.49   17.30
   2 -14  -1  405.95   11.73
   2 -14  -1  399.20   13.16
   2 -14  -1  551.76   14.94
   2 -14  -1  628.54   16.54
   2  14  -1  473.20   12.07
   2  14  -1  400.47   12.24
   2  14  -1  417.09   13.50
   2  14  -1  478.86   14.60
   2  14  -1  394.14   11.90
   2  14  -1  439.87   12.49
  -2 -14   0  428.90   13.67
  -2 -14   0  317.18   13.33
  -2 -14   0  510.50   14.85
  -2 -14   0  314.15   12.91
  -2  14   0  462.82   13.42
   2 -14   0  458.10   14.34
   2 -14   0  268.41    8.52
   2 -14   0  332.03   12.24
   2 -14   0  466.96   13.84
   2  14   0  331.02   10.13
   2  14   0  326.80   11.56
   2  14   0  352.96   12.66
   2  14   0  326.04   12.07
   2  14   0  311.02   10.97
   2  14   0  353.72   11.22
  -2 -14  -1  142.01    8.18
  -2 -14  -1   97.37    6.92
  -2 -14  -1  169.18    8.78
  -2 -14  -1  108.17    7.68
  -2  14  -1  105.05    5.91
  -2  14  -1  160.74    8.86
   2 -14   1  114.33    7.59
   2 -14   1  121.84    8.10
   2  14   1  122.01    6.50
   2  14   1  118.30    7.43
   2  14   1  118.30    8.10
   2  14   1  108.60    7.51
   2  14   1  109.95    6.75
  -2 -14  -2 1801.42   29.45
  -2 -14  -2 1620.94   28.27
  -2 -14  -2 1589.55   23.88
  -2 -14  -2 1153.72   24.30
  -2 -14  -2 1899.81   29.36
  -2 -14  -2 1261.90   24.39
  -2  14  -2 1144.36   18.65
  -2  14  -2 1094.74   22.28
  -2  14  -2 1748.60   31.22
  -2  14  -2 1194.99   22.19
   2 -14   2 1338.43   19.24
   2 -14   2 1244.85   24.47
   2 -14   2 1310.00   21.85
   2  14   2 1372.94   22.02
   2  14   2 1305.27   25.40
   2  14   2 1374.88   25.82
   2  14   2 1270.17   24.98
   2  14   2 1385.68   23.12
  -2 -14  -3   68.09    6.50
  -2 -14  -3   47.08    6.58
  -2 -14  -3   46.92    5.65
  -2 -14  -3   34.93    5.40
  -2 -14  -3   65.56    6.33
  -2 -14  -3   45.06    5.82
  -2  14  -3   32.06    5.06
  -2  14  -3   41.18    5.82
  -2  14  -3   33.84    5.32
   2 -14   3   38.81    4.47
   2 -14   3   46.83    5.15
   2 -14   3   46.58    7.00
   2 -14   3   52.23    5.74
   2  14   3   62.27   10.38
   2  14   3   32.40    5.82
   2  14   3   48.77    6.08
   2  14   3   53.58    5.91
   2  14   3   51.39    5.40
  -2 -14  -4  665.17   18.99
  -2 -14  -4  587.45   19.15
  -2 -14  -4  605.09   17.04
  -2 -14  -4  720.52   17.47
  -2 -14  -4  320.73   13.08
  -2  14  -4  450.25   13.67
  -2  14  -4  462.82   15.61
  -2  14  -4  436.33   14.94
  -2  14  -4  486.45   14.68
   2 -14   4  503.07   14.34
   2 -14   4  505.86   16.96
   2 -14   4  489.07   16.88
   2  14   4  522.73   14.34
   2  14   4  481.56   16.71
   2  14   4  555.39   17.38
   2  14   4  530.58   20.67
   2  14   4  549.48   15.19
  -2 -14  -5  653.18   17.72
  -2  14  -5  503.83   15.44
  -2  14  -5  498.01   15.10
  -2  14  -5  430.84   12.91
   2 -14   5  487.88   13.59
   2 -14   5  504.34   15.27
   2 -14   5  496.74   15.78
   2  14   5  508.81   12.91
   2  14   5  547.46   22.53
   2  14   5  550.92   16.37
   2  14   5  469.74   15.95
   2  14   5  479.87   12.74
  -2 -14  -6  230.02    8.78
  -2  14  -6  164.88    6.58
  -2  14  -6  172.81    7.85
  -2  14  -6  182.60    8.18
  -2  14  -6  179.73    6.75
   2 -14   6  163.70    6.50
   2 -14   6  132.05    9.70
   2  14   6  130.70    9.53
   2  14   6  185.72    8.18
   2  14   6  137.45    9.45
   2  14   6  168.25    5.32
  -2 -15   7   67.76    5.15
  -2  15   7   68.85    4.47
  -2  15   7   -2.70    2.19
  -2  15   7   63.79    6.08
  -2  15   7   68.09    4.56
   2 -15  -7   96.28    5.40
   2 -15  -7   53.67    4.30
   2 -15  -7   74.42    5.32
   2  15  -7   65.56    4.47
   2  15  -7   74.84    5.65
  -2 -15   6   48.69    5.06
  -2 -15   6   42.19    5.65
  -2  15   6   47.93    4.81
  -2  15   6   32.82    6.75
  -2  15   6   28.10    3.97
   2 -15  -6   50.21    5.40
   2 -15  -6   37.21    4.56
   2 -15  -6   49.28    5.32
   2  15  -6   41.09    4.98
   2  15  -6   40.16    5.48
  -2 -15   5  504.68   21.09
  -2 -15   5  503.41   15.78
  -2  15   5  507.12   13.84
  -2  15   5  457.59   13.92
   2 -15  -5  648.54   23.46
   2 -15  -5  444.01   17.13
   2 -15  -5  594.88   21.60
   2  15  -5  366.97   11.22
   2  15  -5  392.70   15.02
   2  15  -5  389.24   15.10
  -2 -15   4  524.67   17.30
  -2 -15   4  513.87   15.27
  -2  15   4  433.37   17.72
   2 -15  -4  657.99   19.58
   2 -15  -4  453.20   16.45
   2 -15  -4  566.27   18.14
   2 -15  -4  654.87   19.32
   2  15  -4  391.69   11.98
   2  15  -4  427.97   15.27
   2  15  -4  393.21   14.85
   2  15  -4  403.93   12.66
  -2 -15   3  428.99   15.10
  -2 -15   3  297.44   12.66
  -2 -15   3  395.49   12.15
  -2  15   3  386.88   10.63
   2 -15  -3  531.25   16.96
   2 -15  -3  385.62   14.18
   2 -15  -3  453.96   15.44
   2 -15  -3  514.63   16.79
   2  15  -3  316.93   10.72
   2  15  -3  316.42   11.14
   2  15  -3  361.15   13.67
   2  15  -3  331.95   14.34
   2  15  -3  344.35   11.14
   2  15  -3  348.99   11.81
  -2 -15   2  489.23   15.44
  -2 -15   2  424.51   12.83
  -2 -15   2  311.19   12.57
  -2 -15   2  529.99   15.78
  -2 -15   2  402.32   11.05
  -2  15   2  361.90   10.46
   2 -15  -2  564.33   16.88
   2 -15  -2  362.33   12.57
   2 -15  -2  466.70   14.85
   2 -15  -2  522.65   16.20
   2  15  -2  374.39   11.39
   2  15  -2  337.52   11.48
   2  15  -2  393.72   13.75
   2  15  -2  386.04   14.43
   2  15  -2  340.73   11.14
   2  15  -2  375.91   12.15
  -2 -15   1   67.76    5.91
  -2 -15   1   37.97    5.40
  -2 -15   1   81.68    6.50
  -2 -15   1   39.15    6.08
  -2  15   1   43.46    4.05
  -2  15   1   69.61    5.48
  -2  15   1   65.39    5.06
   2 -15  -1   79.23    6.67
   2 -15  -1   52.74    4.81
   2 -15  -1   51.22    6.33
   2 -15  -1   57.63    6.33
   2 -15  -1   67.59    5.99
   2  15  -1   66.07    5.06
   2  15  -1   43.62    4.98
   2  15  -1   57.46    5.74
   2  15  -1   57.21    5.91
   2  15  -1   53.07    4.81
   2  15  -1   57.04    5.48
  -2 -15   0   11.73    3.21
  -2 -15   0   -1.77    1.52
  -2 -15   0   10.88    4.13
  -2  15   0   -0.59    2.03
   2 -15   0    1.69    2.03
   2 -15   0    1.86    1.69
   2 -15   0    3.63    2.70
   2 -15   0    0.34    2.28
   2  15   0    2.36    1.77
   2  15   0    3.54    2.53
   2  15   0    2.78    2.36
   2  15   0    1.86    1.60
   2  15   0   -1.35    2.11
  -2 -15  -1 3172.00   38.22
  -2 -15  -1 3365.40   42.02
  -2 -15  -1 3764.18   41.77
  -2 -15  -1 2526.25   35.10
  -2  15  -1 3570.36   42.36
   2 -15   1 2966.88   37.38
   2 -15   1 2635.52   36.03
   2  15   1 2776.43   30.80
   2  15   1 2575.19   34.51
   2  15   1 2632.31   34.93
   2  15   1 2323.14   34.26
   2  15   1 2483.46   33.58
   2  15   1 2591.30   31.22
  -2 -15  -2   60.75    5.99
  -2 -15  -2   54.17    5.82
  -2 -15  -2   53.16    5.74
  -2 -15  -2   73.66    5.99
  -2  15  -2   45.65    4.56
  -2  15  -2   38.48    6.24
  -2  15  -2   43.54    6.24
   2 -15   2   43.46    4.13
   2 -15   2   55.02    5.99
   2  15   2   45.31    4.56
   2  15   2   49.53    5.40
   2  15   2   56.20    7.17
   2  15   2   50.12    5.48
   2  15   2   48.86    5.23
  -2 -15  -3 3434.42   42.53
  -2 -15  -3 2838.96   40.92
  -2 -15  -3 2158.35   35.27
  -2 -15  -3 3672.46   41.43
  -2 -15  -3 2283.65   33.08
  -2  15  -3 2197.08   28.86
  -2  15  -3 2238.93   32.74
  -2  15  -3 2215.73   32.74
  -2  15  -3 2148.39   30.04
   2 -15   3 2471.23   29.11
   2 -15   3 2154.05   32.40
   2 -15   3 2465.58   37.63
   2 -15   3 2481.27   33.16
   2  15   3 2647.33   32.40
   2  15   3 2544.30   38.06
   2  15   3 2508.10   36.62
   2  15   3 2473.85   37.55
   2  15   3 2651.80   33.41
  -2 -15  -4  239.30   14.09
  -2 -15  -4  191.20   11.64
  -2 -15  -4  223.61   10.55
  -2 -15  -4   80.58    8.44
  -2  15  -4  164.46    8.44
  -2  15  -4  131.21    9.37
  -2  15  -4  143.45    9.03
  -2  15  -4  155.85    9.96
   2 -15   4  161.84    7.93
   2 -15   4  137.96   12.57
   2 -15   4  150.70    9.20
   2  15   4  178.97    8.69
   2  15   4  165.38    9.87
   2  15   4  187.15   15.69
   2  15   4  179.90   10.55
  -2 -15  -5  503.83   15.19
  -2  15  -5  333.72   10.97
  -2  15  -5  397.01   13.33
  -2  15  -5  358.70   12.57
  -2  15  -5  324.86   11.05
   2 -15   5  362.07   10.88
   2 -15   5  331.70   12.32
   2 -15   5  273.64   11.98
   2  15   5  398.95   11.31
   2  15   5  398.69   14.26
   2  15   5  415.06   14.01
   2  15   5  373.30   14.01
   2  15   5  372.20   10.97
  -2 -15  -6   35.36    3.54
  -2  15  -6   28.44    3.21
  -2  15  -6   15.10    2.62
  -2  15  -6   30.46    3.12
   2 -15   6   24.22    2.53
   2 -15   6   21.77    3.29
   2  15   6   19.83    2.87
   2  15   6   33.33    3.88
  -2 -16   7  115.52    5.91
  -2  16   7  133.57    5.65
  -2  16   7  125.39    5.40
   2 -16  -7  182.09    7.76
   2 -16  -7  111.47    5.57
   2  16  -7  124.29    5.40
   2  16  -7  113.91    6.24
  -2 -16   6  408.82   13.84
  -2 -16   6  453.37   14.34
  -2  16   6  423.67   11.81
  -2  16   6  169.01    8.78
  -2  16   6  414.64   14.26
  -2  16   6  416.33   12.24
   2 -16  -6  552.01   15.61
   2 -16  -6  407.72   13.59
   2 -16  -6  462.99   13.59
   2  16  -6  383.93   12.66
   2  16  -6  379.12   13.42
  -2 -16   5   42.70    5.23
  -2 -16   5   28.94    4.56
  -2  16   5   44.72    4.98
  -2  16   5   44.38    5.74
   2 -16  -5   59.15    6.16
   2 -16  -5   40.25    6.75
   2 -16  -5   48.94    5.57
   2 -16  -5   60.42    6.24
   2  16  -5   38.31    4.64
   2  16  -5   42.78    6.08
   2  16  -5   23.88    4.30
   2  16  -5   37.55    4.39
  -2 -16   4  336.17   13.59
  -2 -16   4  331.53   12.49
  -2  16   4  301.66   10.21
   2 -16  -4  397.09   15.10
   2 -16  -4  279.38   13.16
   2 -16  -4  348.91   14.26
   2 -16  -4  406.12   15.61
   2  16  -4  236.60    9.62
   2  16  -4  255.76   12.07
   2  16  -4  252.46   12.07
   2  16  -4  256.85   10.29
  -2 -16   3    2.19    2.19
  -2 -16   3   -0.17    1.94
  -2 -16   3    0.59    2.95
  -2  16   3    2.19    2.62
   2 -16  -3    4.47    2.45
   2 -16  -3    4.05    2.36
   2 -16  -3    4.81    2.78
   2 -16  -3    2.11    2.11
   2  16  -3    4.05    2.03
   2  16  -3    1.77    2.19
   2  16  -3    1.60    3.04
   2  16  -3    1.01    2.19
  -2 -16   2 1442.47   41.60
  -2 -16   2  785.58   20.00
  -2 -16   2 1439.60   26.83
   2 -16  -2 1356.15   36.71
   2 -16  -2  927.00   20.67
   2 -16  -2 1221.48   24.39
   2  16  -2  956.61   18.56
   2  16  -2  870.80   18.31
   2  16  -2  969.27   23.54
  -2 -16   1   99.99    7.17
  -2 -16   1   51.13    6.41
  -2 -16   1   86.15    5.74
  -2 -16   1  107.08    7.51
  -2 -16   1   54.42    7.34
  -2  16   1   74.17    6.33
   2 -16  -1  108.01    7.85
   2 -16  -1   67.17    7.09
   2 -16  -1   90.37    6.92
   2 -16  -1  103.79    7.51
   2  16  -1   77.04    5.57
   2  16  -1   62.78    5.91
   2  16  -1   85.39    7.00
   2  16  -1   63.62    5.74
  -2 -16   0 2274.96   32.49
  -2 -16   0 1804.04   28.44
  -2 -16   0 2258.26   29.87
  -2 -16   0 2705.13   36.11
  -2 -16   0 1751.89   30.46
  -2  16   0 2333.94   33.16
   2 -16   0 2581.68   35.61
   2 -16   0 1616.72   21.69
   2 -16   0 1831.72   29.36
   2 -16   0 2390.06   32.40
   2  16   0 1906.14   25.74
   2  16   0 1796.78   28.01
   2  16   0 1821.08   29.20
   2  16   0 1839.23   28.10
   2  16   0 2012.54   27.59
  -2 -16  -1  618.33   24.22
  -2 -16  -1  579.52   15.61
  -2 -16  -1  671.16   17.80
  -2 -16  -1  827.34   20.17
  -2 -16  -1  489.40   18.65
  -2  16  -1  522.65   12.32
  -2  16  -1  736.89   20.34
   2 -16   1  606.69   17.64
   2 -16   1  586.86   15.95
   2  16   1  572.85   14.51
   2  16   1  583.82   16.96
   2  16   1  606.10   19.83
   2  16   1  493.03   16.88
   2  16   1  553.02   16.37
  -2 -16  -2  310.69   12.66
  -2 -16  -2  277.61   12.49
  -2 -16  -2  196.94   10.55
  -2 -16  -2  351.44   13.16
  -2 -16  -2  247.57   11.98
  -2  16  -2  204.79    8.52
  -2  16  -2  176.52   10.72
  -2  16  -2  242.25   17.55
   2 -16   2  230.36    7.68
   2 -16   2  205.21   11.48
   2 -16   2  229.51   11.64
   2  16   2  260.06   10.97
   2  16   2  255.59   11.81
   2  16   2  261.49   12.24
   2  16   2  225.04   11.05
   2  16   2  251.96   10.55
  -2 -16  -3 1352.44   26.66
  -2 -16  -3 1228.74   27.25
  -2 -16  -3 1482.30   26.41
  -2 -16  -3  964.71   22.36
  -2  16  -3  954.33   19.24
  -2  16  -3 1029.85   22.28
  -2  16  -3  972.65   21.94
  -2  16  -3  903.62   19.58
   2 -16   3 1002.18   17.72
   2 -16   3  918.90   21.35
   2 -16   3 1124.87   25.74
   2 -16   3  992.05   20.84
   2  16   3 1135.92   21.52
   2  16   3 1111.03   25.31
   2  16   3 1124.87   24.81
   2  16   3 1090.95   25.23
   2  16   3 1140.31   22.11
  -2 -16  -4 1124.28   23.80
  -2 -16  -4  839.24   25.15
  -2 -16  -4  668.88   16.37
  -2  16  -4  737.90   17.21
  -2  16  -4  807.94   19.74
  -2  16  -4  723.89   18.56
  -2  16  -4  805.40   18.39
   2 -16   4  790.05   16.37
   2 -16   4  772.07   20.50
   2 -16   4  764.99   18.90
   2  16   4  805.07   17.64
   2  16   4  785.91   21.18
   2  16   4  851.73   21.09
   2  16   4  792.75   21.52
   2  16   4  787.52   17.72
  -2 -16  -5    0.42    1.43
  -2  16  -5    1.01    1.69
  -2  16  -5    0.42    1.69
  -2  16  -5    1.27    2.78
  -2  16  -5    0.76    1.69
   2 -16   5    0.59    1.35
   2 -16   5    4.13    2.28
   2  16   5    2.11    2.11
   2  16   5    1.52    2.19
   2  16   5    1.43    1.77
   2  16   5   -2.62    2.19
   2  16   5    0.59    1.60
  -2 -16  -6  623.14   11.98
  -2  16  -6  358.61    9.45
  -2  16  -6  528.89   11.81
  -2  16  -6  474.47    9.37
   2 -16   6  396.50    5.99
   2 -16   6  419.87   11.48
   2  16   6  470.50   11.81
   2  16   6  517.33   11.90
  -2 -17   6    2.28    1.52
  -2 -17   6    9.28    7.00
  -2  17   6    5.99    2.03
  -2  17   6    5.32    2.87
  -2  17   6    2.95    1.94
   2 -17  -6    6.58    2.03
   2 -17  -6    5.48    2.11
   2 -17  -6    4.64    2.28
   2  17  -6    3.46    2.03
   2  17  -6   -0.51    1.77
  -2 -17   5  499.36   16.29
  -2 -17   5  464.51   14.51
  -2  17   5  529.48   16.29
  -2  17   5  465.52   15.53
  -2  17   5  468.48   13.92
   2 -17  -5  634.54   18.39
   2 -17  -5  438.77   16.96
   2 -17  -5  480.37   16.29
   2 -17  -5  612.93   17.80
   2  17  -5  388.91   11.39
   2  17  -5  393.63   14.60
   2  17  -5  391.61   11.05
  -2 -17   4    1.35    1.94
  -2 -17   4    2.53    4.39
  -2  17   4    2.11    2.03
  -2  17   4   -2.78    4.22
   2 -17  -4    4.98    2.28
   2 -17  -4    0.76    3.46
   2 -17  -4    4.47    2.36
   2 -17  -4    2.28    2.28
   2  17  -4    0.34    1.94
   2  17  -4    1.52    2.11
   2  17  -4   -0.68    1.77
   2  17  -4    1.27    2.03
  -2 -17   3 3076.57   40.92
  -2 -17   3 2170.08   34.68
  -2  17   3 2677.03   27.76
   2 -17  -3 3692.20   45.99
   2 -17  -3 2635.52   38.31
   2 -17  -3 3268.53   42.36
   2 -17  -3 3944.58   47.67
   2  17  -3 2400.10   30.38
   2  17  -3 2532.32   36.62
   2  17  -3 2479.33   31.90
  -2 -17   2   72.31    6.50
  -2 -17   2   35.52    5.40
  -2 -17   2   76.62    6.75
  -2  17   2   56.79    5.40
   2 -17  -2   81.00    7.17
   2 -17  -2   62.69    6.24
   2 -17  -2   64.30    6.58
   2 -17  -2   83.45    7.34
   2  17  -2   51.13    4.89
   2  17  -2   38.56    4.89
   2  17  -2   52.40    6.33
   2  17  -2   51.64    5.32
   2  17  -2   58.90    5.82
  -2 -17   1  791.90   19.74
  -2 -17   1  534.04   16.71
  -2 -17   1  720.18   15.86
  -2 -17   1  950.37   22.19
  -2 -17   1  554.88   17.72
  -2  17   1  713.18   18.31
   2 -17  -1  892.15   21.77
   2 -17  -1  572.85   15.10
   2 -17  -1  558.93   16.29
   2 -17  -1  746.85   18.14
   2  17  -1  603.99   15.02
   2  17  -1  573.53   15.53
   2  17  -1  697.48   23.46
   2  17  -1  552.52   15.02
   2  17  -1  578.34   16.79
  -2 -17   0  919.57   21.09
  -2 -17   0  715.88   19.07
  -2 -17   0  872.15   19.07
  -2 -17   0 1145.54   24.30
  -2 -17   0  753.85   21.01
  -2  17   0  769.80   14.34
  -2  17   0 1006.48   23.12
   2 -17   0 1029.43   23.54
   2 -17   0  617.32   13.92
   2 -17   0  756.55   29.53
   2 -17   0  944.55   20.84
   2  17   0  788.36   17.13
   2  17   0  682.63   17.72
   2  17   0  750.39   21.85
   2  17   0  749.97   18.31
   2  17   0  796.29   18.82
  -2 -17  -1 1353.70   25.74
  -2 -17  -1 1021.75   21.35
  -2 -17  -1 1202.92   24.39
  -2 -17  -1 1657.56   29.20
  -2 -17  -1 1104.95   24.89
  -2  17  -1  973.49   16.96
   2 -17   1 1202.16   25.40
   2 -17   1 1085.12   24.05
   2 -17   1 1127.82   21.77
   2  17   1 1099.55   20.50
   2  17   1 1119.30   23.80
   2  17   1 1095.33   23.54
   2  17   1 1104.70   23.46
   2  17   1 1152.88   21.85
  -2 -17  -2 4654.39   48.60
  -2 -17  -2 4321.17   49.28
  -2 -17  -2 5390.09   52.15
  -2 -17  -2 3407.68   42.70
  -2  17  -2 3618.71   39.41
  -2  17  -2 3229.30   37.97
  -2  17  -2 3263.47   36.54
   2 -17   2 3477.37   26.66
   2 -17   2 3537.54   43.20
   2 -17   2 3627.82   45.57
   2  17   2 3692.46   38.39
   2  17   2 3791.86   45.65
   2  17   2 3681.32   44.05
   2  17   2 3649.85   44.72
   2  17   2 3760.97   40.00
  -2 -17  -3 1072.97   23.46
  -2 -17  -3  970.96   24.55
  -2 -17  -3 1195.66   23.63
  -2 -17  -3  798.49   20.84
  -2  17  -3  743.30   17.04
  -2  17  -3  714.70   18.56
  -2  17  -3  693.35   18.56
  -2  17  -3  725.33   17.64
   2 -17   3  803.04   14.94
   2 -17   3  711.74   18.90
   2 -17   3  865.23   22.53
   2  17   3  880.42   18.99
   2  17   3  863.12   22.36
   2  17   3  873.16   21.77
   2  17   3  876.87   19.41
  -2 -17  -4  437.68   14.43
  -2 -17  -4  358.11   15.44
  -2 -17  -4  468.14   13.92
  -2 -17  -4  285.88   11.14
  -2  17  -4  315.16   11.14
  -2  17  -4  346.63   12.83
  -2  17  -4  321.32   11.56
   2 -17   4  320.64    9.70
   2 -17   4  332.03   13.33
   2  17   4  337.35   11.39
   2  17   4  336.25   13.84
   2  17   4  367.56   13.67
   2  17   4  339.88   14.01
   2  17   4  354.06   11.81
  -2 -17  -5  139.06    7.26
  -2  17  -5   94.93    5.65
  -2  17  -5  107.75    6.75
  -2  17  -5  104.88    9.45
  -2  17  -5   97.37    5.99
   2 -17   5   96.70    4.73
   2  17   5  108.60    5.74
   2  17   5  111.72    7.34
   2  17   5  121.93    7.17
   2  17   5  112.39    7.51
   2  17   5  116.11    5.91
  -2 -18   6  314.65   10.97
  -2  18   6  318.70    9.37
  -2  18   6  328.66   11.98
  -2  18   6  333.98    9.79
   2 -18  -6  436.16   12.49
   2 -18  -6  320.22   11.22
   2 -18  -6  382.83   11.22
   2  18  -6  293.39   10.21
   2  18  -6  287.06   10.63
  -2 -18   5  347.73   13.25
  -2  18   5  356.93   11.14
  -2  18   5  344.02   13.16
  -2  18   5  331.11   11.48
   2 -18  -5  479.36   15.44
   2 -18  -5  384.60   14.09
   2 -18  -5  406.46   14.26
   2  18  -5  277.52    9.37
   2  18  -5  323.77   12.49
   2  18  -5  324.61   13.08
   2  18  -5  291.87    9.37
  -2 -18   4  258.46   12.49
  -2  18   4  232.55    9.20
  -2  18   4  247.06   11.48
  -2  18   4  201.67   10.29
   2 -18  -4  332.54   14.60
   2 -18  -4  233.99   12.57
   2 -18  -4  241.49   12.07
   2 -18  -4  289.09   14.01
   2  18  -4  207.07    8.94
   2  18  -4  235.17   15.78
   2  18  -4  194.75   10.72
   2  18  -4  197.28    9.53
  -2 -18   3   37.46    5.65
  -2 -18   3   21.43    4.39
  -2  18   3   31.64    4.39
  -2  18   3   30.71    5.15
   2 -18  -3   40.25    5.65
   2 -18  -3   34.17    5.65
   2 -18  -3   35.86    5.06
   2 -18  -3   47.34    5.74
   2  18  -3   28.10    4.13
   2  18  -3   45.06    5.40
   2  18  -3   27.59    4.05
  -2 -18   2  131.72    8.44
  -2 -18   2   58.22    6.75
  -2 -18   2  131.46    8.86
  -2  18   2   81.09    6.24
  -2  18   2   91.30    6.83
   2 -18  -2  134.08    9.11
   2 -18  -2   92.40    7.51
   2 -18  -2  112.48    8.02
   2 -18  -2  126.99    8.69
   2  18  -2   90.37    6.41
   2  18  -2   86.74    7.09
   2  18  -2  101.93    8.10
   2  18  -2   91.21    6.58
   2  18  -2   86.57    6.75
  -2 -18   1   14.09    3.38
  -2 -18   1    2.36    3.46
  -2 -18   1   11.48    3.80
  -2 -18   1   16.12    3.71
  -2 -18   1    0.08    2.95
  -2  18   1   13.59    4.73
   2 -18  -1   15.19    3.71
   2 -18  -1   14.26    3.46
   2 -18  -1   10.29    4.13
   2 -18  -1    5.15    3.88
   2 -18  -1   20.59    4.05
   2  18  -1   12.91    2.87
   2  18  -1   12.74    3.29
   2  18  -1   10.80    3.54
   2  18  -1   13.08    3.38
   2  18  -1   14.51    3.29
  -2 -18   0   19.41    4.13
  -2 -18   0   11.56    4.56
  -2 -18   0   15.19    4.05
  -2 -18   0   17.47    4.05
  -2 -18   0   25.82    5.32
  -2  18   0   16.79    3.38
   2 -18   0   13.92    3.12
   2 -18   0   11.31    3.97
   2 -18   0   22.78    4.22
   2  18   0   16.03    3.38
   2  18   0   13.84    3.21
   2  18   0   17.89    4.13
   2  18   0   14.01    3.54
   2  18   0   10.72    2.95
  -2 -18  -1   40.50    4.98
  -2 -18  -1   14.43    5.57
  -2 -18  -1   57.21    6.16
  -2 -18  -1   56.70    6.08
  -2 -18  -1  132.64   11.22
  -2  18  -1   38.39    4.64
   2 -18   1   47.08    6.75
   2 -18   1   29.79    5.48
   2 -18   1   60.92    6.33
   2  18   1   43.03    4.73
   2  18   1   38.90    5.91
   2  18   1   32.82    5.15
   2  18   1   43.71    5.32
  -2 -18  -2  175.17    9.45
  -2 -18  -2   81.17    9.03
  -2 -18  -2  171.29   10.13
  -2 -18  -2  227.07   11.14
  -2 -18  -2  207.49   12.40
  -2  18  -2  143.70    9.62
  -2  18  -2  121.51    8.78
   2 -18   2  135.01    4.98
   2 -18   2  120.49   10.04
   2 -18   2  155.93   10.04
   2  18   2  163.27    8.27
   2  18   2  146.91    9.28
   2  18   2  164.03    9.70
   2  18   2  155.34    9.70
   2  18   2  153.66    8.35
  -2 -18  -3    3.71    1.94
  -2 -18  -3    7.51    3.88
  -2 -18  -3    8.86    3.21
  -2 -18  -3   20.42    5.40
  -2  18  -3    1.86    1.77
  -2  18  -3    4.39    3.12
  -2  18  -3    1.27    2.78
  -2  18  -3    6.41    2.87
   2 -18   3    3.04    1.60
   2 -18   3   -0.68    2.03
   2 -18   3    4.30    3.29
   2  18   3    1.43    1.86
   2  18   3    3.38    2.62
   2  18   3    3.29    2.78
   2  18   3    4.89    2.62
   2  18   3    3.63    2.87
  -2 -18  -4  363.85   12.49
  -2 -18  -4  268.24   10.29
  -2  18  -4  268.92   10.29
  -2  18  -4  291.79   11.39
  -2  18  -4  291.87   11.73
  -2  18  -4  259.30   10.13
   2 -18   4  276.51    7.85
   2 -18   4  296.17   12.40
   2  18   4  321.23   10.72
   2  18   4  323.43   13.59
   2  18   4  306.89   12.24
   2  18   4  277.86   12.32
   2  18   4  304.53   10.55
  -2 -18  -5   12.83    2.19
  -2  18  -5   13.33    2.45
  -2  18  -5   20.50    3.54
  -2  18  -5   25.90    4.13
  -2  18  -5   11.22    2.19
   2 -18   5   11.81    2.11
   2 -18   5   21.69    3.88
   2  18   5   15.86    2.70
   2  18   5   13.75    2.87
   2  18   5   13.08    2.45
   2  18   5   25.31    4.73
   2  18   5   16.62    2.62
  -2 -19   6    4.05    1.52
  -2  19   6    4.56    1.69
  -2  19   6    2.70    2.19
  -2  19   6    5.06    1.94
   2 -19  -6    4.13    1.43
   2 -19  -6    3.71    1.77
   2 -19  -6    2.36    1.60
   2  19  -6    6.92    2.03
   2  19  -6    4.73    2.11
  -2 -19   5 1491.16   25.99
  -2  19   5 1481.12   21.35
  -2  19   5 1356.91   24.81
  -2  19   5 1396.32   33.08
   2 -19  -5 1895.59   29.62
   2 -19  -5 1492.42   26.75
   2 -19  -5 1776.95   28.52
   2  19  -5 1160.39   16.88
   2  19  -5 1266.88   24.39
   2  19  -5 1170.26   17.21
  -2 -19   4   33.50    5.32
  -2  19   4   23.46    3.71
  -2  19   4   18.99    3.80
  -2  19   4   22.28    4.81
   2 -19  -4   25.06    4.13
   2 -19  -4   26.83    4.73
   2 -19  -4   27.85    4.64
   2  19  -4   24.30    3.71
   2  19  -4   28.10    5.15
   2  19  -4   12.07    3.12
   2  19  -4   28.18    4.13
  -2 -19   3 2024.86   32.99
  -2 -19   3 1337.33   27.51
  -2  19   3 1756.11   23.12
   2 -19  -3 2491.73   38.06
   2 -19  -3 1696.12   31.22
   2 -19  -3 1983.18   32.82
   2 -19  -3 2460.77   37.97
   2  19  -3 1578.83   24.98
   2  19  -3 1765.65   30.88
   2  19  -3 1574.78   25.48
  -2 -19   2    6.58    2.62
  -2 -19   2    0.59    2.28
  -2  19   2    2.78    3.29
  -2  19   2   -3.80    3.46
   2 -19  -2    3.29    2.36
   2 -19  -2    8.02    3.38
   2 -19  -2    6.16    2.45
   2 -19  -2    4.13    2.62
   2  19  -2    5.23    1.94
   2  19  -2    3.71    2.87
   2  19  -2    1.35    3.29
   2  19  -2    1.10    2.28
  -2 -19   1 2354.03   34.60
  -2 -19   1 1621.78   29.03
  -2 -19   1 2631.30   38.56
  -2 -19   1 1603.47   30.38
  -2  19   1 1846.40   22.53
   2 -19  -1 2495.02   37.72
   2 -19  -1 1639.84   26.41
   2 -19  -1 1591.15   26.66
   2 -19  -1 2046.72   29.70
   2 -19  -1 2313.86   35.02
   2  19  -1 1794.93   26.83
   2  19  -1 1682.45   30.21
   2  19  -1 1927.74   31.90
   2  19  -1 1784.55   27.85
   2  19  -1 1824.63   27.85
  -2 -19   0 1198.87   24.47
  -2 -19   0  860.25   21.01
  -2 -19   0 1013.06   21.35
  -2 -19   0 1415.72   28.10
  -2 -19   0  975.35   24.47
  -2  19   0  887.25   16.20
   2 -19   0 1108.33   25.06
   2 -19   0  878.82   21.18
   2 -19   0 1106.13   23.29
   2  19   0  965.05   19.74
   2  19   0  854.43   21.35
   2  19   0  943.79   22.36
   2  19   0  903.71   20.67
   2  19   0  937.97   20.17
  -2 -19  -1 1836.36   30.21
  -2 -19  -1 1372.69   25.57
  -2 -19  -1 1638.32   40.50
  -2 -19  -1 2147.80   34.09
  -2 -19  -1 1536.47   30.29
  -2  19  -1 1322.15   20.67
   2 -19   1 1701.18   31.39
   2 -19   1 1445.43   28.18
   2 -19   1 1428.46   24.55
   2  19   1 1446.86   27.51
   2  19   1 1445.26   27.68
   2  19   1 1443.82   27.34
   2  19   1 1519.93   25.74
  -2 -19  -2  340.13   12.99
  -2 -19  -2  134.67   12.91
  -2 -19  -2  313.30   14.01
  -2 -19  -2  402.74   14.34
  -2 -19  -2  352.62   15.61
  -2  19  -2  244.45   11.64
  -2  19  -2  221.58   10.55
   2 -19   2  270.94   13.08
   2 -19   2  284.87   13.08
   2  19   2  293.05   11.14
   2  19   2  273.56   12.57
   2  19   2  305.79   12.99
   2  19   2  274.23   19.41
   2  19   2  275.58   11.14
  -2 -19  -3    4.22    1.94
  -2 -19  -3   -2.03    6.58
  -2 -19  -3   -0.34    2.87
  -2 -19  -3   21.26    4.98
  -2  19  -3    3.04    2.19
  -2  19  -3    0.08    2.78
  -2  19  -3    3.04    2.62
  -2  19  -3    8.61    2.78
   2 -19   3    4.81    1.69
   2 -19   3   -1.10    1.94
   2 -19   3    5.82    2.87
   2  19   3    4.73    2.45
   2  19   3    3.80    2.62
   2  19   3    1.77    2.11
   2  19   3    3.80    2.45
   2  19   3    3.88    2.45
  -2 -19  -4   75.44    5.65
  -2  19  -4   51.89    4.81
  -2  19  -4   56.45    7.93
  -2  19  -4   53.33    5.99
  -2  19  -4   54.42    5.06
   2 -19   4   45.73    3.12
   2 -19   4   55.10    5.74
   2  19   4   66.66    5.32
   2  19   4   62.02    6.33
   2  19   4   54.59    5.65
   2  19   4   62.02    6.83
   2  19   4   59.99    4.89
  -2 -19  -5   50.04    3.88
  -2  19  -5   47.17    4.64
  -2  19  -5   42.02    4.47
  -2  19  -5   40.59    8.10
  -2  19  -5   42.95    3.97
   2 -19   5   38.81    4.22
   2  19   5   37.21    4.22
   2  19   5   50.12    4.47
   2  19   5   44.97    6.08
   2  19   5   41.43    3.46
  -2 -20   6   12.24    2.28
  -2  20   6    9.96    2.28
  -2  20   6    7.85    2.45
   2 -20  -6    9.28    1.86
   2 -20  -6    9.79    2.03
   2 -20  -6   14.60    2.70
   2  20  -6   12.57    2.28
   2  20  -6    7.34    2.70
  -2 -20   5  118.30    7.26
  -2  20   5  111.89    6.08
  -2  20   5  100.92    7.34
  -2  20   5  121.93    6.75
   2 -20  -5  144.20    7.93
   2 -20  -5  107.75    7.09
   2 -20  -5  140.07    7.76
   2  20  -5   90.88    6.83
   2  20  -5  101.51    6.83
   2  20  -5  107.67    7.34
  -2 -20   4    3.80    1.77
  -2  20   4    0.51    2.11
  -2  20   4   -0.51    2.87
  -2  20   4    0.00    3.54
   2 -20  -4    2.78    1.60
   2 -20  -4    0.59    1.94
   2 -20  -4    1.18    1.77
   2  20  -4    1.52    2.19
   2  20  -4    3.04    1.94
   2  20  -4    3.88    3.46
   2  20  -4    0.59    1.77
  -2 -20   3   86.66    7.00
  -2 -20   3   56.37    6.41
  -2  20   3   75.52    6.08
  -2  20   3   63.88    7.76
   2 -20  -3  103.11    7.85
   2 -20  -3   86.91    8.52
   2 -20  -3   81.34    6.92
   2 -20  -3  102.44    7.93
   2  20  -3   73.66    6.75
   2  20  -3   69.28    5.91
  -2 -20   2    9.20    2.78
  -2 -20   2   -0.68    2.45
  -2  20   2   14.43    2.95
   2 -20  -2    4.98    2.36
   2 -20  -2   11.98    4.13
   2 -20  -2    4.81    2.53
   2 -20  -2    7.17    2.78
   2  20  -2    5.65    2.19
   2  20  -2    3.80    2.45
   2  20  -2    4.30    2.62
  -2 -20   1   96.87    7.26
  -2 -20   1   57.72    7.09
  -2 -20   1   95.10    7.85
  -2 -20   1   54.51    7.26
  -2  20   1   71.13    5.82
   2 -20  -1   95.60    7.68
   2 -20  -1   63.12    6.75
   2 -20  -1   72.65    7.09
   2 -20  -1   95.18    7.76
   2  20  -1   71.98    5.82
   2  20  -1   57.38    6.24
   2  20  -1   76.95    7.09
   2  20  -1   69.70    6.75
   2  20  -1   79.40    6.24
  -2 -20   0  458.10   15.10
  -2 -20   0  336.34   13.92
  -2 -20   0  530.58   17.47
  -2 -20   0  384.86   15.78
  -2  20   0  334.99   10.46
   2 -20   0  429.75   15.95
   2 -20   0  308.58   12.83
   2 -20   0  404.94   14.26
   2  20   0  366.63   12.40
   2  20   0  348.66   13.08
   2  20   0  371.02   14.18
   2  20   0  306.55   12.07
   2  20   0  344.02   12.49
  -2 -20  -1   -1.43    1.27
  -2 -20  -1   -1.86    4.05
  -2 -20  -1   -2.11    3.21
  -2 -20  -1    3.71    2.36
  -2  20  -1   -2.78    2.03
  -2  20  -1   -3.88    4.39
   2 -20   1   -1.52    2.45
   2  20   1    3.38    1.77
   2  20   1    2.45    2.53
   2  20   1    0.84    2.28
   2  20   1    1.27    2.87
   2  20   1    1.77    2.03
  -2 -20  -2   23.54    3.80
  -2 -20  -2   23.46    5.06
  -2 -20  -2   28.10    4.64
  -2 -20  -2  132.56   10.46
  -2  20  -2   18.65    3.88
   2 -20   2   17.64    5.32
   2 -20   2   26.66    5.15
   2  20   2   20.84    3.46
   2  20   2   24.22    4.64
   2  20   2   23.04    4.30
   2  20   2   28.35    4.81
   2  20   2   26.24    4.05
  -2 -20  -3   88.01    6.33
  -2 -20  -3   84.46    7.26
  -2 -20  -3   88.18    8.52
  -2  20  -3   61.51    6.92
  -2  20  -3   54.51    5.91
  -2  20  -3   63.62    5.65
   2 -20   3   48.52    5.99
   2 -20   3   63.45    6.41
   2  20   3   49.36    5.65
   2  20   3   43.29    8.27
   2  20   3   65.14    6.24
   2  20   3   58.81    5.91
   2  20   3   61.01    5.23
  -2 -20  -4  496.24   12.74
  -2  20  -4  380.22   11.14
  -2  20  -4  418.52   17.55
  -2  20  -4  374.31   11.98
  -2  20  -4  375.83   11.48
   2 -20   4  384.69   13.08
   2  20   4  399.62   10.97
   2  20   4  399.37   13.42
   2  20   4  420.80   13.08
   2  20   4  392.70   13.42
   2  20   4  433.12   11.48
  -2 -20  -5  207.15    5.91
  -2  20  -5  155.26    5.99
  -2  20  -5  185.72    7.09
  -2  20  -5  179.14    6.41
   2 -20   5  154.41    6.67
   2  20   5  169.01    7.43
   2  20   5  179.73    7.00
   2  20   5  173.23    5.40
  -2 -21   5   33.84    3.88
  -2  21   5   29.03    4.22
  -2  21   5   23.37    6.16
  -2  21   5   42.86    4.30
   2 -21  -5   43.79    4.47
   2 -21  -5   35.10    4.13
   2 -21  -5   44.21    4.39
   2  21  -5   30.21    4.13
   2  21  -5   21.43    3.12
   2  21  -5   30.88    3.21
  -2 -21   4  803.04   19.07
  -2  21   4  720.69   14.60
  -2  21   4  724.40   17.13
  -2  21   4  700.10   17.21
  -2  21   4  717.14   15.95
   2 -21  -4  947.92   21.43
   2 -21  -4  782.54   19.15
   2 -21  -4  916.36   21.35
   2  21  -4  642.13   14.09
   2  21  -4  684.49   17.89
   2  21  -4  656.81   17.97
   2  21  -4  650.48   14.43
  -2 -21   3  422.57   14.34
  -2  21   3  340.05   12.32
  -2  21   3  340.13   15.86
   2 -21  -3  489.91   16.62
   2 -21  -3  321.49   14.60
   2 -21  -3  400.47   14.01
   2 -21  -3  451.68   15.86
   2  21  -3  347.90   13.50
   2  21  -3  328.57   11.48
  -2 -21   2  111.47    8.69
  -2 -21   2   76.95    7.34
  -2  21   2  110.87    6.83
   2 -21  -2  140.24   10.46
   2 -21  -2   88.68   10.13
   2 -21  -2  115.52    7.76
   2 -21  -2  134.67    9.37
   2  21  -2   88.43    6.58
   2  21  -2  133.91   12.66
  -2 -21   1  204.71   10.21
  -2 -21   1  118.13    9.45
  -2 -21   1  224.87   11.48
  -2  21   1  164.54    7.93
   2 -21  -1  213.73   11.31
   2 -21  -1  199.81   10.38
   2  21  -1  152.98    8.27
   2  21  -1  154.58    9.28
   2  21  -1  160.66    9.53
   2  21  -1  149.94    8.94
   2  21  -1  169.27    8.94
  -2 -21   0   48.94    5.15
  -2 -21   0   25.15    5.06
  -2 -21   0   57.72    6.16
  -2 -21   0   55.44    6.67
  -2  21   0   38.39    4.98
   2 -21   0   45.14    6.50
   2 -21   0   32.91    5.06
   2 -21   0   41.85    5.23
   2  21   0   30.80    4.22
   2  21   0   32.82    5.06
   2  21   0   29.87    4.98
   2  21   0   35.95    5.57
   2  21   0   44.21    4.98
  -2 -21  -1    8.10    2.53
  -2 -21  -1    9.20    4.13
  -2 -21  -1    5.48    4.30
  -2 -21  -1   15.69    3.71
  -2 -21  -1  103.62   10.38
  -2  21  -1    5.65    2.70
  -2  21  -1   11.48    4.22
   2 -21   1  171.29   12.24
   2 -21   1   13.75    3.71
   2 -21   1   -4.05    5.32
   2  21   1    8.27    2.62
   2  21   1    6.83    3.04
   2  21   1    9.53    4.22
   2  21   1    8.78    3.29
  -2 -21  -2  866.58   19.49
  -2 -21  -2  807.77   22.53
  -2 -21  -2 1041.16   22.36
  -2 -21  -2  776.46   20.76
  -2  21  -2  618.33   14.77
  -2  21  -2  702.12   18.56
  -2  21  -2  594.96   15.27
   2 -21   2  711.32   19.58
   2 -21   2  672.59   19.07
   2  21   2  759.08   17.30
   2  21   2  703.98   18.99
   2  21   2  770.39   19.66
   2  21   2  677.48   18.90
   2  21   2  716.55   17.21
  -2 -21  -3  203.10    8.86
  -2 -21  -3  218.80    9.96
  -2 -21  -3  151.97    9.37
  -2  21  -3  162.94    7.76
  -2  21  -3  148.34    8.94
  -2  21  -3  138.38    8.35
  -2  21  -3  142.35    7.68
   2 -21   3  133.15    8.10
   2 -21   3  157.45    9.11
   2  21   3  189.01    8.27
   2  21   3  162.94    9.20
   2  21   3  179.81    9.45
   2  21   3  166.73    9.20
   2  21   3  173.23    8.10
  -2 -21  -4    4.64    1.52
  -2  21  -4    6.75    1.94
  -2  21  -4    8.27    2.78
  -2  21  -4    1.86    2.95
  -2  21  -4    5.57    1.86
   2 -21   4    4.98    2.03
   2  21   4    8.44    1.94
   2  21   4    6.58    2.36
   2  21   4   11.64    2.87
   2  21   4   -2.45    2.36
   2  21   4    3.12    1.77
  -2 -22   5   37.72    3.63
  -2  22   5   30.38    3.71
  -2  22   5   19.83    4.56
  -2  22   5   35.44    5.48
   2 -22  -5   47.93    4.39
   2 -22  -5   33.92    3.80
   2 -22  -5   39.49    3.97
   2  22  -5   40.00    4.05
   2  22  -5   36.96    4.22
  -2 -22   4   54.68    4.98
  -2  22   4   47.84    4.56
  -2  22   4   44.13    8.02
  -2  22   4   39.83    4.89
   2 -22  -4   68.26    5.74
   2 -22  -4   50.12    5.06
   2 -22  -4   58.64    5.48
   2  22  -4   47.67    4.56
   2  22  -4   50.71    5.23
   2  22  -4   44.47    5.15
   2  22  -4   39.66    3.97
  -2 -22   3  677.48   17.47
  -2  22   3  596.56   13.67
   2 -22  -3  794.94   20.25
   2 -22  -3  617.32   16.62
   2 -22  -3  739.42   19.74
   2  22  -3  540.54   13.92
   2  22  -3  559.94   16.54
   2  22  -3  542.56   18.90
   2  22  -3  522.56   13.84
  -2 -22   2  240.82   10.72
  -2 -22   2  153.66    9.11
   2 -22  -2  268.16   12.24
   2 -22  -2  208.00    9.62
   2 -22  -2  246.81   11.64
   2  22  -2  196.69    9.11
   2  22  -2  206.90   10.63
   2  22  -2  206.90    9.37
  -2 -22   1 3468.35   40.25
  -2 -22   1 2376.30   34.17
  -2  22   1 2760.48   29.11
   2 -22  -1 3330.05   43.46
   2 -22  -1 2196.57   28.60
   2 -22  -1 3240.77   40.76
   2  22  -1 2636.61   32.49
   2  22  -1 2904.94   38.81
   2  22  -1 2783.60   34.09
  -2 -22   0  150.70    8.44
  -2 -22   0  115.77    9.28
  -2 -22   0  170.19   10.04
  -2 -22   0  123.03    9.11
  -2  22   0  114.67    7.00
   2 -22   0  167.07   10.21
   2 -22   0  111.04    7.93
   2 -22   0  124.54    8.35
   2  22   0  134.59    7.85
   2  22   0  119.99    8.44
   2  22   0  139.40    8.78
   2  22   0  127.67    8.52
   2  22   0  120.33    7.43
  -2 -22  -1  692.42   17.38
  -2 -22  -1  471.09   14.51
  -2 -22  -1  754.61   19.83
  -2 -22  -1  564.25   17.89
  -2  22  -1  536.06   13.33
  -2  22  -1  525.18   14.77
   2 -22   1  703.22   20.17
   2 -22   1  521.21   16.20
   2 -22   1  483.24   14.60
   2  22   1  573.02   15.10
   2  22   1  511.85   15.53
   2  22   1  565.01   16.96
   2  22   1  505.60   15.69
   2  22   1  586.69   15.53
  -2 -22  -2   36.96    4.30
  -2 -22  -2   37.38    5.15
  -2 -22  -2   65.23    7.17
  -2  22  -2   20.76    3.46
  -2  22  -2   31.30    5.23
  -2  22  -2   37.46    5.06
   2 -22   2   26.41    5.23
   2 -22   2   23.29    4.13
   2  22   2   27.85    4.39
   2  22   2   31.64    5.06
   2  22   2   30.80    4.98
   2  22   2   29.70    4.22
  -2 -22  -3  431.01   11.48
  -2 -22  -3  307.06   14.51
  -2  22  -3  321.49   10.13
  -2  22  -3  353.47   11.39
  -2  22  -3  332.96   11.39
   2 -22   3  349.25   12.66
   2  22   3  385.62   11.14
   2  22   3  326.30   11.98
   2  22   3  402.32   12.91
   2  22   3  346.63   12.74
   2  22   3  352.88   10.80
  -2 -22  -4   24.47    2.53
  -2  22  -4   17.30    3.12
  -2  22  -4   15.36    2.95
  -2  22  -4    8.18    4.05
  -2  22  -4   20.17    2.87
   2 -22   4   17.04    2.95
   2  22   4   22.11    2.87
   2  22   4   19.66    3.38
   2  22   4   17.97    2.87
   2  22   4   10.04    3.21
   2  22   4   22.45    2.95
  -2 -23   5   58.39    3.71
  -2  23   5   30.71    4.73
  -2  23   5   54.76    4.22
   2 -23  -5   69.19    4.39
   2 -23  -5   46.83    3.80
   2 -23  -5   59.07    4.30
   2  23  -5   60.84    4.39
   2  23  -5   52.48    4.98
  -2 -23   4  853.84   18.23
  -2  23   4  866.58   14.68
  -2  23   4  911.72   19.07
   2 -23  -4 1101.92   21.77
   2 -23  -4  845.32   17.47
   2 -23  -4 1189.67   29.20
   2  23  -4  780.09   15.02
   2  23  -4 1000.58   26.33
   2  23  -4  770.39   17.30
   2  23  -4  801.10   13.92
  -2 -23   3  841.43   18.23
  -2  23   3  751.32   14.51
  -2  23   3  726.17   15.44
   2 -23  -3  962.10   21.43
   2 -23  -3  723.05   16.79
   2 -23  -3  888.69   20.59
   2  23  -3  698.16   14.94
   2  23  -3  764.99   18.48
   2  23  -3  689.47   17.89
   2  23  -3  708.96   15.36
  -2 -23   2   19.74    3.29
  -2 -23   2   14.94    3.46
  -2  23   2   29.03    4.13
   2 -23  -2   30.55    4.98
   2 -23  -2   17.72    3.63
   2 -23  -2   27.85    4.22
   2  23  -2   17.30    3.21
   2  23  -2   18.82    3.54
  -2 -23   1  450.08   13.92
  -2 -23   1  278.45   12.07
  -2  23   1  384.35   11.14
   2 -23  -1  437.85   15.61
   2 -23  -1  424.94   14.51
   2  23  -1  374.98   12.24
   2  23  -1  418.86   14.51
   2  23  -1  379.46   12.49
  -2 -23   0 1284.26   23.04
  -2 -23   0  904.64   19.91
  -2  23   0 1022.18   18.06
   2 -23   0 1201.23   25.65
   2 -23   0  922.27   19.83
   2 -23   0 1085.46   22.19
   2  23   0 1065.97   20.25
   2  23   0  987.41   19.91
   2  23   0 1129.25   23.37
   2  23   0  931.30   20.17
   2  23   0  999.06   20.08
  -2 -23  -1  117.20    6.83
  -2 -23  -1  100.16    8.52
  -2 -23  -1  130.87    8.44
  -2 -23  -1   98.81    8.18
  -2  23  -1   91.30    5.91
  -2  23  -1   87.75    7.43
   2 -23   1  229.51   12.07
   2 -23   1   90.79    7.09
   2 -23   1  123.87   11.31
   2  23   1   79.99    6.75
   2  23   1   92.90    6.92
   2  23   1   94.00    7.59
   2  23   1  105.47    6.75
  -2 -23  -2 1125.88   19.32
  -2 -23  -2  839.49   19.83
  -2  23  -2  746.17   15.27
  -2  23  -2  767.77   17.80
   2 -23   2  846.84   19.58
   2 -23   2  871.56   19.91
   2  23   2  976.70   18.23
   2  23   2  801.02   18.39
   2  23   2  983.70   20.59
   2  23   2  859.32   19.49
   2  23   2  913.07   17.97
  -2 -23  -3   77.46    4.56
  -2  23  -3   64.30    4.73
  -2  23  -3   64.80    7.68
  -2  23  -3   54.00    5.32
  -2  23  -3   51.30    4.73
   2 -23   3   73.41    7.85
   2  23   3   52.91    4.39
   2  23   3   55.44    5.32
   2  23   3   62.61    5.32
   2  23   3   58.31    6.24
  -2  23  -4  702.63   12.24
  -2  23  -4  746.68   12.49
   2 -23   4  665.25   13.67
   2  23   4  823.29   16.62
   2  23   4  627.45   13.33
   2  23   4  780.60   13.92
   2  23   4  745.83   11.48
  -2 -24   4    1.10    1.10
  -2  24   4    1.60    2.03
  -2  24   4   -1.10    2.45
   2 -24  -4   -0.84    1.18
   2 -24  -4    1.01    1.35
   2 -24  -4    1.77    1.43
   2  24  -4    1.01    1.35
   2  24  -4    0.84    2.11
   2  24  -4    1.69    1.52
  -2 -24   3  385.28   11.39
   2 -24  -3  449.74   13.92
   2 -24  -3  358.36   11.05
   2 -24  -3  417.26   13.33
   2  24  -3  326.72    9.62
   2  24  -3  356.17   11.81
   2  24  -3  330.43   11.98
   2  24  -3  334.99    9.96
  -2 -24   2  148.00    7.51
  -2 -24   2   74.25    6.50
  -2  24   2  116.53    6.41
   2 -24  -2  150.62    8.86
   2 -24  -2  113.07    6.67
   2 -24  -2  151.88    8.61
   2  24  -2  106.49    6.41
   2  24  -2  104.46    7.26
   2  24  -2  125.98    6.83
  -2 -24   1  918.98   18.56
  -2 -24   1  658.16   17.04
  -2  24   1  789.71   15.19
   2 -24  -1  867.93   21.09
   2 -24  -1  802.62   19.07
   2  24  -1  772.75   16.62
   2  24  -1  763.72   18.73
   2  24  -1  793.68   17.21
  -2 -24   0   35.52    4.13
  -2 -24   0   10.72    3.80
  -2  24   0   31.64    4.13
  -2  24   0   15.86    4.64
   2 -24   0  204.54   11.31
   2 -24   0   19.91    3.97
   2 -24   0   84.04    9.28
   2  24   0   20.42    3.38
   2  24   0   15.86    3.21
   2  24   0   21.26    3.63
  -2 -24  -1  193.06    8.10
  -2 -24  -1  177.54    8.44
  -2  24  -1  159.06    7.34
  -2  24  -1  167.49    8.44
   2 -24   1  263.86   12.40
   2 -24   1  147.92    8.10
   2  24   1  179.48    8.18
   2  24   1  150.20    8.18
   2  24   1  177.54    8.86
   2  24   1  161.33    9.20
   2  24   1  188.25    8.52
  -2 -24  -2    1.94    2.03
  -2  24  -2   -0.93    1.52
  -2  24  -2   -1.77    2.53
  -2  24  -2    2.95    2.28
   2  24   2    0.51    1.77
   2  24   2   -0.42    2.28
   2  24   2   -5.15    2.78
   2  24   2    1.52    1.60
  -2 -24  -3  141.93    4.56
  -2  24  -3  147.16    6.16
  -2  24  -3  107.67   10.46
  -2  24  -3  109.10    5.40
   2 -24   3  113.32    6.58
   2  24   3  105.90    5.48
   2  24   3  109.61    6.67
   2  24   3  124.97    6.50
   2  24   3  122.69    5.65
  -2 -25   4   55.18    3.38
  -2  25   4   43.88    5.06
   2 -25  -4   53.16    4.13
   2 -25  -4   42.27    3.54
   2 -25  -4   51.72    4.22
   2  25  -4   56.03    4.39
   2  25  -4   46.16    4.64
   2  25  -4   28.35    3.46
  -2 -25   3   43.62    3.71
  -2  25   3   37.55    4.13
  -2  25   3   56.20    5.65
   2 -25  -3   41.51    4.64
   2 -25  -3   29.28    3.54
   2 -25  -3   42.70    4.64
   2  25  -3   40.16    4.13
   2  25  -3   35.69    4.13
   2  25  -3   48.43    5.99
   2  25  -3   38.39    3.63
  -2 -25   2  214.66    9.87
  -2  25   2  190.11    7.43
   2 -25  -2  229.77   10.21
   2 -25  -2  200.82   10.13
   2  25  -2  217.36   13.67
   2  25  -2  188.84    7.85
  -2 -25   1    0.00    1.43
  -2  25   1   -0.42    2.19
  -2  25   1    2.70    3.88
   2 -25  -1    7.09    2.53
   2  25  -1   -1.18    1.69
   2  25  -1    2.28    1.94
   2  25  -1    4.13    2.03
  -2 -25   0    8.94    2.11
  -2 -25   0    0.93    2.70
  -2  25   0    7.59    2.62
  -2  25   0   11.05    3.38
   2 -25   0  204.71   10.97
   2 -25   0   13.50    3.63
   2 -25   0   63.96    7.34
   2  25   0    7.51    2.19
   2  25   0    7.09    2.28
   2  25   0    8.94    2.45
  -2 -25  -1    7.68    1.86
  -2  25  -1    6.58    3.21
   2 -25   1   82.69    7.34
   2 -25   1    7.26    2.53
   2  25   1   13.16    2.70
   2  25   1   12.83    3.71
   2  25   1   11.90    3.71
   2  25   1    7.34    2.19
  -2 -25  -2  359.37    7.68
  -2  25  -2  265.37    9.53
  -2  25  -2  266.30    9.79
  -2  25  -2  276.34    8.52
   2 -25   2  250.19    9.79
   2 -25   2  262.59    9.45
   2  25   2  310.10    9.53
   2  25   2  276.09    9.62
   2  25   2  333.64   10.55
   2  25   2  332.12    9.37
  -2  25  -3  254.24    7.51
   2 -25   3  257.02    8.52
   2  25   3  277.36    8.44
   2  25   3  308.83    8.94
   2  25   3  279.80    7.34
  -2 -26   3   22.28    2.36
  -2 -26   3   21.43    2.87
   2 -26  -3   20.93    3.04
   2 -26  -3   44.47    4.22
   2  26  -3   10.88    3.63
   2  26  -3   21.01    3.12
   2  26  -3   17.13    3.04
   2  26  -3   16.12    2.19
  -2 -26   2   13.84    2.19
  -2 -26   2    7.17    3.63
  -2  26   2   15.53    2.87
  -2  26   2    4.22    3.80
   2 -26  -2   58.73    5.48
   2 -26  -2   16.12    3.21
   2  26  -2   10.80    2.28
   2  26  -2   12.74    2.53
  -2 -26   1  552.35   11.14
  -2  26   1  465.44   10.46
  -2  26   1  449.24   11.31
   2 -26  -1  688.37   17.72
   2 -26  -1  542.65   14.51
   2  26  -1  464.59   11.39
   2  26  -1  535.81   13.84
   2  26  -1  464.59   16.54
  -2 -26   0   26.83    2.87
  -2 -26   0   16.03    2.78
  -2  26   0   17.30    2.78
   2 -26   0  146.15    8.61
   2 -26   0   15.86    2.95
   2  26   0   21.09    3.04
   2  26   0   20.76    3.12
   2  26   0   23.29    4.73
  -2 -26  -1   20.50    2.28
  -2  26  -1   16.62    2.78
  -2  26  -1   17.97    3.54
   2 -26   1   48.86    5.23
   2 -26   1   14.94    2.87
   2  26   1   17.13    3.12
   2  26   1   12.32    2.45
   2  26   1   15.53    2.45
  -2  26  -2    8.27    2.03
  -2  26  -2    7.17    1.94
   2 -26   2   -3.88    1.77
   2 -26   2   10.04    2.36
   2  26   2    7.93    2.19
   2  26   2    5.57    1.77
   2  26   2    5.65    1.60
  -2 -27   2   71.81    2.95
   2 -27  -2  191.63    8.52
   2 -27  -2  167.83    8.35
   2  27  -2   56.53    4.30
   2  27  -2   75.60    4.81
   2  27  -2   65.65    5.06
   2  27  -2   62.27    3.88
  -2 -27   1    2.95    1.35
   2 -27  -1   21.01    3.80
   2  27  -1    2.11    1.60
   2  27  -1    2.36    1.60
   2  27  -1    2.70    1.43
  -2  27   0   85.98    5.65
   2 -27   0  157.87    8.18
   2  27   0   81.68    4.73
   2  27   0   77.04    5.15
   2  27   0   82.52    4.73
  -2  27  -1  252.89    8.35
  -2  27  -1  269.09    7.59
   2 -27   1  257.95    9.03
   2 -27   1  225.21   11.56
   2  27   1  278.62    7.68
   2  27   1  301.91    8.86
   2  27   1  287.23    7.93
  -3   0   8   -4.39    1.86
  -3   0   8    9.03    5.06
  -3   0   7  488.98   13.67
  -3   0   7  503.24   16.37
   3   0  -7  551.17   18.56
   3   0  -7  627.95   15.86
  -3   0   6   -1.10    1.60
  -3   0   6   14.60    3.46
   3   0  -6   -0.17    3.12
   3   0  -6    0.68    2.36
   3   0  -6    1.43    2.62
  -3   0   5  346.80   11.14
  -3   0   5  276.01   12.91
  -3   0   5  320.64   12.66
   3   0  -5  341.74   12.49
   3   0  -5  391.86   13.08
  -3   0   4    1.27    1.52
  -3   0   4   -1.35    1.43
  -3   0   4    2.11    1.43
  -3   0   4    7.17    3.38
   3   0  -4   -2.70    3.04
   3   0  -4    1.10    2.28
   3   0  -4   -0.51    2.36
  -3   0   3  179.56    6.67
  -3   0   3  160.32    7.34
  -3   0   2    0.93    1.01
  -3   0   2    1.35    1.01
   3   0  -2   22.36    3.54
   3   0  -2   25.90    2.87
  -3   0   1  150.11    5.82
  -3   0   1  188.17    6.33
   3   0  -1  210.36    7.09
  -3   0   0   -1.01    0.68
   3   0   0   -1.52    1.01
  -3   0  -1   25.40    3.29
  -3   0  -1   22.19    2.36
   3   0   1   21.52    2.95
  -3   0  -2    0.00    1.43
   3   0   2   -0.68    1.86
   3   0   2    2.53    2.70
   3   0   2    1.94    1.35
  -3   0  -3 1630.98   23.04
  -3   0  -3 1812.81   28.60
  -3   0  -3 1809.02   24.05
  -3   0  -3 1819.40   25.57
   3   0   3 1543.05   26.41
   3   0   3 1446.52   21.60
   3   0   3 1409.82   22.45
   3   0   3 1406.19   20.25
   3   0   3 1484.75   25.82
  -3   0  -4   -0.68    1.52
  -3   0  -4    6.50    2.70
  -3   0  -4   -1.10    2.03
  -3   0  -4    4.89    3.04
  -3   0  -4   -1.52    1.94
   3   0   4   -1.27    1.77
   3   0   4    6.92    2.87
   3   0   4    1.52    1.94
  -3   0  -5 4747.96   40.08
  -3   0  -5 4358.80   70.29
  -3   0  -5 5683.23   48.52
   3   0   5 4588.99   58.39
   3   0   5 4087.86   47.34
  -3   0  -6    0.25    1.60
  -3   0  -6   -6.08    3.46
  -3   0  -6    0.08    2.28
   3   0   6   -0.93    1.69
   3   0   6    3.04    2.78
  -3  -1   8  114.00    5.74
  -3  -1   8  131.55    5.74
  -3   1   8  112.31    7.34
  -3   1   8  147.16    9.28
  -3   1   8  121.84    5.82
   3  -1  -8  158.89    7.93
   3   1  -8  180.91    8.10
  -3  -1   7  231.28    9.53
  -3  -1   7  249.17   11.90
  -3   1   7  234.58    9.70
  -3   1   7  255.42   11.81
   3  -1  -7  305.20   16.45
   3  -1  -7  309.67   11.56
   3   1  -7  346.13   17.47
   3   1  -7  295.75   11.31
  -3  -1   6  179.22    8.78
  -3  -1   6  209.94   11.14
  -3   1   6  190.19    9.11
  -3   1   6  187.15   10.29
   3  -1  -6  183.02    9.53
   3  -1  -6  226.31   11.14
   3  -1  -6  227.57   11.05
   3   1  -6  223.44   10.88
   3   1  -6  213.31   10.80
  -3  -1   5    2.03    1.86
  -3  -1   5    5.57    3.46
  -3  -1   5   -0.25    1.86
  -3   1   5    2.45    1.77
  -3   1   5   -5.23    2.70
  -3   1   5    1.77    2.03
   3  -1  -5    3.21    2.03
   3  -1  -5   -1.52    2.36
   3  -1  -5    1.43    2.11
   3  -1  -5    5.99    2.87
   3   1  -5   22.36    4.64
   3   1  -5    1.60    2.45
  -3  -1   4  890.04   16.03
  -3  -1   4  746.51   17.80
  -3  -1   4  815.61   18.06
  -3  -1   4  863.46   17.47
  -3   1   4  687.78   17.13
  -3   1   4  809.71   17.72
   3  -1  -4  781.27   16.54
   3  -1  -4  859.58   18.90
   3  -1  -4 1035.09   20.59
   3  -1  -4  990.53   18.23
   3   1  -4  881.68   19.15
   3   1  -4 1036.61   20.25
   3   1  -4  918.30   17.72
  -3  -1   3 1900.65   20.76
  -3  -1   3 1638.32   23.12
  -3   1   3 1804.71   20.50
  -3   1   3 1511.24   22.28
   3  -1  -3 1604.57   21.85
  -3  -1   2 2526.84   25.90
  -3  -1   2 3302.62   23.80
  -3   1   2 2515.53   25.57
  -3   1   2 3297.81   21.18
   3  -1  -2 3118.76   28.77
   3   1  -2 2401.70   26.41
   3   1  -2 2300.45   24.98
  -3  -1   1   37.04    2.87
  -3  -1   1   40.00    3.38
  -3   1   1   38.22    2.95
  -3   1   1   42.44    3.21
   3  -1  -1   44.64    3.38
  -3  -1   0   82.86    4.30
  -3   1   0   65.48    3.63
   3  -1   0   70.71    4.98
   3  -1   0   71.22    3.97
   3   1   0   62.19    4.05
  -3  -1  -1 1627.26   18.73
  -3  -1  -1 1585.24   19.15
  -3   1  -1 1453.69   16.88
   3  -1   1 1450.23   17.64
  -3  -1  -2 1166.30   17.64
  -3  -1  -2 1301.90   31.98
  -3   1  -2 1079.81   16.88
   3  -1   2 1073.73   19.49
   3  -1   2 1093.81   20.17
   3  -1   2 1197.77   20.84
   3  -1   2 1000.49   18.99
   3   1   2  943.70   18.99
   3   1   2 1035.17   17.64
   3   1   2 1034.41   16.88
   3   1   2 1010.36   18.82
  -3  -1  -3 1430.07   21.52
  -3  -1  -3 1451.75   25.57
  -3  -1  -3 1644.81   23.12
  -3  -1  -3 1475.89   22.95
  -3   1  -3 1540.77   22.53
  -3   1  -3 1405.43   25.15
  -3   1  -3 1553.01   22.45
  -3   1  -3 1332.69   21.94
   3  -1   3 1230.26   23.29
   3  -1   3 1285.86   20.76
   3  -1   3 1226.71   18.06
   3  -1   3 1232.28   23.46
   3   1   3 1236.08   23.88
   3   1   3 1338.09   21.35
   3   1   3 1165.37   20.67
   3   1   3 1237.77   20.00
  -3  -1  -4   46.58    4.73
  -3  -1  -4   47.42    5.57
  -3  -1  -4   48.43    6.58
  -3  -1  -4   38.56    4.81
  -3  -1  -4   44.97    4.98
  -3   1  -4   46.41    5.23
  -3   1  -4   43.29    5.23
  -3   1  -4   48.86    6.08
  -3   1  -4   33.25    4.56
  -3   1  -4   46.92    5.23
   3  -1   4   45.65    6.33
   3  -1   4   31.30    4.30
   3  -1   4   35.44    5.48
   3   1   4   44.05    5.23
   3   1   4   33.84    5.32
   3   1   4   40.42    5.48
   3   1   4   20.00    3.88
   3   1   4   43.54    5.40
  -3  -1  -5   52.06    5.32
  -3  -1  -5   52.65    6.08
  -3   1  -5   38.73    4.73
  -3   1  -5   50.04    5.99
   3  -1   5   43.54    7.68
   3  -1   5   35.19    6.24
   3  -1   5   41.77    6.24
   3   1   5   41.43    7.43
   3   1   5   30.55    4.73
  -3  -1  -6   14.18    3.29
  -3  -1  -6    7.93    5.91
  -3   1  -6   12.32    2.95
  -3   1  -6   13.84    3.80
   3  -1   6    8.02    2.45
   3   1   6    9.37    2.87
   3   1   6    8.61    3.12
  -3  -2   8 1614.61   17.89
  -3  -2   8 2178.85   36.03
  -3  -2   8 1528.37   17.55
  -3   2   8 1700.67   20.76
   3  -2  -8 2206.45   28.44
   3   2  -8 1981.83   25.48
  -3  -2   7 1212.20   20.93
  -3  -2   7 1257.09   25.99
  -3   2   7 1141.49   20.93
  -3   2   7 1210.43   24.47
   3  -2  -7 1552.00   25.15
   3   2  -7 1403.07   36.71
   3   2  -7 1468.80   23.46
  -3  -2   6 1887.91   27.68
  -3  -2   6 2002.75   33.67
  -3   2   6 1877.03   27.76
  -3   2   6 1931.96   31.98
   3  -2  -6 2030.60   29.87
   3  -2  -6 2318.50   33.92
   3  -2  -6 2408.37   34.85
   3   2  -6 2062.33   32.06
   3   2  -6 2283.15   33.25
  -3  -2   5   62.61    5.15
  -3  -2   5   47.42    6.50
  -3  -2   5   68.60    6.08
  -3   2   5   67.17    5.23
  -3   2   5   59.57    7.51
  -3   2   5   68.69    5.91
   3  -2  -5   56.70    5.65
   3  -2  -5   74.00    6.58
   3  -2  -5   80.92    6.50
   3  -2  -5   80.33    6.92
   3   2  -5   60.25    6.67
   3   2  -5   67.25    6.83
   3   2  -5   81.60    6.67
  -3  -2   4   85.39    5.32
  -3  -2   4   85.56    6.41
  -3  -2   4   74.51    5.74
  -3   2   4   79.23    8.02
  -3   2   4   68.69    5.74
  -3   2   4   74.59    5.74
   3  -2  -4   80.25    5.65
   3  -2  -4   91.72    8.61
   3  -2  -4   96.78    6.75
   3   2  -4   86.57    6.41
  -3  -2   3 1345.86   17.80
  -3  -2   3 1087.49   18.99
  -3   2   3 1416.06   18.56
  -3   2   3 1117.19   19.24
   3  -2  -3 1198.53   19.24
   3   2  -3 1479.51   22.02
  -3  -2   2   93.66    4.73
  -3  -2   2   70.04    4.47
  -3  -2   2   91.72    4.47
  -3   2   2   67.93    4.30
  -3   2   2   79.74    3.21
   3  -2  -2   75.18    4.56
   3  -2  -2  129.44    6.24
  -3  -2   1    4.13    1.43
  -3   2   1    3.54    1.01
  -3   2   1   16.71    2.53
   3  -2  -1   37.21    3.12
  -3  -2   0   96.53    4.64
  -3  -2   0   91.47    4.56
   3  -2   0   83.03    4.47
   3  -2   0   83.28    4.30
  -3  -2  -1    5.57    1.69
  -3  -2  -1    5.91    1.43
  -3   2  -1    3.29    1.77
  -3   2  -1    6.16    1.43
   3  -2   1    6.67    1.94
   3  -2   1   12.15    1.94
   3   2   1    8.27    2.53
  -3  -2  -2    1.86    1.69
  -3  -2  -2    3.80    2.62
  -3  -2  -2    0.68    2.45
  -3   2  -2    1.77    1.52
   3  -2   2   14.85    2.87
   3  -2   2    1.10    1.94
   3  -2   2    1.77    1.43
   3   2   2    1.86    2.03
   3   2   2   -2.45    1.86
   3   2   2   -0.08    1.35
   3   2   2    7.68    2.45
  -3  -2  -3   28.86    3.54
  -3  -2  -3   29.03    4.56
  -3  -2  -3   25.57    4.13
  -3  -2  -3   45.14    5.06
  -3   2  -3   29.79    3.71
  -3   2  -3   38.48    5.57
  -3   2  -3   24.64    4.30
  -3   2  -3   15.53    3.46
   3  -2   3   21.69    3.80
   3  -2   3   21.43    5.06
   3  -2   3   24.81    4.64
   3  -2   3   18.99    3.54
   3   2   3   29.11    4.73
   3   2   3   27.42    4.30
   3   2   3   14.68    2.87
  -3  -2  -4 1073.82   19.74
  -3  -2  -4  887.34   19.24
  -3  -2  -4 1107.82   24.13
  -3  -2  -4 1164.02   21.60
  -3  -2  -4 1079.47   20.34
  -3   2  -4 1029.18   23.29
  -3   2  -4 1100.65   20.76
  -3   2  -4 1059.05   20.93
   3  -2   4  848.19   21.18
   3  -2   4  891.98   17.80
   3  -2   4  873.33   21.85
   3   2   4  849.96   21.85
   3   2   4  875.36   18.65
   3   2   4  894.76   19.74
   3   2   4  799.50   17.55
   3   2   4  907.00   21.43
  -3  -2  -5  449.91   12.07
  -3  -2  -5  483.83   15.53
  -3   2  -5  447.89   12.91
  -3   2  -5  558.34   15.86
   3  -2   5  403.25   12.15
   3  -2   5  421.31   15.53
   3   2   5  391.35   19.58
  -3  -2  -6 1066.31   20.76
  -3  -2  -6  978.21   25.06
  -3   2  -6  985.64   20.67
  -3   2  -6  960.41   18.48
  -3   2  -6 1027.83   17.64
   3  -2   6  762.79   18.65
   3   2   6  767.10   19.15
  -3  -3   8 1015.00   24.81
  -3  -3   8  832.41   12.07
  -3   3   8  846.84   20.50
  -3   3   8  833.42   14.68
   3  -3  -8 1031.71   19.32
   3   3  -8 1009.10   18.06
  -3  -3   7  124.97    9.79
  -3  -3   7  125.14    8.61
  -3   3   7  122.86    7.17
  -3   3   7  120.75    8.27
   3  -3  -7  111.47    7.43
   3  -3  -7  162.68    8.78
   3   3  -7   89.61    9.20
   3   3  -7  130.87    8.35
  -3  -3   6  336.76   11.81
  -3  -3   6  299.04   13.33
  -3   3   6  322.08   11.64
  -3   3   6  303.43   12.74
   3  -3  -6  315.83   12.40
   3  -3  -6  375.57   14.01
   3  -3  -6  386.37   14.34
   3   3  -6  328.24   12.99
   3   3  -6  345.20   13.33
  -3  -3   5  320.05   10.97
  -3  -3   5  295.08   13.42
  -3  -3   5  356.67   13.50
  -3   3   5  330.77   10.80
  -3   3   5  248.41   12.57
  -3   3   5  348.99   12.74
   3  -3  -5  290.27   11.64
   3  -3  -5  386.37   13.59
   3  -3  -5  408.57   13.33
   3  -3  -5  435.23   16.71
   3   3  -5  348.07   11.56
   3   3  -5  392.53   15.02
   3   3  -5  360.55   12.74
  -3  -3   4   36.62    3.80
  -3  -3   4   29.87    4.30
  -3  -3   4   37.80    4.39
  -3  -3   4   52.65    5.32
  -3   3   4   35.36    4.05
  -3   3   4   28.01    4.30
  -3   3   4   30.38    4.47
   3  -3  -4   33.84    3.97
   3  -3  -4   48.27    5.23
   3  -3  -4   49.19    5.32
   3   3  -4   40.50    5.57
   3   3  -4   48.43    5.57
  -3  -3   3   40.16    3.54
  -3  -3   3   36.87    3.80
  -3   3   3   36.11    3.97
  -3   3   3   30.97    3.63
   3  -3  -3   34.93    3.46
   3   3  -3   40.00    3.88
  -3  -3   2   90.62    4.98
  -3  -3   2   61.01    4.22
  -3  -3   2   82.27    4.56
  -3   3   2   56.45    3.88
  -3   3   2   68.18    2.87
   3  -3  -2   59.91    4.22
  -3  -3   1  297.10    7.76
  -3  -3   1  287.90    8.52
  -3   3   1  284.78    7.68
  -3   3   1  272.38    7.43
   3  -3  -1  329.08    8.61
   3   3  -1   61.77    4.56
  -3  -3   0   65.23    5.15
  -3  -3   0   84.30    4.64
  -3   3   0   57.29    3.21
   3  -3   0   74.68    4.13
   3   3   0    0.84    2.03
   3   3   0    0.76    1.01
  -3  -3  -1 2260.36   22.70
  -3  -3  -1 2462.54   25.65
  -3   3  -1 2177.17   20.93
  -3   3  -1 2540.08   20.08
   3  -3   1 2263.23   20.34
   3  -3   1 2211.93   20.08
   3   3   1 2075.49   24.72
   3   3   1 2015.92   23.46
  -3  -3  -2   30.97    3.63
  -3  -3  -2   21.35    4.22
  -3  -3  -2   36.45    4.56
  -3   3  -2   31.22    3.38
   3  -3   2   27.85    3.88
   3  -3   2   25.23    4.22
   3   3   2   38.31    5.06
   3   3   2   31.22    3.88
   3   3   2   30.80    4.56
   3   3   2   23.80    3.63
  -3  -3  -3   23.29    3.71
  -3  -3  -3   25.82    4.64
  -3  -3  -3   22.95    3.71
  -3   3  -3   23.37    3.46
  -3   3  -3   19.24    3.80
  -3   3  -3   19.24    4.30
  -3   3  -3   18.90    3.54
   3  -3   3   24.89    4.39
   3  -3   3   16.03    4.98
   3  -3   3   21.18    4.89
   3  -3   3   25.48    4.39
   3   3   3   18.65    4.22
   3   3   3   18.90    3.63
   3   3   3   39.74    4.81
   3   3   3   17.47    3.04
  -3  -3  -4   37.46    4.56
  -3  -3  -4   27.25    4.13
  -3  -3  -4   36.79    5.32
  -3  -3  -4   37.13    5.82
  -3  -3  -4   35.52    4.73
  -3   3  -4   36.87    5.91
  -3   3  -4   44.13    5.40
  -3   3  -4   28.27    4.30
   3  -3   4   31.64    4.98
   3  -3   4   21.01    4.39
   3  -3   4   25.65    4.73
   3   3   4   33.41    5.65
   3   3   4   32.32    4.73
   3   3   4   28.77    4.47
   3   3   4   33.50    4.64
   3   3   4   21.18    4.05
  -3  -3  -5   76.70    6.75
  -3  -3  -5   80.41    7.00
  -3  -3  -5   88.01    5.99
  -3   3  -5   65.98    5.65
  -3   3  -5   88.09    8.10
  -3   3  -5   91.21    9.96
   3  -3   5   80.58    7.93
   3  -3   5   59.49    7.17
   3  -3   5   66.15    6.67
   3   3   5   57.29    8.02
   3   3   5   73.24    6.50
  -3  -3  -6  166.90    8.27
  -3   3  -6  148.59    9.70
  -3   3  -6  166.90    8.69
  -3   3  -6  167.75    8.44
  -3   3  -6  174.58    6.58
   3  -3   6  129.35    7.76
   3   3   6  126.65    8.18
  -3  -4   8 1033.91   26.83
  -3  -4   8  877.89   10.72
  -3   4   8  972.73   15.86
   3  -4  -8 1263.92   21.09
   3   4  -8 1226.88   19.74
  -3  -4   7   28.27    5.15
  -3  -4   7   36.96    6.41
  -3  -4   7   44.64    6.08
  -3   4   7   21.69    3.54
  -3   4   7   41.01    5.99
   3  -4  -7   23.96    4.05
   3  -4  -7   51.72    5.65
   3   4  -7   26.66    4.56
   3   4  -7   33.33    4.73
  -3  -4   6 1064.37   25.48
  -3  -4   6 1332.69   22.95
  -3  -4   6 1319.70   27.68
  -3   4   6 1202.50   22.11
  -3   4   6 1216.84   24.64
   3  -4  -6 1017.79   22.95
   3  -4  -6 1280.04   24.64
   3  -4  -6 1549.80   27.85
   3  -4  -6 1574.78   28.60
   3   4  -6 1183.76   19.41
   3   4  -6 1281.48   25.40
  -3  -4   5   -6.92    3.71
  -3  -4   5    1.01    1.86
  -3  -4   5   -3.12    3.29
  -3  -4   5   -0.51    1.77
  -3   4   5    1.01    1.52
  -3   4   5    0.51    1.86
   3  -4  -5   -1.01    1.77
   3  -4  -5   -0.08    2.03
   3  -4  -5    1.35    2.28
   3  -4  -5    3.54    3.38
   3   4  -5   -0.93    2.95
   3   4  -5   -0.42    2.36
  -3  -4   4 1049.85   18.06
  -3  -4   4 1003.70   20.76
  -3  -4   4  975.68   20.34
  -3  -4   4  986.31   18.65
  -3   4   4  988.00   16.29
  -3   4   4  836.12   19.41
  -3   4   4  947.67   18.90
   3  -4  -4  902.36   18.90
   3  -4  -4 1172.71   22.70
   3  -4  -4 1336.58   21.52
   3  -4  -4 1351.59   24.72
   3   4  -4 1118.20   22.28
   3   4  -4  977.29   18.14
   3   4  -4 1016.10   19.07
  -3  -4   3 1255.49   17.89
  -3  -4   3  986.40   18.39
  -3  -4   3 1303.08   17.04
  -3   4   3 1056.18   18.99
   3  -4  -3 1119.47   19.24
   3   4  -3 1299.95   21.35
   3   4  -3 1299.70   20.93
  -3  -4   2 1934.07   20.50
  -3  -4   2 1468.46   20.59
  -3   4   2 1464.58   19.58
  -3   4   2 1774.59   14.18
   3  -4  -2 1648.27   21.60
   3   4  -2 1701.86   22.95
   3   4  -2 1651.48   18.31
   3   4  -2 1815.35   23.04
  -3  -4   1 8547.67   47.25
  -3   4   1 6032.90   35.52
   3   4  -1  395.99   12.66
  -3  -4   0  214.92    6.92
  -3  -4   0  188.25    7.09
  -3  -4   0  213.65    8.02
  -3   4   0  158.72    5.15
   3  -4   0  204.62    6.41
   3   4   0  189.35    7.93
   3   4   0  173.15    6.92
  -3  -4  -1 3753.21   29.62
  -3  -4  -1 4426.39   35.78
  -3   4  -1 3943.91   27.93
  -3   4  -1 3518.72   21.85
   3  -4   1 3786.12   24.89
   3   4   1 3430.80   32.49
   3   4   1 3563.61   32.15
  -3   4  -2    1.77    1.43
   3  -4   2    0.08    1.77
   3  -4   2    3.38    1.43
   3   4   2    1.86    1.94
   3   4   2    1.52    1.86
   3   4   2    0.51    2.53
   3   4   2    0.59    1.35
  -3  -4  -3  230.53    8.69
  -3  -4  -3  233.56   10.63
  -3  -4  -3  247.49    9.53
  -3   4  -3  224.45    8.78
  -3   4  -3  223.86   10.46
  -3   4  -3  224.70    9.87
  -3   4  -3  223.69    9.62
   3  -4   3  195.93    9.28
   3  -4   3  191.71    9.87
   3  -4   3  220.99   10.38
   3   4   3  183.69    9.87
   3   4   3  196.10    9.28
   3   4   3  198.29    9.28
   3   4   3  202.43    9.03
   3   4   3  191.04    7.59
  -3  -4  -4  455.90   14.43
  -3  -4  -4  383.08   13.50
  -3  -4  -4  437.26   15.10
  -3  -4  -4  474.21   13.16
  -3   4  -4  391.61   12.49
  -3   4  -4  429.66   15.19
  -3   4  -4  442.15   13.50
  -3   4  -4  416.50   13.42
   3  -4   4  380.55   14.01
   3  -4   4  316.42   13.25
   3  -4   4  384.18   14.77
   3   4   4  357.26   14.60
   3   4   4  355.32   12.74
   3   4   4  361.06   13.16
   3   4   4  330.77   11.98
  -3  -4  -5    5.74    2.62
  -3  -4  -5   10.13    3.38
  -3  -4  -5    9.53    2.45
  -3   4  -5    3.12    2.36
  -3   4  -5    7.00    2.45
  -3   4  -5    9.79    3.88
  -3   4  -5    9.03    3.04
   3  -4   5    5.82    2.36
   3  -4   5    8.61    3.04
   3   4   5    7.85    3.04
   3   4   5    6.24    4.13
   3   4   5    3.29    2.62
   3   4   5   -0.84    4.05
  -3  -4  -6  952.98   18.65
  -3   4  -6  886.66   19.41
  -3   4  -6  820.34   17.30
  -3   4  -6  889.70   14.68
   3  -4   6  699.26   17.13
   3   4   6  723.98   18.48
  -3  -5   8   50.63    7.51
  -3   5   8   74.68    5.82
  -3   5   8   65.82    4.47
   3  -5  -8   83.96    5.57
   3   5  -8   75.18    5.74
  -3  -5   7   84.46    8.35
  -3  -5   7   96.45    6.16
  -3  -5   7  118.81    8.44
  -3   5   7   92.90    8.86
   3  -5  -7  120.49    8.27
   3  -5  -7   95.60    6.92
   3  -5  -7  132.14    8.10
   3   5  -7  108.51    7.68
   3   5  -7  135.43   11.64
  -3  -5   6    4.05    3.38
  -3  -5   6   10.13    2.70
  -3  -5   6    5.06    3.12
  -3   5   6   10.72    2.95
  -3   5   6    8.35    3.46
   3  -5  -6   13.59    4.39
   3  -5  -6   11.98    2.95
   3  -5  -6    7.85    2.95
   3  -5  -6   19.83    4.47
   3   5  -6    5.32    3.38
   3   5  -6    9.20    2.87
  -3  -5   5   86.91    8.44
  -3  -5   5   97.54    6.24
  -3  -5   5   76.11    8.35
  -3  -5   5  109.61    7.93
  -3   5   5   93.41    5.91
  -3   5   5   84.72    6.41
   3  -5  -5   87.25    6.92
   3  -5  -5  120.24    8.18
   3  -5  -5  124.63    8.02
   3  -5  -5  123.45    8.44
   3   5  -5   90.79    7.26
   3   5  -5   89.19    7.26
  -3  -5   4   37.63    3.88
  -3  -5   4   32.99    4.98
  -3  -5   4   42.86    4.64
  -3  -5   4   40.92    4.81
  -3   5   4   28.77    3.71
  -3   5   4   35.02    5.40
  -3   5   4   35.44    4.13
   3  -5  -4   24.30    4.22
   3  -5  -4   48.52    5.32
   3  -5  -4   49.62    5.40
   3  -5  -4   45.23    5.15
   3   5  -4   40.33    5.91
   3   5  -4   35.36    4.98
   3   5  -4   30.80    4.73
  -3  -5   3  178.21    7.09
  -3  -5   3  152.39    7.43
  -3   5   3  141.59    7.26
   3  -5  -3  158.13    7.51
   3  -5  -3  209.77    9.45
   3  -5  -3  209.77    9.37
   3   5  -3  170.45    8.02
   3   5  -3  163.70    8.78
   3   5  -3  161.17    5.91
   3   5  -3  171.12    7.68
  -3  -5   2   31.05    3.29
  -3  -5   2   31.73    3.38
  -3  -5   2   33.75    4.05
  -3   5   2   22.78    2.70
  -3   5   2   25.57    1.94
   3  -5  -2   25.48    2.95
   3   5  -2   25.23    3.80
   3   5  -2   22.19    2.53
   3   5  -2   33.33    3.54
  -3  -5   1 1024.79   14.77
  -3  -5   1 1029.18   16.88
  -3  -5   1 1115.42   17.55
  -3   5   1  837.72   13.08
  -3   5   1 1000.24   14.94
   3   5  -1  799.84   14.01
  -3  -5   0   79.57    4.64
  -3  -5   0  246.39    8.35
  -3  -5   0  229.85    8.52
  -3   5   0  164.79    5.06
   3  -5   0  279.55    7.68
   3   5   0  174.33    7.51
   3   5   0  208.16    7.76
  -3  -5  -1 2525.57   24.64
  -3  -5  -1 2432.08   27.42
  -3  -5  -1 2619.57   29.87
  -3   5  -1 2251.25   21.18
   3   5   1 2175.99   26.58
   3   5   1 2085.70   25.40
  -3  -5  -2 1076.43   18.23
  -3  -5  -2 1114.74   22.28
  -3  -5  -2  987.07   19.83
  -3  -5  -2 1048.25   18.14
  -3   5  -2  958.81   15.95
   3  -5   2  682.55   23.20
   3  -5   2  830.97   18.56
   3  -5   2  841.43   18.06
   3   5   2  532.27   22.87
   3   5   2  868.18   13.59
   3   5   2  904.30   18.31
   3   5   2  938.22   18.23
   3   5   2  919.99   15.78
  -3  -5  -3  140.41    7.00
  -3  -5  -3  152.47    8.94
  -3  -5  -3  150.36    8.69
  -3  -5  -3  156.52    7.85
  -3   5  -3  142.52    7.17
  -3   5  -3  130.45    8.18
  -3   5  -3  128.68    8.18
  -3   5  -3  124.88    7.85
   3  -5   3  121.68    7.59
   3  -5   3  115.60    8.27
   3  -5   3  129.86    8.10
   3   5   3  115.09    8.02
   3   5   3   99.99   11.14
   3   5   3  119.65    7.51
   3   5   3  126.57    7.85
   3   5   3  113.32    7.51
   3   5   3  110.96    6.33
  -3  -5  -4  110.12    8.02
  -3  -5  -4  143.70    8.94
  -3  -5  -4  121.00    8.35
  -3  -5  -4  115.85    6.75
  -3   5  -4  104.29    6.83
  -3   5  -4  108.17    8.27
  -3   5  -4   93.75    7.68
  -3   5  -4   95.69    7.00
   3  -5   4   92.90    7.00
   3  -5   4   94.84    8.10
   3  -5   4   99.99    7.93
   3   5   4   99.99    7.85
   3   5   4  109.10    7.76
   3   5   4   95.01    7.17
   3   5   4   88.09    6.08
  -3  -5  -5  632.59   17.72
  -3  -5  -5  654.87   17.47
  -3  -5  -5  596.99   10.97
  -3   5  -5  547.03   14.60
  -3   5  -5  561.63   17.30
  -3   5  -5  570.74   15.86
  -3   5  -5  570.32   15.36
   3  -5   5  469.24   15.61
   3  -5   5  483.24   16.79
   3   5   5  446.71   16.12
   3   5   5  463.24   14.43
   3   5   5  515.31   15.27
   3   5   5  475.48   14.77
  -3  -5  -6  132.14    7.17
  -3   5  -6  116.19    9.87
  -3   5  -6  116.11    7.34
  -3   5  -6  122.27    5.91
   3  -5   6   92.48    6.41
   3   5   6   98.72    6.67
  -3   6   8  362.24    9.62
  -3   6   8  392.70    9.96
   3  -6  -8  514.89   12.99
   3   6  -8  445.95   11.81
  -3  -6   7  410.93   15.19
  -3  -6   7  481.56   11.90
  -3  -6   7  522.73   16.79
  -3  -6   7  507.12   12.32
  -3   6   7  519.69   15.61
  -3   6   7  453.37   14.18
  -3   6   7  482.65   13.84
   3  -6  -7  594.79   17.72
   3  -6  -7  487.04   14.01
   3  -6  -7  637.74   16.12
   3   6  -7  535.98   15.78
  -3  -6   6    1.52    1.94
  -3  -6   6    1.35    2.95
  -3   6   6    0.76    1.94
  -3   6   6   -0.68    2.78
   3  -6  -6    0.34    2.78
   3  -6  -6    2.19    2.19
   3  -6  -6   -0.17    2.36
   3   6  -6    3.04    2.87
   3   6  -6    1.77    2.36
  -3  -6   5   58.31    7.43
  -3  -6   5   64.89    5.32
  -3  -6   5   72.31   12.66
  -3  -6   5   72.23    6.33
  -3   6   5   68.60    5.23
  -3   6   5   65.90    5.91
   3  -6  -5   51.13    5.57
   3  -6  -5   76.11    6.67
   3  -6  -5   80.08    6.75
   3  -6  -5   91.97    7.59
   3   6  -5   76.79    6.24
   3   6  -5   64.89    6.41
  -3  -6   4 1890.28   31.47
  -3  -6   4 1796.02   23.96
  -3  -6   4 1660.76   27.00
  -3  -6   4 1959.89   33.84
  -3   6   4 2002.75   34.68
  -3   6   4 1378.01   25.57
  -3   6   4 1736.96   25.06
   3  -6  -4 1711.64   27.17
   3  -6  -4 2223.32   32.23
   3  -6  -4 2496.80   34.34
   3   6  -4 1701.18   24.98
   3   6  -4 1638.57   18.99
   3   6  -4 1855.60   26.41
  -3  -6   3  578.85   12.66
  -3  -6   3  510.24   14.77
  -3  -6   3  702.88   15.44
  -3  -6   3  574.88   13.59
  -3   6   3  449.49   13.67
   3  -6  -3  491.26   13.42
   3  -6  -3  706.76   17.21
   3  -6  -3  734.36   17.64
   3   6  -3  588.46   14.77
   3   6  -3  566.19   15.53
   3   6  -3  436.41   10.29
   3   6  -3  523.75   12.83
   3   6  -3  600.78   14.60
  -3  -6   2 6642.80   39.57
  -3  -6   2 6362.40   44.72
  -3   6   2 5508.48   38.90
  -3   6   2 5771.57   26.75
  -3   6   2 8427.01   30.55
   3   6  -2 6380.46   45.73
   3   6  -2 5776.05   38.06
   3   6  -2 7010.35   46.83
  -3  -6   1 2682.69   24.39
  -3  -6   1 2735.25   28.27
  -3  -6   1 3126.35   30.21
  -3   6   1 2088.65   20.76
   3  -6  -1 2364.24   25.23
   3   6  -1 2099.45   25.57
   3   6  -1 2503.88   25.74
   3   6  -1 2139.87   25.06
  -3  -6   0 7880.73   49.70
  -3   6   0 5985.31   29.70
   3   6   0 6824.04   46.41
   3   6   0 6616.81   44.64
  -3  -6  -1  757.73   13.67
  -3  -6  -1  801.19   16.29
  -3  -6  -1  802.79   16.88
  -3   6  -1  607.03   11.31
   3   6   1  815.28   19.83
   3   6   1  593.44   14.34
   3   6   1  649.56   14.60
  -3  -6  -2  226.22    8.10
  -3  -6  -2  238.20   10.38
  -3  -6  -2  228.84    9.87
  -3  -6  -2  239.89    9.11
  -3   6  -2  225.63    8.10
   3  -6   2  187.58    8.10
   3  -6   2  200.91    9.11
   3   6   2  182.43    9.28
   3   6   2  195.17    7.17
   3   6   2  201.33    9.96
   3   6   2  202.68    9.20
   3   6   2  190.11    8.52
   3   6   2  198.63    8.10
  -3  -6  -3   34.09    3.97
  -3  -6  -3   35.78    5.48
  -3  -6  -3   29.87    4.81
  -3  -6  -3   31.98    4.47
  -3   6  -3   23.80    3.63
  -3   6  -3   25.99    4.56
  -3   6  -3   28.44    4.47
   3  -6   3   27.17    4.39
   3  -6   3   30.97    5.40
   3  -6   3   25.06    4.39
   3   6   3   48.18    6.41
   3   6   3   22.95    3.80
   3   6   3   23.20    4.22
   3   6   3   30.04    4.64
   3   6   3   20.93    3.80
   3   6   3   19.41    3.12
  -3  -6  -4 1602.88   28.60
  -3  -6  -4 1785.14   30.12
  -3  -6  -4 1783.87   29.87
  -3  -6  -4 1754.42   23.29
  -3   6  -4 1499.34   24.64
  -3   6  -4 1549.04   28.44
  -3   6  -4 1475.30   25.23
  -3   6  -4 1553.09   25.90
   3  -6   4 1333.62   25.48
   3  -6   4 1275.06   24.05
   3  -6   4 1380.03   28.01
   3   6   4 1280.04   27.42
   3   6   4 1339.78   25.23
   3   6   4 1356.91   25.65
   3   6   4 1253.63   24.39
   3   6   4 1371.17   17.80
  -3  -6  -5   73.83    8.10
  -3  -6  -5   97.21    7.17
  -3  -6  -5  101.09    7.68
  -3   6  -5   86.49    6.41
  -3   6  -5   82.69    7.09
  -3   6  -5   57.97    7.43
  -3   6  -5   84.72    6.24
   3  -6   5   75.27    6.58
   3  -6   5   76.53    7.26
   3   6   5   52.65    6.33
   3   6   5   63.96    6.92
   3   6   5   77.71    6.41
   3   6   5   55.44    6.83
  -3  -6  -6 1138.20   27.76
  -3   6  -6  939.15   20.08
  -3   6  -6  975.35   19.91
  -3   6  -6  960.83   18.73
   3  -6   6  811.90   17.72
   3   6   6  925.39   28.52
   3   6   6  823.46   23.46
  -3  -7   8   67.00    6.83
  -3   7   8   98.72    5.15
  -3   7   8  102.10    5.23
   3  -7  -8  126.99    6.50
   3   7  -8  107.67    6.67
  -3  -7   7 1336.32   26.41
  -3  -7   7 1390.33   18.31
  -3  -7   7 1497.91   28.01
  -3  -7   7 1327.38   18.31
  -3   7   7 1392.35   22.53
  -3   7   7 1376.91   22.87
   3  -7  -7 1819.73   30.38
   3  -7  -7 1293.63   22.11
   3  -7  -7 1849.94   26.66
   3   7  -7 1425.51   25.23
  -3  -7   6  372.28   14.94
  -3  -7   6  425.02   12.40
  -3  -7   6  492.78   17.89
  -3   7   6  439.62   13.33
  -3   7   6  455.90   15.36
   3  -7  -6  571.08   18.23
   3  -7  -6  353.64   14.51
   3  -7  -6  466.20   15.61
   3  -7  -6  563.57   17.21
   3   7  -6  411.18   12.74
   3   7  -6  438.77   15.10
  -3  -7   5 2901.99   47.25
  -3  -7   5 2674.75   31.05
  -3  -7   5 2644.88   37.63
  -3   7   5 2612.73   29.95
  -3   7   5 2725.47   33.41
   3  -7  -5 2253.45   34.43
   3  -7  -5 3060.37   40.16
   3  -7  -5 3622.51   44.05
   3   7  -5 2430.98   31.64
   3   7  -5 2545.57   34.68
  -3  -7   4  161.42    9.87
  -3  -7   4  158.80    7.43
  -3  -7   4  145.56    8.69
  -3  -7   4  167.83    8.86
  -3   7   4  111.47    7.85
  -3   7   4  140.24    7.34
   3  -7  -4  129.69    7.76
   3  -7  -4  194.92    9.70
   3  -7  -4  203.78   10.38
   3   7  -4  140.91    8.18
   3   7  -4  111.80    6.16
   3   7  -4  137.71    7.85
  -3  -7   3  439.70   12.83
  -3  -7   3  577.16   13.50
  -3   7   3  373.13   11.98
   3  -7  -3  609.39   16.12
   3  -7  -3  415.06   12.66
   3  -7  -3  607.28   18.82
   3   7  -3  454.89   13.25
   3   7  -3  453.88   12.99
   3   7  -3  379.71   10.29
   3   7  -3  411.94   11.64
   3   7  -3  485.77   13.25
  -3  -7   2 2662.18   25.48
  -3  -7   2 2399.00   28.10
  -3  -7   2 3099.77   30.55
  -3   7   2 1817.03   22.61
  -3   7   2 1878.29   15.95
  -3   7   2 2799.13   18.14
   3  -7  -2 2179.36   26.50
   3   7  -2 2168.39   27.17
   3   7  -2 2318.59   25.40
   3   7  -2 2552.57   28.77
  -3  -7   1    1.10    1.35
  -3  -7   1    1.10    1.27
  -3  -7   1   25.15    3.54
  -3   7   1    7.68    1.60
   3  -7  -1   -0.42    1.01
   3   7  -1    1.86    1.52
   3   7  -1    1.18    1.10
   3   7  -1   -0.25    1.01
  -3  -7   0  117.03    5.48
  -3  -7   0  114.93    6.24
  -3  -7   0  136.70    7.00
  -3   7   0   83.54    3.38
   3   7   0  104.72    6.16
   3   7   0  103.79    5.82
   3   7   0   90.03    5.48
  -3  -7  -1 2092.45   22.87
  -3  -7  -1 1970.10   26.50
  -3  -7  -1 2046.72   27.59
  -3  -7  -1 2038.36   27.42
  -3  -7  -1 1921.07   23.46
  -3   7  -1 1558.16   17.89
   3  -7   1 1497.32   24.47
   3   7   1 1654.10   18.73
   3   7   1 1573.68   23.88
   3   7   1 1701.01   24.55
   3   7   1 1562.29   23.29
  -3  -7  -2  719.76   14.18
  -3  -7  -2  785.74   18.14
  -3  -7  -2  811.73   18.56
  -3  -7  -2  828.95   16.12
   3  -7   2  614.28   14.01
   3  -7   2  597.91   16.37
   3  -7   2  613.36   15.78
   3   7   2  579.60   16.54
   3   7   2  696.05   13.16
   3   7   2  622.47   16.03
   3   7   2  642.55   16.37
   3   7   2  618.00   15.61
   3   7   2  619.52   13.16
  -3  -7  -3  872.82   16.03
  -3  -7  -3  948.68   21.26
  -3  -7  -3  921.17   17.72
  -3   7  -3  729.72   16.03
  -3   7  -3  750.14   18.73
  -3   7  -3  808.53   17.21
  -3   7  -3  675.80   16.54
   3  -7   3  717.57   17.30
   3  -7   3  682.97   18.14
   3  -7   3  736.13   19.07
   3   7   3  642.55   18.73
   3   7   3  734.86   14.18
   3   7   3  777.22   18.90
   3   7   3  703.47   18.06
   3   7   3  768.70   14.85
  -3  -7  -4    9.20    3.29
  -3  -7  -4   13.16    3.54
  -3  -7  -4   10.63    3.46
  -3  -7  -4   13.08    2.95
  -3   7  -4    8.86    2.53
  -3   7  -4   10.55    3.04
  -3   7  -4   10.55    3.29
   3  -7   4   35.27    5.23
   3  -7   4    8.86    3.63
   3  -7   4   10.97    3.46
   3   7   4   13.50    3.80
   3   7   4    4.64    2.95
   3   7   4   10.13    3.21
   3   7   4   11.31    3.38
   3   7   4    6.16    2.53
  -3  -7  -5  132.56   10.97
  -3  -7  -5  147.41    8.61
  -3  -7  -5  132.48    9.03
  -3   7  -5  122.35    7.26
  -3   7  -5  137.79    8.86
  -3   7  -5  131.21    7.59
   3  -7   5  116.11    7.68
   3  -7   5   86.66   10.88
   3  -7   5  114.33    8.44
   3   7   5   96.53    7.76
   3   7   5  111.13    7.76
   3   7   5  135.18    8.27
   3   7   5  105.73    7.93
  -3  -7  -6  205.30    7.85
  -3   7  -6  152.47    8.18
  -3   7  -6  181.67    8.69
   3  -7   6  154.75    7.68
   3   7   6  142.77    8.02
   3   7   6  173.32    8.61
  -3  -8   8  619.85   14.26
  -3   8   8  809.45   13.50
  -3   8   8  767.35   13.16
   3  -8  -8  957.04   16.54
   3   8  -8  898.56   22.11
  -3  -8   7  220.40   11.39
  -3  -8   7  281.32   12.24
  -3  -8   7  273.73    7.76
  -3   8   7  286.05   10.21
  -3   8   7  295.33   10.63
   3  -8  -7  341.23   12.99
   3  -8  -7  260.31   10.04
   3  -8  -7  344.27   11.56
   3   8  -7  244.36    8.27
   3   8  -7  290.01   11.64
  -3  -8   6  509.48   13.25
  -3  -8   6  559.10   18.06
  -3   8   6  574.20   15.10
  -3   8   6  553.53   15.78
   3  -8  -6  657.57   19.58
   3  -8  -6  441.98   16.37
   3  -8  -6  608.04   18.56
   3  -8  -6  751.82   23.54
   3   8  -6  507.80   16.29
  -3  -8   5  121.17    9.20
  -3  -8   5  118.81    8.44
  -3  -8   5  134.92    8.69
  -3   8   5  116.53    6.75
  -3   8   5  136.44    8.02
   3  -8  -5  164.46   10.04
   3  -8  -5  106.57    7.93
   3  -8  -5  147.83    9.20
   3  -8  -5  177.28    9.87
   3   8  -5  121.08    7.85
   3   8  -5  130.28    8.61
  -3  -8   4  452.44   15.69
  -3  -8   4  458.60   12.24
  -3  -8   4  369.75   13.25
  -3  -8   4  435.06   14.09
  -3   8   4  415.06   11.48
  -3   8   4  310.18   12.74
  -3   8   4  420.04   12.15
   3  -8  -4  536.66   16.54
   3  -8  -4  349.59   12.91
   3  -8  -4  518.01   16.12
   3  -8  -4  580.79   17.21
   3   8  -4  373.63   12.66
   3   8  -4  381.90   11.22
   3   8  -4  424.68   13.42
  -3  -8   3  292.38   14.09
  -3  -8   3  259.21    8.78
  -3  -8   3  263.26   10.21
  -3  -8   3  347.98   10.88
  -3  -8   3  246.39    9.70
  -3  -8   3  277.44    9.79
  -3   8   3  194.83    8.94
   3  -8  -3  331.36   12.24
   3  -8  -3  233.14    9.79
   3  -8  -3  332.62   12.24
   3  -8  -3  359.54   12.74
   3   8  -3  287.40   11.81
   3   8  -3  233.14   10.04
   3   8  -3  232.89    8.61
   3   8  -3  222.85    9.11
   3   8  -3  258.79    9.87
   3   8  -3  241.41    8.52
  -3  -8   2 3932.69   31.56
  -3  -8   2 3848.81   36.45
  -3  -8   2 4795.81   39.32
  -3  -8   2 4156.97   34.60
  -3   8   2 2726.56   28.18
  -3   8   2 3093.11   21.85
  -3   8   2 4507.82   24.39
   3  -8  -2 3372.32   33.84
   3  -8  -2 5327.23   59.49
   3   8  -2 3515.43   35.27
   3   8  -2 3910.83   34.60
   3   8  -2 3598.21   34.93
  -3  -8   1   11.05    2.28
  -3  -8   1   11.64    2.45
  -3  -8   1   18.73    3.38
  -3   8   1   10.13    1.86
  -3   8   1   18.06    2.62
   3  -8  -1    8.69    2.11
   3   8  -1    8.27    3.38
   3   8  -1   10.38    2.53
   3   8  -1    9.96    2.36
   3   8  -1    9.03    2.36
  -3  -8   0 1416.57   18.39
  -3  -8   0 1360.62   21.60
  -3  -8   0 1534.70   23.20
  -3   8   0 1119.89   11.39
   3   8   0 1168.83   15.69
   3   8   0 1181.57   20.42
   3   8   0 1216.59   20.34
   3   8   0 1164.27   19.91
  -3  -8  -1  870.55   14.94
  -3  -8  -1  929.44   19.41
  -3  -8  -1  954.17   21.09
  -3  -8  -1  985.13   16.88
  -3   8  -1  673.27   12.57
   3  -8   1  723.64   17.55
   3   8   1  647.53   16.96
   3   8   1  756.80   13.33
   3   8   1  711.66   16.54
   3   8   1  743.47   16.79
   3   8   1  650.23   15.53
   3   8   1  753.51   14.18
  -3  -8  -2    3.04    1.77
  -3  -8  -2    6.83    2.70
  -3  -8  -2   -0.34    1.69
  -3  -8  -2    2.28    2.19
  -3   8  -2    3.54    2.11
  -3   8  -2   -3.38    3.29
   3  -8   2    3.88    1.77
   3  -8   2   -0.34    2.45
   3  -8   2    0.76    1.52
   3   8   2   -0.68    2.36
   3   8   2    0.59    2.03
   3   8   2    2.78    1.94
   3   8   2    0.34    2.28
   3   8   2    0.59    1.52
   3   8   2   -1.27    2.19
  -3  -8  -3  346.55   10.21
  -3  -8  -3  358.87   13.16
  -3  -8  -3  372.79   13.50
  -3   8  -3  263.60    9.87
  -3   8  -3  272.88   11.90
  -3   8  -3  242.34   10.46
  -3   8  -3  279.72   11.05
   3  -8   3  288.49   10.80
   3  -8   3  289.00   16.12
   3  -8   3  297.94   12.40
   3   8   3  290.94    9.53
   3   8   3  293.47   11.98
   3   8   3  297.94   12.07
   3   8   3  281.15   11.81
  -3  -8  -4  707.61   21.43
  -3  -8  -4  927.00   21.35
  -3  -8  -4  937.54   21.77
  -3  -8  -4  869.45   14.01
  -3   8  -4  744.40   17.47
  -3   8  -4  788.36   20.42
  -3   8  -4  746.34   17.55
  -3   8  -4  769.71   18.48
   3  -8   4  712.08   18.06
   3  -8   4  668.37   18.14
   3  -8   4  730.56   20.59
   3   8   4  645.34   19.74
   3   8   4  648.46   14.26
   3   8   4  670.90   18.56
   3   8   4  670.65   18.48
   3   8   4  686.34   18.90
   3   8   4  665.76   13.59
  -3  -8  -5   21.18    3.97
  -3  -8  -5   19.41    4.47
  -3   8  -5   15.27    3.46
  -3   8  -5   15.78    4.13
  -3   8  -5   26.83    5.15
  -3   8  -5   16.12    3.46
   3  -8   5   12.49    2.53
   3  -8   5   16.45    4.39
   3  -8   5   11.81    3.80
   3   8   5   14.34    3.71
   3   8   5   10.97    2.70
   3   8   5   11.56    3.21
  -3  -8  -6 2375.04   31.22
  -3  -8  -6 2290.40   22.70
  -3   8  -6 1462.47   23.80
  -3   8  -6 1950.78   22.53
   3  -8   6 1821.76   29.53
   3   8   6 1648.11   25.99
   3   8   6 1936.43   24.39
  -3  -9   8    2.53    2.70
  -3   9   8   -0.34    1.35
  -3   9   8    1.43    1.27
   3  -9  -8    1.60    1.18
   3   9  -8    1.01    3.29
  -3  -9   7  106.49    9.03
  -3   9   7  158.80    7.59
  -3   9   7  139.31    7.43
   3  -9  -7  187.74    9.53
   3  -9  -7  132.39    7.34
   3  -9  -7  200.06    9.53
   3   9  -7  132.39    6.50
   3   9  -7  142.43    8.27
  -3  -9   6  186.65   10.72
  -3  -9   6  233.31    9.03
  -3  -9   6  237.70   11.90
  -3   9   6  215.17    9.37
   3  -9  -6  264.61   12.57
   3  -9  -6  163.87   10.88
   3  -9  -6  237.78   11.31
   3  -9  -6  309.50   12.99
   3   9  -6  203.36    9.37
   3   9  -6  207.57   10.72
  -3  -9   5  902.44   23.20
  -3  -9   5 1018.55   19.83
  -3  -9   5 1039.31   23.80
  -3   9   5  965.47   18.99
   3  -9  -5 1229.16   26.58
   3  -9  -5  783.80   21.01
   3  -9  -5 1148.75   25.23
   3  -9  -5 1300.38   26.92
   3   9  -5  936.70   20.50
   3   9  -5  893.41   23.88
  -3  -9   4  702.55   19.66
  -3  -9   4  677.82   14.77
  -3  -9   4  649.64   17.80
  -3  -9   4  657.23   17.47
  -3   9   4  695.54   13.75
  -3   9   4  577.41   26.33
  -3   9   4  643.73   14.68
   3  -9  -4  841.43   20.84
   3  -9  -4  606.18   17.47
   3  -9  -4  810.30   20.42
   3  -9  -4  957.79   22.19
   3   9  -4  664.91   17.13
   3   9  -4  540.79   14.34
   3   9  -4  612.77   16.20
   3   9  -4  591.08   11.81
  -3  -9   3 1138.79   23.96
  -3  -9   3  946.15   16.54
  -3  -9   3 1025.80   20.42
  -3  -9   3 1358.35   21.85
  -3  -9   3 1106.13   20.50
  -3  -9   3 1227.13   19.83
  -3   9   3  799.50   17.97
   3  -9  -3 1324.59   24.39
   3  -9  -3  876.11   20.84
   3  -9  -3 1321.89   24.55
   3  -9  -3 1506.52   26.24
   3   9  -3  907.42   14.34
   3   9  -3 1042.93   20.34
   3   9  -3 1037.11   20.25
   3   9  -3  939.91   19.41
   3   9  -3  936.11   18.31
   3   9  -3 1037.20   19.91
  -3  -9   2  249.51    8.18
  -3  -9   2  275.67    9.96
  -3  -9   2  243.44    8.94
  -3   9   2  155.68    7.00
  -3   9   2  236.69    5.99
   3  -9  -2  282.33   10.80
   3  -9  -2  177.20    8.10
   3  -9  -2  273.98   10.80
   3  -9  -2  300.05   11.22
   3   9  -2  181.42    7.00
   3   9  -2  202.76    8.78
   3   9  -2  233.31   10.29
   3   9  -2  206.73    9.20
   3   9  -2  216.52    8.61
   3   9  -2  200.06    8.52
   3   9  -2  178.21    7.43
  -3  -9   1   11.39    2.36
  -3  -9   1   15.10    2.95
  -3  -9   1   14.43    3.12
  -3  -9   1   17.72    3.46
  -3   9   1   10.80    2.03
  -3   9   1   20.67    3.04
   3  -9  -1    7.51    1.86
   3   9  -1   14.01    2.53
   3   9  -1    8.86    2.70
   3   9  -1   12.57    3.29
   3   9  -1   10.29    2.36
   3   9  -1    8.52    2.28
  -3  -9   0  130.70    5.91
  -3  -9   0  125.22    7.51
  -3  -9   0  152.64    7.59
  -3  -9   0  129.44    6.83
  -3   9   0  132.64    3.63
   3  -9   0   98.64    7.43
   3   9   0  117.79    5.74
   3   9   0  106.66    6.58
   3   9   0  115.18    7.43
   3   9   0   94.76    9.20
   3   9   0   98.64    5.99
   3   9   0  117.54    6.92
  -3  -9  -1   29.36    4.64
  -3  -9  -1   30.63    3.38
  -3  -9  -1   35.02    4.89
  -3  -9  -1   29.11    4.39
  -3  -9  -1   37.38    4.64
   3  -9   1   23.88    4.73
   3   9   1   31.90    4.89
   3   9   1   22.02    2.95
   3   9   1   17.97    3.63
   3   9   1   27.34    4.22
   3   9   1   16.20    3.21
   3   9   1   17.38    5.82
  -3  -9  -2  196.52   10.29
  -3  -9  -2  168.08    7.09
  -3  -9  -2  185.80    9.37
  -3  -9  -2  197.20    9.62
  -3  -9  -2  185.55    7.85
  -3   9  -2  145.98    6.75
  -3   9  -2  113.91    9.45
  -3   9  -2  138.47    8.27
  -3   9  -2  122.77   10.55
   3  -9   2  156.95    7.09
   3  -9   2  144.46    8.78
   3   9   2  139.40    9.03
   3   9   2  162.94    7.17
   3   9   2  147.24    8.52
   3   9   2  163.44    9.03
   3   9   2  151.46    8.44
   3   9   2  160.83    7.51
  -3  -9  -3 1470.57   19.41
  -3  -9  -3 1655.62   28.01
  -3  -9  -3 1730.97   29.11
  -3  -9  -3 1673.08   22.70
  -3   9  -3 1159.80   20.50
  -3   9  -3 1274.81   21.94
   3  -9   3 1249.58   21.85
   3  -9   3 1241.99   25.23
   3  -9   3 1288.06   25.57
   3   9   3 1122.93   25.40
   3   9   3 1318.77   19.83
   3   9   3 1249.07   25.15
   3   9   3 1324.42   25.48
   3   9   3 1241.56   24.98
   3   9   3 1261.98   20.08
  -3  -9  -4  811.40   21.60
  -3  -9  -4  930.46   21.18
  -3  -9  -4  980.49   22.02
  -3   9  -4  780.85   17.97
  -3   9  -4  789.63   20.42
  -3   9  -4  728.96   17.38
  -3   9  -4  806.42   18.82
   3  -9   4  753.51   18.31
   3  -9   4  668.03   18.31
   3  -9   4  720.69   20.42
   3   9   4  663.39   20.08
   3   9   4  718.75   14.51
   3   9   4  756.46   19.83
   3   9   4  833.59   20.84
   3   9   4  689.38   19.15
   3   9   4  691.49   14.26
  -3  -9  -5  423.25   12.99
  -3  -9  -5  464.09   13.75
  -3   9  -5  354.48   11.81
  -3   9  -5  384.60   13.75
  -3   9  -5  384.01   13.08
  -3   9  -5  336.17   11.64
   3  -9   5  314.48   11.64
   3  -9   5  280.06   11.22
   3  -9   5  343.43   13.92
   3   9   5  312.54   13.16
   3   9   5  317.01   13.33
   3   9   5  351.10   12.83
   3   9   5  306.38   12.32
  -3  -9  -6 1036.61   20.08
  -3   9  -6  778.32   13.50
  -3   9  -6  849.11   17.30
  -3   9  -6  827.85   14.01
   3  -9   6  738.49   14.77
   3   9   6  679.09   16.20
   3   9   6  805.15   15.44
  -3 -10   7  254.74   10.88
  -3 -10   7  299.80   12.15
  -3  10   7  279.63    9.62
  -3  10   7  289.42   10.04
   3 -10  -7  352.88   12.74
   3 -10  -7  220.99   13.16
   3 -10  -7  334.40   11.39
   3  10  -7  261.24    8.27
   3  10  -7  292.80   11.31
  -3 -10   6    0.68    2.45
  -3 -10   6    1.35    2.36
  -3  10   6    1.69    1.86
   3 -10  -6    4.13    2.03
   3 -10  -6    0.68    3.38
   3 -10  -6    3.88    2.28
   3 -10  -6    2.36    2.11
   3  10  -6    2.62    2.19
   3  10  -6    0.93    2.28
  -3 -10   5  322.42   14.18
  -3 -10   5  339.71   10.72
  -3 -10   5  329.33   13.50
  -3  10   5  335.41   11.05
   3 -10  -5  422.74   15.86
   3 -10  -5  252.21   12.49
   3 -10  -5  375.66   14.60
   3 -10  -5  436.24   15.69
   3  10  -5  289.34   11.73
   3  10  -5  279.89   12.15
  -3 -10   4  548.38   17.55
  -3 -10   4  576.82   13.67
  -3 -10   4  560.28   21.43
  -3 -10   4  548.64   16.03
  -3  10   4  531.76   12.32
  -3  10   4  432.28   15.78
  -3  10   4  533.36   13.25
   3 -10  -4  700.61   19.58
   3 -10  -4  442.82   15.27
   3 -10  -4  649.64   18.82
   3 -10  -4  740.77   19.91
   3  10  -4  516.57   24.30
   3  10  -4  425.78   13.75
   3  10  -4  474.30   14.77
   3  10  -4  439.28   10.72
  -3 -10   3   95.94    7.43
  -3 -10   3   80.25    5.23
  -3 -10   3   90.03    6.75
  -3 -10   3  123.62    7.34
  -3 -10   3   98.89    6.50
  -3 -10   3   94.84    6.24
  -3  10   3   69.70    6.16
   3 -10  -3  117.29    7.76
   3 -10  -3   81.09    6.24
   3 -10  -3   69.19    7.43
   3 -10  -3  121.42    7.76
   3 -10  -3  122.86    8.02
   3  10  -3   74.76    5.23
   3  10  -3   86.66    6.33
   3  10  -3   84.38    6.41
   3  10  -3   84.04    6.33
   3  10  -3   79.40    7.00
   3  10  -3   89.02    6.16
   3  10  -3   87.75    5.91
  -3 -10   2  125.39    8.10
  -3 -10   2  115.26    6.58
  -3 -10   2  121.93    7.09
  -3 -10   2  136.86    7.43
  -3 -10   2  124.54    6.75
  -3  10   2   89.95    5.57
  -3  10   2  129.94    4.81
   3 -10  -2  137.37    8.18
   3 -10  -2   99.65    6.16
   3 -10  -2   93.07    7.68
   3 -10  -2  149.69   10.72
   3  10  -2   92.06    5.23
   3  10  -2  116.53    7.59
   3  10  -2  100.24    6.24
   3  10  -2   97.71    6.24
  -3 -10   1   90.71    7.85
  -3 -10   1   71.98    4.56
  -3 -10   1   74.17    5.48
  -3 -10   1   90.20    6.24
  -3 -10   1   67.17    5.65
  -3  10   1   61.51    3.88
  -3  10   1   87.59    4.98
   3 -10  -1   61.09    4.56
   3 -10  -1   54.34    6.50
   3  10  -1   59.40    4.47
   3  10  -1   62.78    5.23
   3  10  -1   64.47    6.08
   3  10  -1   74.84    5.65
   3  10  -1   65.06    4.98
   3  10  -1   59.74    5.32
  -3 -10   0 2936.33   36.03
  -3 -10   0 2800.73   26.24
  -3 -10   0 2767.99   33.08
  -3  10   0 2542.28   10.38
  -3  10   0 3385.82   33.84
   3  10   0 2302.55   23.88
   3  10   0 2016.76   28.35
   3  10   0 2061.48   27.93
   3  10   0 2099.87   25.65
  -3 -10  -1  588.72   16.62
  -3 -10  -1  484.59   11.14
  -3 -10  -1  529.99   14.85
  -3 -10  -1  581.71   15.78
  -3 -10  -1  409.83   12.74
  -3 -10  -1  559.10   12.74
  -3  10  -1  344.52    9.37
  -3  10  -1  477.93   20.25
   3 -10   1  399.28   13.67
   3  10   1  452.53   11.39
   3  10   1  451.52   14.01
   3  10   1  476.83   14.18
   3  10   1  410.17   13.08
   3  10   1  432.95   11.56
  -3 -10  -2  204.71   10.46
  -3 -10  -2  169.69    7.26
  -3 -10  -2  213.48   10.13
  -3 -10  -2  205.72    9.87
  -3 -10  -2  203.86    8.10
  -3  10  -2  134.84    6.58
  -3  10  -2  133.07   10.21
  -3  10  -2  143.45    8.61
  -3  10  -2  132.56   15.02
   3 -10   2  143.45    6.75
   3 -10   2  150.28    9.03
   3 -10   2  162.52    8.78
   3  10   2  149.77    9.45
   3  10   2  167.75    7.43
   3  10   2  170.45    9.20
   3  10   2  175.34    9.53
   3  10   2  145.30    8.35
   3  10   2  172.22    7.85
  -3 -10  -3  303.01   12.15
  -3 -10  -3  329.42   13.08
  -3 -10  -3  291.36    8.86
  -3  10  -3  225.13    9.28
  -3  10  -3  219.30   10.72
  -3  10  -3  238.29   10.46
  -3  10  -3  225.21   10.13
   3 -10   3  218.21    9.20
   3 -10   3  228.33   11.14
   3 -10   3  261.83   11.90
   3  10   3  218.63   11.90
   3  10   3  233.99    8.94
   3  10   3  247.06   11.73
   3  10   3  242.34   11.31
   3  10   3  208.00   10.72
   3  10   3  251.28    9.45
  -3 -10  -4 1000.24   24.30
  -3 -10  -4 1072.89   22.19
  -3 -10  -4 1279.20   24.98
  -3  10  -4  875.69   18.99
  -3  10  -4  922.36   21.69
  -3  10  -4  877.72   18.90
  -3  10  -4  936.45   20.34
   3 -10   4  848.02   18.99
   3 -10   4  908.18   21.43
   3  10   4  825.57   22.28
   3  10   4  868.52   15.95
   3  10   4  953.07   22.70
   3  10   4  974.92   22.61
   3  10   4  892.48   16.45
  -3 -10  -5  795.79   20.59
  -3 -10  -5  766.25   16.62
  -3 -10  -5  864.47   18.23
  -3  10  -5  650.31   17.55
  -3  10  -5  769.88   21.26
  -3  10  -5  646.52   15.78
   3 -10   5  574.96   15.02
   3 -10   5  568.13   15.10
   3 -10   5  634.03   18.31
   3  10   5  550.92   17.30
   3  10   5  599.18   16.71
   3  10   5  657.74   17.38
   3  10   5  623.48   17.30
  -3 -10  -6  203.27    8.69
  -3  10  -6  150.87    6.24
  -3  10  -6  176.69    7.85
  -3  10  -6  166.40    6.33
   3 -10   6  142.35    6.16
   3  10   6  104.29   10.46
   3  10   6  169.18    7.17
  -3 -11   7   49.78    5.15
  -3 -11   7   61.60    6.16
  -3  11   7   60.50    4.73
   3 -11  -7   74.93    5.99
   3 -11  -7   48.43    4.73
   3 -11  -7   73.41    5.48
   3  11  -7   47.25    4.64
   3  11  -7   59.49    5.74
  -3 -11   6   49.87    5.99
  -3 -11   6   67.25    6.75
  -3  11   6   63.71    5.23
  -3  11   6   55.94    5.82
   3 -11  -6   76.19    6.92
   3 -11  -6   31.39    5.65
   3 -11  -6   55.69    5.65
   3 -11  -6   68.18    6.50
   3  11  -6   41.77    5.15
   3  11  -6   55.86    6.08
  -3 -11   5  746.00   21.18
  -3 -11   5  756.38   15.10
  -3 -11   5  848.86   21.52
  -3  11   5  798.82   16.54
   3 -11  -5  986.57   24.13
   3 -11  -5  645.17   19.83
   3 -11  -5  936.45   23.12
   3 -11  -5 1087.40   24.81
   3  11  -5  682.13   18.06
   3  11  -5  772.58   19.83
  -3 -11   4   88.85    7.76
  -3 -11   4   84.72    5.74
  -3 -11   4   53.50    6.50
  -3 -11   4   96.19    7.00
  -3  11   4   76.53    5.82
   3 -11  -4  108.34    8.18
   3 -11  -4   66.32    6.24
   3 -11  -4   98.72    7.51
   3 -11  -4  105.14    8.18
   3  11  -4   52.99    6.58
   3  11  -4   75.10    6.58
   3  11  -4   73.24    8.44
   3  11  -4   73.49    6.58
  -3 -11   3   20.93    4.22
  -3 -11   3   19.24    3.12
  -3 -11   3   12.91    3.46
  -3 -11   3   29.28    4.47
  -3 -11   3   18.73    3.29
  -3  11   3   22.45    4.13
  -3  11   3   21.09    3.54
   3 -11  -3   29.70    4.30
   3 -11  -3   16.03    3.38
   3 -11  -3   11.48    8.44
   3 -11  -3   23.29    4.39
   3 -11  -3   30.21    4.98
   3  11  -3   17.30    3.21
   3  11  -3   19.66    3.80
   3  11  -3   13.25    3.80
   3  11  -3   19.66    3.97
   3  11  -3   13.33    3.12
   3  11  -3   15.53    3.46
   3  11  -3   13.92    3.21
  -3 -11   2  111.04    7.59
  -3 -11   2  103.53    6.16
  -3 -11   2   92.14    6.58
  -3 -11   2  115.09    6.92
  -3 -11   2   76.19    5.40
  -3 -11   2   96.45    6.08
  -3  11   2   66.74    5.06
  -3  11   2   89.86    4.39
   3 -11  -2  119.65    7.68
   3 -11  -2   64.89    5.40
   3 -11  -2   68.43    7.09
   3 -11  -2  103.28    7.09
   3 -11  -2  118.89    7.68
   3  11  -2   65.56    5.65
   3  11  -2   80.41    6.58
   3  11  -2   75.44    6.08
   3  11  -2   65.73    5.23
   3  11  -2   75.77    5.74
  -3 -11   1    1.10    2.11
  -3 -11   1    0.76    1.77
  -3 -11   1    0.08    1.77
  -3 -11   1    6.50    2.28
  -3 -11   1    1.86    2.36
  -3  11   1    2.36    1.52
  -3  11   1   -1.18    1.52
   3 -11  -1    3.46    2.53
   3 -11  -1    0.25    1.27
   3 -11  -1    2.19    2.28
   3 -11  -1    4.98    2.53
   3  11  -1    2.78    1.94
   3  11  -1    2.45    1.86
   3  11  -1   -2.36    2.03
   3  11  -1    2.45    1.94
   3  11  -1    0.34    1.27
   3  11  -1   -0.42    2.11
  -3 -11   0  210.70   10.13
  -3 -11   0  194.66    7.26
  -3 -11   0  201.92    9.28
  -3 -11   0  219.39    9.87
  -3 -11   0  229.93    9.96
  -3 -11   0  221.16    8.35
  -3  11   0  228.16    9.28
   3 -11   0  216.18    9.96
   3 -11   0  144.96    8.69
   3  11   0  169.77    8.52
   3  11   0  176.86    9.11
   3  11   0  169.27    8.78
   3  11   0  158.80    8.10
   3  11   0  152.31    7.34
  -3 -11  -1 1042.01   22.45
  -3 -11  -1  924.80   15.02
  -3 -11  -1 1094.91   21.43
  -3 -11  -1 1192.96   23.12
  -3 -11  -1  719.67   17.30
  -3 -11  -1 1094.57   17.21
  -3  11  -1 1201.91   23.29
   3 -11   1  855.61   18.31
   3 -11   1  775.20   19.15
   3  11   1  854.77   15.69
   3  11   1  813.67   19.15
   3  11   1  793.17   18.56
   3  11   1  792.58   15.95
  -3 -11  -2  861.69   21.35
  -3 -11  -2  820.17   18.99
  -3 -11  -2  912.15   21.01
  -3 -11  -2  605.09   15.69
  -3 -11  -2  825.99   14.60
  -3  11  -2  603.65   13.59
  -3  11  -2  952.39   23.20
  -3  11  -2  538.26   14.26
  -3  11  -2  584.41   17.38
   3 -11   2  609.90   12.91
   3 -11   2  540.03   15.95
   3 -11   2  592.01   18.56
   3  11   2  547.29   17.47
   3  11   2  698.58   14.85
   3  11   2  589.39   17.21
   3  11   2  717.06   20.76
   3  11   2  612.93   17.38
   3  11   2  627.36   14.60
  -3 -11  -3 3030.08   41.85
  -3 -11  -3 2700.91   35.27
  -3 -11  -3 3108.04   59.83
  -3  11  -3 2045.03   35.36
  -3  11  -3 2100.47   31.64
  -3  11  -3 1938.29   27.42
  -3  11  -3 2086.12   29.45
   3 -11   3 2241.29   28.18
   3 -11   3 2198.77   34.60
   3 -11   3 2332.34   34.60
   3  11   3 2032.79   34.60
   3  11   3 2012.63   39.66
   3  11   3 2186.70   34.51
   3  11   3 2273.11   34.26
   3  11   3 2145.52   34.09
   3  11   3 2289.90   28.10
  -3 -11  -4    4.73    2.95
  -3 -11  -4   -0.51    3.04
  -3 -11  -4   -2.28    2.36
  -3  11  -4    1.18    1.94
  -3  11  -4    2.95    3.80
  -3  11  -4    0.17    3.54
   3 -11   4    0.08    1.69
   3 -11   4    3.21    4.64
   3 -11   4    2.28    2.36
   3  11   4   -1.43    4.05
   3  11   4   -4.47    2.87
   3  11   4    2.45    2.28
   3  11   4    1.52    2.19
   3  11   4    0.00    2.03
  -3 -11  -5 1004.63   22.45
  -3 -11  -5  941.26   17.04
  -3 -11  -5 1025.97   18.90
  -3  11  -5  720.18   16.12
  -3  11  -5  764.06   18.56
  -3  11  -5  813.00   17.38
   3 -11   5  727.86   16.03
   3 -11   5  671.58   16.20
   3  11   5  622.39   17.97
   3  11   5  716.89   17.97
   3  11   5  757.73   18.31
  -3 -11  -6  121.84    6.58
  -3  11  -6   77.80    4.89
  -3  11  -6   92.56    5.57
  -3  11  -6   90.71    4.73
   3 -11   6   75.94    4.22
   3  11   6   57.80    8.18
   3  11   6   98.47    5.40
  -3 -12   7  117.03    7.26
  -3 -12   7  108.60    7.43
  -3  12   7  136.27    6.41
  -3  12   7  116.02    6.24
   3 -12  -7  186.06   10.72
   3 -12  -7  121.00    6.92
   3 -12  -7  148.09    7.17
   3  12  -7  105.81    5.40
   3  12  -7  131.63    8.52
  -3 -12   6   36.71    5.32
  -3 -12   6   51.39    6.41
  -3  12   6   38.39    5.57
  -3  12   6   34.68    4.64
   3 -12  -6   51.47    5.82
   3 -12  -6   26.16    7.26
   3 -12  -6   45.48    5.23
   3 -12  -6   50.80    5.40
   3  12  -6   36.11    4.89
  -3 -12   5  193.23   10.97
  -3 -12   5  229.43   11.56
  -3  12   5  210.11    8.78
   3 -12  -5  275.84   13.08
   3 -12  -5  174.50   10.97
   3 -12  -5  236.01   11.90
   3 -12  -5  297.19   13.16
   3  12  -5  174.67    9.62
   3  12  -5  182.01    9.96
  -3 -12   4  581.46   18.23
  -3 -12   4  594.29   13.25
  -3 -12   4  602.47   16.88
  -3  12   4  582.39   13.08
   3 -12  -4  738.07   20.34
   3 -12  -4  474.21   16.37
   3 -12  -4  679.85   19.58
   3 -12  -4  816.46   21.43
   3  12  -4  453.63   11.56
   3  12  -4  545.09   16.54
   3  12  -4  443.58   20.42
   3  12  -4  492.02   15.53
   3  12  -4  471.26   11.81
  -3 -12   3  231.20   11.48
  -3 -12   3  239.39    8.52
  -3 -12   3  224.20   10.88
  -3 -12   3  286.05   11.39
  -3 -12   3  235.50    9.79
  -3  12   3  185.89    9.87
   3 -12  -3  324.78   13.08
   3 -12  -3  203.19   10.13
   3 -12  -3  161.84   11.05
   3 -12  -3  282.00   12.15
   3 -12  -3  328.66   13.16
   3  12  -3  185.97    7.59
   3  12  -3  218.29    9.87
   3  12  -3  192.13    9.62
   3  12  -3  183.02    9.79
   3  12  -3  205.04    9.62
   3  12  -3  214.66    9.62
   3  12  -3  196.69    8.18
  -3 -12   2 2353.60   34.01
  -3 -12   2 2181.81   23.63
  -3 -12   2 2190.25   30.88
  -3 -12   2 2804.19   34.51
  -3 -12   2 2133.54   26.58
  -3 -12   2 2361.62   25.82
  -3  12   2 2113.63   21.01
   3 -12  -2 2734.66   35.36
   3 -12  -2 1641.02   26.07
   3 -12  -2 2697.28   34.93
   3 -12  -2 2920.21   36.54
   3  12  -2 1728.86   22.02
   3  12  -2 1810.45   27.51
   3  12  -2 1985.03   29.28
   3  12  -2 1717.21   27.68
   3  12  -2 1774.25   26.83
   3  12  -2 1868.34   23.80
  -3 -12   1  953.91   21.26
  -3 -12   1  873.25   14.68
  -3 -12   1  948.26   20.25
  -3 -12   1 1148.91   22.19
  -3 -12   1  988.85   16.54
  -3  12   1  629.81   11.64
  -3  12   1 1109.76   18.73
   3 -12  -1 1206.38   22.70
   3 -12  -1  697.99   15.78
   3 -12  -1  706.60   17.80
   3 -12  -1 1240.64   22.95
   3  12  -1  782.28   14.85
   3  12  -1  783.13   18.14
   3  12  -1  825.99   18.82
   3  12  -1  780.68   18.73
   3  12  -1  743.89   17.38
   3  12  -1  810.05   15.95
  -3 -12   0 1187.48   23.80
  -3 -12   0 1100.06   16.20
  -3 -12   0 1110.18   22.61
  -3 -12   0 1179.80   21.94
  -3 -12   0 1366.02   24.55
  -3 -12   0  884.05   19.91
  -3 -12   0 1179.97   17.72
  -3  12   0 1325.61   22.95
   3 -12   0 1171.95   29.36
   3 -12   0  896.53   20.34
   3  12   0  984.54   16.88
   3  12   0  902.86   19.91
   3  12   0  976.86   20.50
   3  12   0  851.64   19.91
   3  12   0  844.89   18.99
   3  12   0  976.86   17.55
  -3 -12  -1   34.34    5.23
  -3 -12  -1   27.42    3.97
  -3 -12  -1   39.41    4.89
  -3 -12  -1   30.21    4.73
  -3 -12  -1   26.16    4.39
  -3 -12  -1   29.36    4.13
  -3  12  -1   39.49    5.82
   3 -12   1   33.75    4.73
   3 -12   1   21.94    4.56
   3  12   1   24.72    3.88
   3  12   1   18.73    3.71
   3  12   1   31.05    4.98
   3  12   1   21.35    4.13
   3  12   1   26.92    4.13
  -3 -12  -2   86.66    7.26
  -3 -12  -2   95.52    7.17
  -3 -12  -2  106.32    7.59
  -3 -12  -2   76.36    6.50
  -3 -12  -2   88.68    6.16
  -3  12  -2   63.54    4.98
  -3  12  -2   69.61    7.00
  -3  12  -2   71.98    7.76
   3 -12   2   67.67    4.81
   3 -12   2   34.60    5.23
   3 -12   2   72.82    7.00
   3  12   2   61.60    5.32
   3  12   2   74.00    6.58
   3  12   2   83.37    7.17
   3  12   2   69.36    6.24
   3  12   2   94.08    6.41
  -3 -12  -3 2814.91   40.42
  -3 -12  -3 2468.70   38.14
  -3 -12  -3 2605.31   34.26
  -3 -12  -3 3031.43   39.49
  -3  12  -3 1985.88   27.42
  -3  12  -3 2074.64   31.39
  -3  12  -3 1846.90   27.93
   3 -12   3 1983.51   25.65
   3 -12   3 2028.15   33.58
   3 -12   3 2110.00   32.82
   3  12   3 1861.67   33.25
   3  12   3 2135.99   26.75
   3  12   3 2129.32   34.51
   3  12   3 2261.12   34.51
   3  12   3 2056.67   33.92
   3  12   3 2129.07   27.68
  -3 -12  -4    5.15    2.53
  -3 -12  -4    2.11    3.29
  -3 -12  -4    1.52    2.03
  -3 -12  -4    3.54    2.62
  -3  12  -4    2.45    2.03
  -3  12  -4    1.86    2.45
  -3  12  -4   -1.52    3.63
  -3  12  -4    1.86    2.36
   3 -12   4    1.10    1.52
   3 -12   4    4.30    2.78
   3 -12   4    3.71    3.04
   3  12   4   -1.86    2.53
   3  12   4    1.94    2.95
   3  12   4    1.86    2.28
   3  12   4    1.35    2.11
   3  12   4    3.97    2.62
   3  12   4    1.27    1.86
  -3 -12  -5  476.66   15.19
  -3 -12  -5  419.87   11.73
  -3  12  -5  353.80   11.05
  -3  12  -5  370.17   12.66
  -3  12  -5  363.42   11.48
   3 -12   5  335.41   10.21
   3  12   5  349.59   12.57
   3  12   5  393.97   13.16
   3  12   5  329.50   12.57
   3  12   5  318.11    7.00
  -3  12  -6   67.25    6.24
  -3  12  -6   61.01    4.47
  -3  12  -6   64.80    3.80
   3 -12   6   43.88    3.04
   3  12   6   58.56    4.30
  -3 -13   7  281.49   10.55
  -3 -13   7  323.68   12.49
  -3  13   7  326.89    9.45
  -3  13   7    1.01    2.95
  -3  13   7  303.43    9.20
   3 -13  -7  401.23   12.07
   3 -13  -7  283.26    9.70
   3 -13  -7  380.13   10.46
   3  13  -7  271.96    7.59
   3  13  -7  307.40   10.55
  -3 -13   6 1087.99   24.05
  -3 -13   6 1206.88   24.13
  -3  13   6 1209.33   20.25
  -3  13   6 1163.68   20.67
   3 -13  -6 1549.63   28.44
   3 -13  -6 1203.76   24.55
   3 -13  -6 1484.91   26.66
   3  13  -6 1016.10   20.17
   3  13  -6 1034.41   21.85
  -3 -13   5 1781.51   32.49
  -3 -13   5 1825.72   30.71
  -3  13   5 1901.08   25.23
   3 -13  -5 2367.27   37.13
   3 -13  -5 1398.26   29.53
   3 -13  -5 1990.86   34.01
   3 -13  -5 2492.32   37.63
   3  13  -5 1517.82   27.25
   3  13  -5 1501.12   27.68
  -3 -13   4 1282.99   27.42
  -3 -13   4 1137.10   19.58
  -3 -13   4 1220.72   24.13
  -3  13   4 1261.39   19.07
   3 -13  -4 1655.19   30.80
   3 -13  -4 1052.13   24.64
   3 -13  -4 1465.59   28.94
   3 -13  -4 1754.93   31.73
   3  13  -4  994.75   16.71
   3  13  -4 1064.79   23.12
   3  13  -4  973.24   30.88
   3  13  -4  986.74   17.04
  -3 -13   3  574.12   12.57
  -3 -13   3  693.52   17.80
  -3 -13   3  585.26   15.36
   3 -13  -3  759.16   20.00
   3 -13  -3  498.77   16.12
   3 -13  -3  462.99   18.39
   3 -13  -3  709.55   19.32
   3 -13  -3  819.07   20.93
   3  13  -3  529.90   15.19
   3  13  -3  501.98   15.61
   3  13  -3  449.32   15.53
   3  13  -3  511.17   14.85
  -3 -13   2  396.16   14.26
  -3 -13   2  365.79   10.46
  -3 -13   2  405.36   13.92
  -3 -13   2  319.55   11.64
  -3 -13   2  478.94   14.85
  -3 -13   2  366.80   11.31
  -3  13   2  291.19   10.46
  -3  13   2  381.06   10.29
   3 -13  -2  508.39   15.78
   3 -13  -2  318.28   11.98
   3 -13  -2  293.14   11.56
   3 -13  -2  488.31   15.27
   3 -13  -2  544.42   16.12
   3  13  -2  336.25   10.29
   3  13  -2  309.84   11.73
   3  13  -2  347.22   12.74
   3  13  -2  330.26   12.99
   3  13  -2  323.85   11.73
   3  13  -2  321.06   10.46
  -3 -13   1  797.81   19.83
  -3 -13   1  716.89   13.25
  -3 -13   1  766.93   18.99
  -3 -13   1  581.71   14.85
  -3 -13   1  931.81   20.67
  -3 -13   1  646.10   13.59
  -3 -13   1  760.18   14.18
  -3  13   1  513.03   10.63
  -3  13   1  858.90   17.30
   3 -13  -1  927.84   20.50
   3 -13  -1  573.36   14.68
   3 -13  -1  533.20   15.78
   3 -13  -1  870.21   19.24
   3 -13  -1  968.60   20.59
   3  13  -1  622.89   13.75
   3  13  -1  588.13   16.12
   3  13  -1  688.54   17.64
   3  13  -1  596.82   17.21
   3  13  -1  631.92   14.43
  -3 -13   0  552.27   16.71
  -3 -13   0  467.97   10.80
  -3 -13   0  629.39   17.21
  -3 -13   0  359.29   13.16
  -3 -13   0  493.45   11.31
  -3  13   0  574.12   15.86
   3 -13   0  558.51   15.78
   3 -13   0  383.67   13.84
   3 -13   0  550.92   15.36
   3 -13   0  720.69   20.59
   3  13   0  428.23   11.73
   3  13   0  389.33   13.50
   3  13   0  450.17   14.43
   3  13   0  349.33   13.67
   3  13   0  390.76   13.25
   3  13   0  457.25   12.49
  -3 -13  -1  602.81   17.72
  -3 -13  -1  563.32   15.69
  -3 -13  -1  684.40   18.48
  -3 -13  -1  400.80   13.84
  -3 -13  -1  533.20   11.31
   3 -13   1  493.03   14.85
   3 -13   1  438.61   15.19
   3  13   1  439.45   12.07
   3  13   1  447.13   14.94
   3  13   1  500.71   15.61
   3  13   1  463.50   15.10
   3  13   1  463.08   12.99
  -3 -13  -2  141.42    9.11
  -3 -13  -2  133.57    8.10
  -3 -13  -2  152.56    9.28
  -3 -13  -2  105.31   11.22
  -3  13  -2   88.35    5.82
  -3  13  -2   83.20    7.26
  -3  13  -2   79.99    7.93
   3 -13   2   78.39    7.85
   3 -13   2  110.28    8.18
   3  13   2   99.91    6.24
   3  13   2   94.76    7.59
   3  13   2  115.68    8.35
   3  13   2  109.95    7.93
   3  13   2  104.04    6.75
  -3 -13  -3 1815.77   32.40
  -3 -13  -3 1710.63   32.23
  -3 -13  -3 1666.25   26.92
  -3 -13  -3 1969.76   31.90
  -3  13  -3 1222.66   21.60
  -3  13  -3 1301.73   24.81
  -3  13  -3 1098.88   21.18
  -3  13  -3 1102.00   21.69
   3 -13   3 1240.97   19.32
   3 -13   3 1293.46   27.09
   3  13   3 1380.54   21.85
   3  13   3 1300.04   27.34
   3  13   3 1463.31   28.01
   3  13   3 1353.28   27.85
   3  13   3 1441.88   23.04
  -3 -13  -4  246.22   11.81
  -3 -13  -4  227.91    9.45
  -3 -13  -4  268.41   11.56
  -3  13  -4  184.71    8.86
  -3  13  -4  186.82    9.79
  -3  13  -4  182.51    9.11
   3 -13   4  178.72    7.68
   3 -13   4  188.67   10.21
   3  13   4  193.74    8.61
   3  13   4  196.35   10.72
   3  13   4  193.90   10.13
   3  13   4  182.43   10.46
   3  13   4  189.77    7.85
  -3 -13  -5  782.12   18.73
  -3  13  -5  543.41   13.42
  -3  13  -5  600.28   15.53
  -3  13  -5  574.71   14.01
   3 -13   5  528.72   11.73
   3 -13   5  500.12   13.59
   3  13   5  583.74   15.95
   3  13   5  628.21   16.03
   3  13   5  536.40   15.53
   3  13   5  579.44   10.29
  -3 -13  -6  139.73    6.24
  -3  13  -6  112.73    7.43
  -3  13  -6  110.12    5.40
  -3  13  -6  113.49    4.64
   3  13   6  122.44    5.40
  -3 -14   7   13.59    2.53
  -3  14   7   18.99    2.95
  -3  14   7    7.00    2.62
  -3  14   7   16.12    2.62
   3 -14  -7   19.41    2.87
   3 -14  -7   15.61    2.70
   3 -14  -7   15.78    2.62
   3  14  -7   20.34    3.29
  -3 -14   6  134.00    8.61
  -3 -14   6  134.92   13.16
  -3  14   6  142.85    7.26
  -3  14   6  141.67    7.85
   3 -14  -6  176.52    9.53
   3 -14  -6  150.36    8.61
   3 -14  -6  180.49    9.45
   3  14  -6  121.68    7.26
   3  14  -6  136.70    8.44
  -3 -14   5   49.11    5.99
  -3 -14   5   55.86    6.08
  -3  14   5   50.54    5.06
  -3  14   5   51.89    6.50
   3 -14  -5   63.03    6.41
   3 -14  -5   49.11    7.51
   3 -14  -5   61.85    6.16
   3 -14  -5   65.31    6.33
   3  14  -5   33.33    4.98
   3  14  -5   48.60    6.08
   3  14  -5   39.57    4.81
  -3 -14   4   11.98    3.46
  -3 -14   4   16.12    3.71
  -3  14   4   18.14    5.23
   3 -14  -4   13.33    3.54
   3 -14  -4   13.67    3.71
   3 -14  -4   17.04    3.80
   3  14  -4    6.41    3.04
   3  14  -4    6.83    3.21
   3  14  -4    8.94    3.21
   3  14  -4    8.86    2.36
  -3 -14   3 3311.91   43.12
  -3 -14   3 3759.03   42.44
  -3 -14   3 3280.68   36.03
  -3  14   3 2287.20   34.68
   3 -14  -3 3973.19   46.58
   3 -14  -3 2535.53   36.62
   3 -14  -3 3678.11   44.38
   3 -14  -3 4314.93   48.52
   3  14  -3 2834.99   35.36
   3  14  -3 2841.74   37.55
   3  14  -3 2799.89   34.68
   3  14  -3 2617.80   29.62
  -3 -14   2    0.76    2.03
  -3 -14   2    1.52    3.04
  -3 -14   2   16.45    3.12
  -3 -14   2    1.52    2.36
  -3 -14   2    0.93    2.53
  -3  14   2    1.01    2.87
   3 -14  -2   -1.01    2.11
   3 -14  -2   -0.42    1.77
   3 -14  -2    0.25    3.38
   3 -14  -2    1.77    2.19
   3 -14  -2    2.62    2.03
   3  14  -2   -1.77    1.77
   3  14  -2    1.01    1.94
   3  14  -2    1.86    3.63
   3  14  -2    3.21    3.12
   3  14  -2    1.52    1.69
   3  14  -2    4.05    2.78
  -3 -14   1 5394.48   52.40
  -3 -14   1 5248.17   51.22
  -3 -14   1 3622.09   37.72
  -3 -14   1 6499.10   56.11
  -3 -14   1 5118.90   33.67
  -3  14   1 5664.83   46.41
   3 -14  -1 6458.85   55.18
   3 -14  -1 3860.20   39.15
   3 -14  -1 3775.32   41.85
   3 -14  -1 5877.98   50.21
   3 -14  -1 6352.78   53.41
   3  14  -1 4371.38   37.30
   3  14  -1 4222.78   43.96
   3  14  -1 4359.23   45.06
   3  14  -1 3649.17   40.50
   3  14  -1 4382.35   38.81
  -3 -14   0    5.40    2.70
  -3 -14   0    3.12    2.19
  -3 -14   0    8.86    3.21
  -3 -14   0   11.14    3.71
  -3  14   0   -3.12    2.87
   3 -14   0    3.80    2.28
   3 -14   0    4.56    2.95
   3 -14   0    7.09    3.63
   3  14   0    1.52    1.94
   3  14   0    3.12    1.86
   3  14   0    4.98    2.70
   3  14   0   -0.42    3.46
   3  14   0    3.63    1.77
   3  14   0    6.58    2.28
  -3 -14  -1  429.24   15.19
  -3 -14  -1  474.80   15.69
  -3 -14  -1  274.82   14.77
  -3  14  -1  258.62    8.94
  -3  14  -1  443.25   16.12
   3 -14   1  365.45   13.25
   3 -14   1  317.61   13.25
   3  14   1  325.45   10.72
   3  14   1  311.95   12.83
   3  14   1  318.96   12.83
   3  14   1  327.06   13.08
   3  14   1  320.73   11.05
  -3 -14  -2  682.72   19.74
  -3 -14  -2  620.61   16.54
  -3 -14  -2  737.48   21.35
  -3 -14  -2  451.60   14.85
  -3  14  -2  419.45   11.90
  -3  14  -2  453.54   13.92
   3 -14   2  475.06    8.86
   3 -14   2  461.73   15.02
   3 -14   2  473.03   16.62
   3  14   2  509.57   16.88
   3  14   2  581.88   17.64
   3  14   2  524.50   17.21
   3  14   2  516.91   14.26
  -3 -14  -3  116.36    8.35
  -3 -14  -3  103.45    8.78
  -3 -14  -3  115.77    7.51
  -3 -14  -3  149.35    9.11
  -3  14  -3   79.74    5.91
  -3  14  -3   81.00    7.51
  -3  14  -3   72.40    7.17
  -3  14  -3   85.05    7.09
   3 -14   3   93.83    5.32
   3 -14   3   88.43    7.51
   3  14   3   82.27    6.16
   3  14   3   84.21    7.34
   3  14   3   96.61    7.68
   3  14   3   89.44   14.26
   3  14   3   98.13    6.33
  -3 -14  -4  493.28   16.20
  -3 -14  -4  435.32   16.88
  -3 -14  -4  440.97   11.81
  -3 -14  -4  495.14   16.79
  -3  14  -4  333.22   11.48
  -3  14  -4  366.38   13.08
  -3  14  -4  340.98   12.74
  -3  14  -4  354.48   12.07
   3 -14   4  351.61    9.87
   3 -14   4  350.01   13.42
   3  14   4  396.75   11.31
   3  14   4  385.02   14.60
   3  14   4  397.09   14.18
   3  14   4  381.57   14.51
   3  14   4  382.83   10.72
  -3 -14  -5  338.70   11.90
  -3  14  -5  242.84    8.69
  -3  14  -5  264.36   10.04
  -3  14  -5  243.01    8.94
   3 -14   5  238.63    6.75
   3 -14   5  220.15    8.94
   3  14   5  232.97    9.70
   3  14   5  282.00   10.38
   3  14   5  234.58   10.55
  -3 -15   7  544.08   12.99
  -3  15   7  618.50   11.73
  -3  15   7  608.80   11.56
   3 -15  -7  856.62   15.69
   3 -15  -7  456.33   11.14
   3 -15  -7  629.81   12.83
   3  15  -7  583.82    9.20
   3  15  -7  720.60   19.91
  -3 -15   6  642.64   17.47
  -3 -15   6  697.23   17.30
  -3  15   6  708.28   14.68
  -3  15   6  701.45   15.44
   3 -15  -6  882.27   20.34
   3 -15  -6  710.98   18.14
   3 -15  -6  867.42   19.49
   3  15  -6  582.30   14.68
   3  15  -6  617.74   16.29
  -3 -15   5  640.10   19.15
  -3 -15   5  643.40   17.64
  -3  15   5  673.52   14.85
  -3  15   5  619.68   16.12
   3 -15  -5  787.85   21.09
   3 -15  -5  547.37   22.45
   3 -15  -5  697.23   19.83
   3 -15  -5  815.61   21.35
   3  15  -5  587.37   16.96
   3  15  -5  542.14   16.54
   3  15  -5  499.19    9.53
  -3 -15   4 1028.67   24.81
  -3 -15   4 1097.02   22.28
  -3  15   4  975.09   16.96
   3 -15  -4 1255.15   27.09
   3 -15  -4  830.04   22.70
   3 -15  -4 1143.09   25.74
   3 -15  -4 1361.80   28.18
   3  15  -4  768.11   15.10
   3  15  -4  864.13   21.18
   3  15  -4  797.98   20.17
   3  15  -4  781.10   15.61
  -3 -15   3  317.01   13.75
  -3 -15   3  276.77   10.97
   3 -15  -3  368.40   14.60
   3 -15  -3  225.97   11.22
   3 -15  -3  343.59   13.75
   3 -15  -3  383.42   14.85
   3  15  -3  270.77   11.14
   3  15  -3  255.42   11.73
   3  15  -3  277.19   11.14
   3  15  -3  232.21    9.37
  -3 -15   2  105.05    7.85
  -3 -15   2   89.86    8.61
  -3 -15   2   90.96    6.67
  -3 -15   2  134.00    8.69
  -3 -15   2   99.31    7.34
   3 -15  -2  134.59    8.78
   3 -15  -2   83.28    6.75
   3 -15  -2   71.39    7.43
   3 -15  -2  115.35    8.02
   3 -15  -2  131.55    8.52
   3  15  -2   83.28    5.82
   3  15  -2   91.47    6.83
   3  15  -2  106.15    8.02
   3  15  -2   85.31    6.58
   3  15  -2  102.86    6.75
  -3 -15   1  135.51   11.73
  -3 -15   1  137.96    7.85
  -3 -15   1  187.91   10.04
   3 -15  -1  183.10   10.13
   3 -15  -1  104.80    7.00
   3 -15  -1  112.82    8.18
   3 -15  -1  161.92    8.78
   3 -15  -1  195.68    9.96
   3  15  -1  121.84    6.75
   3  15  -1  124.71    7.68
   3  15  -1  118.72    8.78
   3  15  -1  120.07    9.37
   3  15  -1  120.07    7.76
   3  15  -1  114.67    7.76
  -3 -15   0   17.72    3.71
  -3 -15   0   72.40    6.50
  -3 -15   0   17.21    4.56
  -3  15   0   36.87    5.82
   3 -15   0   29.45    4.73
   3 -15   0   19.24    5.06
   3 -15   0   20.93    3.97
   3  15   0   20.84    3.46
   3  15   0   20.93    3.97
   3  15   0   23.54    4.81
   3  15   0   22.87    4.39
   3  15   0   28.35    4.56
  -3 -15  -1  678.33   19.32
  -3 -15  -1  774.86   20.42
  -3 -15  -1  434.47   15.36
  -3  15  -1  436.75   11.39
   3 -15   1  555.13   16.79
   3 -15   1  510.16   16.96
   3  15   1  546.70   14.18
   3  15   1  500.20   16.54
   3  15   1  546.19   16.96
   3  15   1  524.67   16.79
   3  15   1  521.55   14.26
  -3 -15  -2  419.87   15.53
  -3 -15  -2  351.53   15.78
  -3 -15  -2  470.50   16.03
  -3 -15  -2  256.60   11.39
  -3  15  -2  269.51    9.79
  -3  15  -2  268.83   11.98
   3 -15   2  279.80   12.15
   3 -15   2  320.81   13.75
   3  15   2  327.73   11.22
   3  15   2  302.92   13.33
   3  15   2  345.28   14.01
   3  15   2  332.79   14.01
   3  15   2  330.18   11.64
  -3 -15  -3   48.10    5.99
  -3 -15  -3   30.38    5.91
  -3 -15  -3   46.07    5.99
  -3  15  -3   29.95    4.22
  -3  15  -3   24.13    8.02
  -3  15  -3   40.50    5.91
   3 -15   3   24.13    3.12
   3 -15   3   45.57    9.20
   3  15   3   30.46    4.22
   3  15   3   36.37    6.08
   3  15   3   29.79    7.26
   3  15   3   29.28    4.73
  -3 -15  -4  107.42    7.51
  -3 -15  -4  112.14    7.76
  -3  15  -4   85.65    7.00
  -3  15  -4   77.71    8.52
  -3  15  -4   68.18    5.74
   3 -15   4   73.24    4.30
   3 -15   4   76.79    6.67
   3  15   4   69.61    5.99
   3  15   4   95.35   10.21
   3  15   4   82.19    6.75
   3  15   4   81.09    7.00
   3  15   4   92.31    5.48
  -3 -15  -5   70.63    5.40
  -3  15  -5   56.87    4.39
  -3  15  -5   67.34    5.40
  -3  15  -5   58.90    4.56
   3 -15   5   50.46    4.73
   3  15   5   54.85    5.23
   3  15   5   56.20    4.98
   3  15   5   39.66    5.15
  -3 -16   6   25.65    4.13
  -3  16   6   35.19    3.97
  -3  16   6   25.90    3.71
   3 -16  -6   38.56    4.73
   3 -16  -6   26.92    3.97
   3 -16  -6   42.44    4.73
   3  16  -6   25.06    4.39
   3  16  -6   16.29    3.29
  -3 -16   5  154.50    9.28
  -3 -16   5  158.72    9.28
  -3  16   5  160.74    7.76
  -3  16   5  150.20    9.20
   3 -16  -5  221.50   11.05
   3 -16  -5  147.07   10.72
   3 -16  -5  186.23   10.21
   3 -16  -5  216.77   11.05
   3  16  -5  136.36    8.44
   3  16  -5  139.23   12.07
   3  16  -5  120.24    5.82
  -3 -16   4   12.74    3.71
  -3 -16   4    8.86    4.05
  -3  16   4   12.07    3.38
   3 -16  -4   15.53    3.71
   3 -16  -4    7.68    3.54
   3 -16  -4    9.70    3.38
   3 -16  -4   12.83    3.54
   3  16  -4    6.83    3.21
   3  16  -4    9.20    2.95
   3  16  -4    7.68    2.62
   3  16  -4    7.26    2.36
  -3 -16   3   65.48    7.00
  -3 -16   3   88.26    7.00
  -3 -16   3   58.81    6.92
   3 -16  -3   80.84    7.34
   3 -16  -3   61.68    6.75
   3 -16  -3   86.57    7.26
   3 -16  -3  103.28    8.10
   3  16  -3   71.05    6.50
   3  16  -3   62.86    6.67
   3  16  -3   71.47    6.50
   3  16  -3   54.85    5.15
  -3 -16   2 1234.31   26.33
  -3 -16   2  793.51   19.32
  -3 -16   2 1353.54   41.26
   3 -16  -2 1527.10   28.86
   3 -16  -2  891.56   21.09
   3 -16  -2  830.72   19.49
   3 -16  -2 1274.98   25.31
   3 -16  -2 1493.27   28.18
   3  16  -2  860.84   17.38
   3  16  -2  982.86   21.43
   3  16  -2 1046.90   23.37
   3  16  -2  888.77   20.25
   3  16  -2  954.33   18.99
  -3 -16   1 1599.17   29.62
  -3 -16   1 1007.92   20.59
  -3 -16   1 1759.82   30.80
  -3  16   1 1409.39   28.52
   3 -16  -1 1632.07   29.11
   3 -16  -1 1081.07   21.35
   3 -16  -1 1050.44   22.61
   3 -16  -1 1827.83   29.62
   3  16  -1 1167.56   20.42
   3  16  -1 1209.67   24.30
   3  16  -1 1224.01   25.15
   3  16  -1 1151.02   23.46
   3  16  -1 1165.96   21.01
  -3 -16   0 3817.76   45.57
  -3 -16   0 4623.00   50.12
   3 -16   0 3771.44   43.46
   3 -16   0 2652.39   37.38
   3  16   0 3093.36   33.50
   3  16   0 2792.46   37.89
   3  16   0 3129.31   40.16
   3  16   0 2755.59   37.55
   3  16   0 3173.86   34.93
  -3 -16  -1  695.37   19.74
  -3 -16  -1  750.30   20.50
  -3 -16  -1  440.97   15.86
  -3  16  -1  420.30   11.39
   3 -16   1  576.23   17.72
   3 -16   1  449.66   16.03
   3  16   1  503.58   13.84
   3  16   1  481.56   16.37
   3  16   1  529.99   16.88
   3  16   1  486.20   16.37
   3  16   1  528.64   14.60
  -3 -16  -2  975.01   23.54
  -3 -16  -2  905.14   23.37
  -3 -16  -2 1101.07   24.47
  -3 -16  -2  627.28   17.89
  -3  16  -2  618.17   14.60
  -3  16  -2  677.57   17.04
  -3  16  -2  648.12   16.88
   3 -16   2  687.02   18.31
   3 -16   2  760.51   21.09
   3  16   2  764.31   16.96
   3  16   2  751.65   20.93
   3  16   2  849.70   21.43
   3  16   2  778.66   21.26
   3  16   2  771.99   17.55
  -3 -16  -3  607.70   18.39
  -3 -16  -3  503.16   18.06
  -3 -16  -3  681.28   18.65
  -3  16  -3  434.05   12.83
  -3  16  -3  451.52   14.26
  -3  16  -3  443.84   14.09
  -3  16  -3  461.05   13.92
   3 -16   3  438.18   15.86
   3  16   3  481.56   13.08
   3  16   3  445.36   16.03
   3  16   3  496.57   16.37
   3  16   3  452.61   16.37
   3  16   3  471.18   13.08
  -3 -16  -4  220.40   10.46
  -3 -16  -4  222.93    9.53
  -3  16  -4  136.19    7.17
  -3  16  -4  172.13    9.11
  -3  16  -4  151.88    7.68
   3 -16   4  144.12    8.78
   3  16   4  159.48    7.17
   3  16   4  166.31    9.28
   3  16   4  173.23    9.11
   3  16   4  149.77    9.20
   3  16   4  161.33    6.92
  -3 -16  -5  226.64    8.69
  -3  16  -5  173.48    9.45
  -3  16  -5  180.24    7.43
  -3  16  -5  167.24    6.83
   3 -16   5  146.06    6.75
   3  16   5  146.06    8.61
   3  16   5  177.70    7.68
   3  16   5  140.58    8.27
  -3 -17   6  131.72    7.59
  -3  17   6  122.52    8.10
  -3  17   6  112.65    6.08
   3 -17  -6  186.73    8.94
   3 -17  -6  124.04    7.43
   3 -17  -6  163.36    7.85
   3  17  -6  122.52    6.50
  -3 -17   5  182.01    9.96
  -3 -17   5  179.22   10.38
  -3  17   5  193.74    8.27
  -3  17   5  176.69   11.81
   3 -17  -5  251.96   11.56
   3 -17  -5  188.34    9.96
   3 -17  -5  254.91   11.56
   3  17  -5  159.22    8.69
   3  17  -5  149.86    8.69
  -3 -17   4  349.50   14.18
  -3 -17   4  352.12   13.33
  -3  17   4  338.11   10.88
   3 -17  -4  439.79   15.78
   3 -17  -4  289.51   13.84
   3 -17  -4  404.85   15.19
   3 -17  -4  458.77   16.37
   3  17  -4  250.19    9.37
   3  17  -4  280.31   12.32
   3  17  -4  276.93   11.98
   3  17  -4  272.55    9.28
  -3 -17   3  498.09   17.04
   3 -17  -3  609.22   18.90
   3 -17  -3  377.01   15.19
   3 -17  -3  500.03   16.62
   3 -17  -3  610.66   18.90
   3  17  -3  407.30   13.42
   3  17  -3  406.54   14.94
   3  17  -3  431.43   14.09
   3  17  -3  371.78   11.81
  -3 -17   2    1.01    2.19
  -3 -17   2    5.40    2.28
  -3 -17   2   -2.95    1.77
   3 -17  -2    0.93    1.77
   3 -17  -2    2.70    2.87
   3 -17  -2   -0.93    3.88
   3 -17  -2    2.45    2.19
   3 -17  -2    2.62    2.36
   3  17  -2   -0.42    1.94
   3  17  -2   -1.60    2.11
   3  17  -2    1.52    2.36
   3  17  -2    2.45    2.19
   3  17  -2   -2.78    1.94
  -3 -17   1   32.82    5.06
  -3 -17   1   27.51    4.30
  -3 -17   1   53.50    5.91
   3 -17  -1   33.75    4.98
   3 -17  -1   25.48    4.73
   3 -17  -1   28.52    5.40
   3 -17  -1   40.67    5.57
   3 -17  -1   39.41    5.48
   3  17  -1   31.05    4.89
   3  17  -1   42.61    6.33
   3  17  -1   27.76    4.56
   3  17  -1   31.81    4.56
  -3 -17   0   75.60    7.00
  -3 -17   0   89.19    7.51
   3 -17   0   73.66    6.67
   3 -17   0   50.29    6.16
   3 -17   0   62.69    6.83
   3  17   0   54.00    5.15
   3  17   0   47.00    5.48
   3  17   0   54.51    6.41
   3  17   0   48.69    5.65
   3  17   0   50.88    5.15
  -3 -17  -1   21.52    4.30
  -3 -17  -1   30.29    5.57
  -3 -17  -1    6.67    3.71
   3 -17   1   75.35    8.69
   3 -17   1    7.68    3.38
   3  17   1   14.85    3.12
   3  17   1   10.46    3.21
   3  17   1   19.49    4.64
   3  17   1   10.46    2.95
   3  17   1    9.53    2.87
  -3 -17  -2  284.78   12.66
  -3 -17  -2  275.58   13.16
  -3 -17  -2  326.97   13.50
  -3  17  -2  188.84    8.27
  -3  17  -2  212.89   10.63
  -3  17  -2  188.00   10.88
   3 -17   2  191.54   10.46
   3 -17   2  204.71   11.22
   3  17   2  215.08    9.20
   3  17   2  204.62   10.97
   3  17   2  234.49   11.31
   3  17   2  195.09   11.05
   3  17   2  223.44    9.62
  -3 -17  -3    2.70    1.86
  -3 -17  -3   -0.68    3.46
  -3 -17  -3   -1.94    2.19
  -3  17  -3    3.04    1.94
  -3  17  -3    3.12    3.97
  -3  17  -3    1.69    2.62
   3 -17   3    4.47    2.53
   3  17   3    1.01    2.36
   3  17   3   -0.68    1.86
   3  17   3    1.01    2.11
   3  17   3   -0.25    2.28
   3  17   3    0.17    1.60
  -3 -17  -4  377.26   12.83
  -3 -17  -4  313.05   16.20
  -3  17  -4  268.24    9.45
  -3  17  -4  299.13   10.97
  -3  17  -4  275.16    9.87
   3 -17   4  272.29   11.22
   3  17   4  286.30   12.32
   3  17   4  267.15   11.31
   3  17   4  286.55   11.14
   3  17   4  272.04   11.81
   3  17   4  290.77    8.52
  -3 -17  -5   56.96    4.30
  -3  17  -5   46.92    3.71
  -3  17  -5   49.87    5.57
  -3  17  -5   46.41    3.71
   3 -17   5   43.79    4.05
   3  17   5   48.77    4.47
   3  17   5   50.88    4.22
  -3 -18   6    2.95    1.60
  -3  18   6    1.60    1.77
   3 -18  -6    1.01    1.35
   3 -18  -6    0.93    1.43
   3 -18  -6    2.45    1.52
   3  18  -6   -0.17    1.35
   3  18  -6   -0.76    2.28
  -3 -18   5  945.05   21.43
  -3  18   5  960.58   16.62
  -3  18   5  942.69   20.42
  -3  18   5  868.10   16.88
   3 -18  -5 1302.74   25.23
   3 -18  -5  993.23   21.85
   3 -18  -5 1223.25   24.13
   3  18  -5  825.57   18.65
   3  18  -5  766.59   18.14
  -3 -18   4   48.43    6.50
  -3  18   4   52.82    5.82
  -3  18   4   49.28    6.16
   3 -18  -4   65.56    6.58
   3 -18  -4   36.28    6.16
   3 -18  -4   49.78    5.74
   3 -18  -4   60.33    5.99
   3  18  -4   40.33    5.65
   3  18  -4   25.31    3.97
   3  18  -4   40.25    4.13
  -3 -18   3   16.12    3.71
  -3  18   3   12.57    4.30
   3 -18  -3   17.80    3.88
   3 -18  -3   18.48    5.06
   3 -18  -3   16.71    3.71
   3 -18  -3   18.31    4.22
   3  18  -3   17.38    3.46
   3  18  -3   12.83    3.80
   3  18  -3   26.07    5.23
   3  18  -3   11.56    3.71
   3  18  -3   11.39    2.95
  -3 -18   2  898.31   22.61
  -3 -18   2 1017.87   23.88
   3 -18  -2  976.61   23.54
   3 -18  -2  631.33   18.39
   3 -18  -2  610.74   16.62
   3 -18  -2  851.73   20.59
   3 -18  -2 1014.16   23.63
   3  18  -2  669.72   15.78
   3  18  -2  681.79   17.64
   3  18  -2  784.65   20.76
   3  18  -2  660.36   17.47
   3  18  -2  682.21   16.37
  -3 -18   1    2.62    2.36
  -3 -18   1    6.83    2.53
  -3 -18   1    4.81    4.05
  -3 -18   1    5.57    2.36
   3 -18  -1    5.82    2.87
   3 -18  -1    0.59    2.78
   3 -18  -1    0.42    2.95
   3 -18  -1    5.23    2.62
   3  18  -1    5.91    2.28
   3  18  -1    0.68    2.28
   3  18  -1    5.57    3.12
   3  18  -1    0.42    2.03
   3  18  -1    2.45    2.45
  -3 -18   0  850.21   21.69
  -3 -18   0 1069.01   24.81
   3 -18   0  880.76   21.77
   3 -18   0  642.05   18.82
   3 -18   0  821.10   19.07
   3  18   0  721.02   16.71
   3  18   0  646.26   18.56
   3  18   0  765.49   20.50
   3  18   0  652.59   18.73
   3  18   0  702.21   16.96
  -3 -18  -1   17.47    3.88
  -3 -18  -1   21.77    4.81
  -3 -18  -1   21.94    4.56
   3 -18   1   81.34    9.11
   3 -18   1   16.79    4.56
   3  18   1   14.18    3.12
   3  18   1   18.73    4.13
   3  18   1   12.40    3.80
   3  18   1   11.31    3.38
   3  18   1   17.55    3.80
  -3 -18  -2    8.35    2.78
  -3 -18  -2    7.51    3.63
  -3 -18  -2   10.38    3.54
  -3  18  -2    5.65    2.28
  -3  18  -2   16.54    4.30
  -3  18  -2    4.64    3.63
   3 -18   2   -0.51    2.78
   3 -18   2   11.22    3.29
   3  18   2    7.43    2.62
   3  18   2    4.13    2.62
   3  18   2    5.48    2.78
   3  18   2    5.82    2.62
   3  18   2    8.35    2.36
  -3 -18  -3   11.05    2.87
  -3 -18  -3   11.90    3.80
  -3  18  -3   14.18    2.95
  -3  18  -3    2.78    4.13
  -3  18  -3    6.41    4.22
  -3  18  -3    6.67    2.95
   3 -18   3   10.72    2.95
   3  18   3   10.04    2.87
   3  18   3    6.75    2.36
   3  18   3   11.73    3.04
   3  18   3    7.26    2.19
  -3 -18  -4  198.80    8.86
  -3 -18  -4  209.09   11.22
  -3  18  -4  151.80    6.83
  -3  18  -4  160.41    8.10
  -3  18  -4  164.03    9.79
   3 -18   4  103.28    9.53
   3  18   4  139.31    7.51
   3  18   4  156.52    8.44
   3  18   4  180.74    8.61
   3  18   4  147.66    8.44
   3  18   4  164.46    6.16
  -3 -19   6    3.71    1.43
  -3  19   6   -1.27    1.69
  -3  19   6    1.94    1.94
   3 -19  -6   15.02    2.36
   3 -19  -6    6.50    2.11
   3 -19  -6    8.86    1.94
   3  19  -6    5.74    1.69
   3  19  -6   11.73    3.80
  -3 -19   5  348.15   12.40
  -3  19   5  356.76   10.21
  -3  19   5  335.49   12.24
  -3  19   5  329.17   10.38
   3 -19  -5  478.52   14.77
   3 -19  -5  357.35   12.57
   3 -19  -5  411.86   13.50
   3  19  -5  312.71   11.22
   3  19  -5  279.30   10.72
  -3 -19   4   10.04    2.95
  -3  19   4   13.92    3.63
  -3  19   4   15.44    6.24
   3 -19  -4   17.04    3.71
   3 -19  -4   14.77    3.29
   3 -19  -4   12.40    3.38
   3  19  -4    7.00    3.97
   3  19  -4    9.03    2.62
   3  19  -4    3.63    2.45
   3  19  -4    6.83    2.28
  -3 -19   3    6.16    2.45
   3 -19  -3    9.20    2.78
   3 -19  -3    0.68    3.80
   3 -19  -3    9.03    2.62
   3 -19  -3    8.94    2.95
   3  19  -3    4.39    2.36
   3  19  -3    3.80    2.45
   3  19  -3    6.92    3.04
   3  19  -3    5.57    2.45
  -3 -19   2    1.60    1.94
  -3 -19   2   12.24    3.38
   3 -19  -2    1.52    1.94
   3 -19  -2    2.78    4.05
   3 -19  -2    2.03    2.36
   3 -19  -2    0.51    1.86
   3  19  -2   -2.53    1.77
   3  19  -2   -1.86    2.36
   3  19  -2    1.94    2.45
   3  19  -2   -0.08    3.04
   3  19  -2    1.86    2.36
  -3 -19   1  509.65   16.88
  -3 -19   1  302.92   11.73
  -3 -19   1  596.40   18.65
   3 -19  -1  573.44   17.89
   3 -19  -1  351.44   13.50
   3 -19  -1  454.55   14.01
   3 -19  -1  539.69   16.71
   3  19  -1  403.59   12.49
   3  19  -1  382.92   13.75
   3  19  -1  474.21   16.20
   3  19  -1  387.98   14.01
   3  19  -1  414.81   13.08
  -3 -19   0  760.94   20.42
  -3 -19   0  733.94   19.74
  -3 -19   0  993.57   24.05
   3 -19   0  750.73   20.17
   3 -19   0  580.11   17.64
   3 -19   0  716.47   17.72
   3  19   0  648.88   15.78
   3  19   0  629.89   18.23
   3  19   0  682.89   19.24
   3  19   0  652.09   16.29
  -3 -19  -1   14.18    5.57
  -3 -19  -1    9.28    4.22
  -3 -19  -1    8.18    2.95
   3 -19   1   17.04    7.00
   3  19   1    5.65    2.53
   3  19   1   12.15    3.80
   3  19   1    4.64    2.45
  -3 -19  -2 1231.10   25.15
  -3 -19  -2 1132.80   26.41
  -3 -19  -2 1525.75   27.93
  -3  19  -2  858.06   17.04
  -3  19  -2  814.10   21.26
  -3  19  -2  923.71   19.24
   3 -19   2  908.35   20.17
   3 -19   2 1004.03   23.63
   3  19   2 1074.49   19.49
   3  19   2  995.68   23.37
   3  19   2 1069.85   23.46
   3  19   2 1018.89   23.80
   3  19   2 1044.11   19.58
  -3 -19  -3   53.75    5.32
  -3 -19  -3   76.45    6.41
  -3  19  -3   40.16    4.30
  -3  19  -3   44.89    5.15
  -3  19  -3   41.51    4.81
   3 -19   3   37.97    5.57
   3  19   3   43.03    4.81
   3  19   3   43.12    6.08
   3  19   3   47.34    5.32
   3  19   3   44.47    5.40
   3  19   3   36.87    4.22
  -3 -19  -4  186.39    7.93
  -3  19  -4  134.16    6.24
  -3  19  -4  143.36    6.58
   3 -19   4  121.93    6.83
   3  19   4  121.84    7.26
   3  19   4  150.11    7.51
   3  19   4  131.89    8.27
   3  19   4  141.34    5.32
  -3 -20   5   -2.19    1.60
  -3  20   5   -1.52    1.94
  -3  20   5   -8.61    3.04
   3 -20  -5   -0.51    1.35
   3 -20  -5   -0.68    1.18
   3 -20  -5    0.34    1.52
   3  20  -5    0.25    1.52
   3  20  -5   -4.47    3.46
  -3 -20   4  115.43    7.68
  -3  20   4   98.81    6.50
   3 -20  -4  130.20    8.35
   3 -20  -4  108.60    7.34
   3 -20  -4  136.61    8.44
   3  20  -4   84.55   10.21
   3  20  -4   92.23    6.92
   3  20  -4   86.66    7.00
   3  20  -4   84.38    5.15
  -3 -20   3   14.85    3.29
   3 -20  -3   16.20    3.46
   3 -20  -3   20.59    4.05
   3 -20  -3   21.94    4.05
   3  20  -3    9.87    4.64
   3  20  -3   29.70    4.89
   3  20  -3   12.07    3.21
   3  20  -3    6.67    2.11
  -3 -20   2  975.35   23.04
  -3 -20   2 1164.44   25.65
   3 -20  -2 1173.38   25.74
   3 -20  -2  657.66   16.45
   3 -20  -2  925.81   20.34
   3 -20  -2 1129.93   24.39
   3  20  -2  762.20   16.71
   3  20  -2  823.21   18.90
   3  20  -2  847.51   21.26
   3  20  -2  823.12   19.32
   3  20  -2  841.60   17.89
  -3 -20   1   -1.94    2.19
  -3 -20   1    1.10    2.28
   3 -20  -1    5.82    3.80
   3 -20  -1    0.59    2.87
   3 -20  -1    0.17    3.54
   3 -20  -1    0.68    2.62
   3  20  -1    2.11    2.19
   3  20  -1   -2.62    2.28
   3  20  -1    2.03    2.45
  -3 -20   0  379.62   14.77
  -3 -20   0  329.59   14.77
  -3 -20   0  483.66   16.79
  -3  20   0  316.00   10.38
   3 -20   0  365.87   14.26
   3 -20   0  286.05   12.40
   3 -20   0  360.39   12.49
   3  20   0  343.85   11.73
   3  20   0  311.02   12.83
   3  20   0  369.84   18.14
   3  20   0  328.83   13.25
   3  20   0  323.60   14.51
  -3 -20  -1  111.97    7.85
  -3 -20  -1   65.56   10.80
  -3 -20  -1  117.63    8.52
  -3  20  -1   74.17    5.99
   3 -20   1  103.62    9.37
   3 -20   1   77.21    6.67
   3  20   1   89.02    6.50
   3  20   1   87.50    7.26
   3  20   1   92.40    7.34
   3  20   1   81.60    7.43
   3  20   1   77.04    5.99
  -3 -20  -2  483.41   15.19
  -3 -20  -2  595.72   17.38
  -3  20  -2  345.28   10.63
  -3  20  -2  298.54   11.73
  -3  20  -2  349.08   12.07
   3 -20   2  332.20   12.24
   3 -20   2  376.42   14.18
   3  20   2  388.48   11.73
   3  20   2  423.50   14.34
   3  20   2  364.86   14.01
   3  20   2  401.90   11.98
  -3 -20  -3   12.49    2.45
  -3 -20  -3   18.23    3.63
  -3  20  -3   15.02    2.95
  -3  20  -3   15.27    2.95
   3 -20   3   18.99    4.05
   3  20   3   14.18    3.04
   3  20   3   12.32    3.54
   3  20   3   11.90    2.70
   3  20   3   12.15    2.70
   3  20   3   13.59    2.53
  -3 -20  -4  949.61   16.12
  -3  20  -4  703.81   12.99
  -3  20  -4  785.41   13.84
   3 -20   4  682.21   14.77
   3  20   4  743.39   16.20
   3  20   4  850.04   16.12
   3  20   4  720.43   16.62
   3  20   4  751.57   12.66
  -3 -21   5  846.16   16.88
  -3  21   5  986.82   21.69
   3 -21  -5  822.70   16.62
   3 -21  -5 1035.76   18.90
   3  21  -5  806.84   15.61
   3  21  -5  711.83   14.85
  -3 -21   4   14.77    3.29
  -3  21   4    8.02    2.95
   3 -21  -4    8.52    2.36
   3 -21  -4    9.70    2.62
   3 -21  -4   11.64    2.87
   3  21  -4    6.67    2.28
   3  21  -4    4.39    2.95
  -3 -21   3  303.68   12.40
   3 -21  -3  376.25   14.01
   3 -21  -3  278.96   11.14
   3 -21  -3  356.67   13.50
   3  21  -3  255.92    9.03
   3  21  -3  282.08   11.81
   3  21  -3  271.28   11.39
   3  21  -3  250.86    8.94
  -3 -21   2   44.81    5.23
   3 -21  -2   42.86    5.15
   3 -21  -2   36.71    4.81
   3 -21  -2   38.06    5.40
   3  21  -2   31.73    4.22
   3  21  -2   24.81    4.73
   3  21  -2   38.90    5.48
   3  21  -2   34.09    6.92
   3  21  -2   27.00    3.71
  -3 -21   1    1.69    1.94
  -3 -21   1    2.87    2.53
   3 -21  -1    2.03    2.03
   3 -21  -1   -0.08    2.78
   3 -21  -1    0.34    1.94
   3  21  -1    1.60    2.11
   3  21  -1    0.34    2.62
   3  21  -1   -0.08    1.86
   3  21  -1   -3.46    2.53
   3  21  -1   -1.01    1.86
  -3 -21   0  140.07    8.52
  -3 -21   0  149.18    9.45
  -3  21   0   84.72    6.67
   3 -21   0  146.06    9.62
   3 -21   0   88.09    7.09
   3 -21   0  116.53    7.34
   3  21   0   99.74    6.75
   3  21   0   94.08    7.59
   3  21   0  108.68    7.85
   3  21   0  104.21    7.85
   3  21   0  110.62    6.92
  -3 -21  -1 1107.91   23.12
  -3 -21  -1 1126.30   25.82
  -3  21  -1  848.35   16.20
  -3  21  -1  798.23   18.14
   3 -21   1  894.26   21.09
   3 -21   1  767.52   19.66
   3  21   1  881.94   28.01
   3  21   1  939.06   21.52
   3  21   1  853.42   20.76
   3  21   1  857.05   17.64
  -3 -21  -2  164.20    8.61
  -3 -21  -2  192.64    9.70
  -3  21  -2  114.76    6.33
  -3  21  -2  133.24   12.66
  -3  21  -2  112.82    8.10
   3 -21   2  104.55    7.00
   3 -21   2  109.78    7.68
   3  21   2  137.20    7.09
   3  21   2  137.88    8.35
   3  21   2  149.35    8.52
   3  21   2  117.88   11.14
   3  21   2  131.97    6.92
  -3 -21  -3  384.77   16.20
  -3 -21  -3  504.08   12.83
  -3  21  -3  351.10    9.79
  -3  21  -3  337.01   10.04
   3  21   3  343.34    9.20
   3  21   3  335.49   11.64
   3  21   3  332.29   12.15
   3  21   3  368.82    9.37
  -3 -21  -4   20.00    2.36
  -3  21  -4   16.03    2.45
  -3  21  -4   12.83    2.11
   3 -21   4   12.32    2.36
   3  21   4   10.55    2.28
   3  21   4   13.25    2.28
  -3 -22   5   -0.93    0.93
   3 -22  -5    0.68    1.18
   3 -22  -5   -0.17    1.10
   3 -22  -5    0.76    1.18
   3  22  -5   -1.52    1.18
   3  22  -5   -0.76    3.04
  -3  22   4  167.07    7.17
   3 -22  -4  182.34    8.27
   3  22  -4  143.53   10.04
   3  22  -4  134.00    4.98
  -3 -22   3  129.44    7.76
   3 -22  -3  155.51    8.69
   3 -22  -3  107.50    6.92
   3 -22  -3  128.34    7.93
   3  22  -3   91.55    5.91
   3  22  -3  107.33    7.34
   3  22  -3   93.49    7.09
   3  22  -3   99.65    5.65
  -3 -22   2  860.25   20.34
   3 -22  -2  914.76   21.69
   3 -22  -2  765.24   16.54
   3 -22  -2  875.69   20.25
   3  22  -2  645.34   14.43
   3  22  -2  696.89   18.31
   3  22  -2  704.23   15.27
  -3 -22   1  112.90    7.59
  -3 -22   1  117.96    8.35
   3 -22  -1  105.98    7.93
   3 -22  -1   65.98    6.83
   3 -22  -1   98.98    7.09
   3  22  -1  106.82   10.29
   3  22  -1   93.91    7.43
   3  22  -1   92.56    7.00
   3  22  -1   84.21    5.99
  -3 -22   0  328.91   12.40
  -3  22   0  242.84    8.94
   3 -22   0  416.50   15.10
   3 -22   0  238.37   10.63
   3 -22   0  250.35   10.46
   3  22   0  276.01   10.38
   3  22   0  242.25   10.55
   3  22   0  306.05   12.32
   3  22   0  259.64    9.87
  -3 -22  -1    9.11    2.53
  -3 -22  -1   10.63    3.46
  -3  22  -1    6.24    2.45
  -3  22  -1    4.81    3.80
   3 -22   1   17.21    4.64
   3 -22   1    8.35    3.12
   3  22   1   12.40    2.70
   3  22   1    2.70    2.28
   3  22   1    4.13    2.19
   3  22   1   -0.25    3.88
   3  22   1    5.23    2.19
  -3 -22  -2    2.87    1.69
  -3 -22  -2    3.29    2.36
  -3  22  -2    2.70    1.69
  -3  22  -2   -2.03    2.78
   3 -22   2   -3.12    2.11
   3 -22   2    0.00    1.86
   3  22   2   -1.18    1.94
   3  22   2    2.28    1.94
   3  22   2   -0.34    1.52
   3  22   2    0.42    2.36
   3  22   2    0.08    1.69
  -3 -22  -3  198.71    7.51
  -3  22  -3  149.44    6.33
  -3  22  -3  160.07    6.41
   3 -22   3  135.51    7.17
   3  22   3  179.05    7.93
   3  22   3  144.80    8.44
   3  22   3  163.11    5.74
  -3 -23   4   59.66    4.64
   3 -23  -4   65.56    5.23
   3 -23  -4   48.86    4.22
   3 -23  -4   59.32    4.73
   3  23  -4   49.45    4.47
   3  23  -4   36.37    4.30
  -3 -23   3 1119.21   20.76
   3 -23  -3 1295.65   23.46
   3 -23  -3  990.28   17.72
   3 -23  -3 1188.15   22.11
   3  23  -3  802.87   13.59
   3  23  -3  947.92   19.32
   3  23  -3  875.61   18.06
   3  23  -3  942.86   20.25
  -3 -23   2  205.46    9.53
   3 -23  -2  214.07   10.04
   3 -23  -2  180.74    7.76
   3 -23  -2  193.99    9.20
   3  23  -2  179.14    9.28
   3  23  -2  163.95    7.26
  -3 -23   1   49.02    5.06
   3 -23  -1   56.96    5.91
   3 -23  -1   40.42    4.89
   3 -23  -1   45.57    4.89
   3  23  -1   35.69    4.39
   3  23  -1   35.78    4.81
   3  23  -1   44.55    4.98
   3  23  -1   45.57    4.64
  -3 -23   0    5.82    1.94
  -3 -23   0    3.21    2.45
   3 -23   0  148.09   10.38
   3 -23   0    4.64    2.87
   3  23   0    8.94    2.70
   3  23   0    1.94    2.62
   3  23   0    1.94    2.03
   3  23   0   -1.52    2.95
   3  23   0    7.09    2.28
  -3 -23  -1  877.89   18.31
  -3 -23  -1  980.75   20.67
  -3  23  -1  625.25   12.91
  -3  23  -1  592.68   14.01
   3 -23   1  752.84   20.76
   3 -23   1  617.24   15.95
   3  23   1  650.15   13.75
   3  23   1  654.28   16.29
   3  23   1  707.02   17.30
   3  23   1  631.33   16.37
   3  23   1  704.66   14.51
  -3 -23  -2   45.48    4.13
  -3 -23  -2   27.51    4.89
  -3  23  -2   33.75    3.97
  -3  23  -2   33.84    4.39
   3 -23   2   19.66    3.29
   3 -23   2   25.15    3.63
   3  23   2   26.24    3.38
   3  23   2   27.09    3.71
   3  23   2   33.67    4.05
   3  23   2   28.01    5.23
   3  23   2   34.76    3.46
  -3 -23  -3  830.89   12.91
  -3  23  -3  585.43   11.05
  -3  23  -3  566.36   12.74
   3 -23   3  651.92   14.01
   3  23   3  616.23   13.59
   3  23   3  727.52   14.09
  -3 -24   4  319.63    9.03
   3 -24  -4  365.87   10.29
   3 -24  -4  278.20    7.85
   3 -24  -4  326.97    9.70
   3  24  -4  296.76    8.94
   3  24  -4  307.56   11.81
  -3 -24   3   10.38    2.11
   3 -24  -3   11.98    2.53
   3 -24  -3   11.14    3.04
   3 -24  -3   17.89    3.29
   3  24  -3   12.32    2.70
   3  24  -3   17.47    3.29
   3  24  -3   10.55    1.94
  -3 -24   2  743.39   16.45
   3 -24  -2  735.12   17.47
   3 -24  -2  727.44   16.29
   3  24  -2  599.60   16.71
   3  24  -2  667.87   16.20
   3  24  -2  550.32   14.34
  -3 -24   1  116.28    6.83
   3 -24  -1  158.89    8.78
   3 -24  -1   82.69    6.33
   3  24  -1   84.97    5.48
   3  24  -1   98.56    6.58
   3  24  -1   87.92    5.40
  -3 -24   0  279.04   10.13
   3 -24   0  370.51   15.53
   3 -24   0  195.42    8.44
   3  24   0  219.05    8.10
   3  24   0  244.53   11.39
   3  24   0  250.95   10.21
   3  24   0  312.54   19.07
   3  24   0  238.79    8.44
  -3 -24  -1   15.95    2.87
  -3  24  -1    9.87    2.62
[truncated: 205,049 more chars]
